# Supplementary material for: TMED inhibition suppresses cell surface PD-1 expression and overcomes T cell dysfunction
Source: J Immunother Cancer. 2024 Nov 7;12(11):e010145. doi: 10.1136/jitc-2024-010145 (PMC11552591; doi:10.1136/jitc-2024-010145)
Supplement: online supplemental table 1 [file jitc-12-11-s010.xlsx]

## Sheet: README
		TABLE 1
		1. Retroviral Library		read counts of the retroviral Brie library
		2. PD-1 expression screen		read counts of the PD-1 expression screen
		3. mNEG		murine non-essential genes (from Lawson et al., 2020)
		4. mCEG		murine core essential genes (from Lawson et al., 2020)

## Sheet: 1. Retroviral Library
guide	gene	library
Brie_000001	0610007P14Rik	481
Brie_000002	0610007P14Rik	634
Brie_000003	0610007P14Rik	931
Brie_000004	0610007P14Rik	750
Brie_000005	0610009B22Rik	588
Brie_000006	0610009B22Rik	373
Brie_000007	0610009B22Rik	310
Brie_000009	0610009O20Rik	433
Brie_000010	0610009O20Rik	423
Brie_000011	0610009O20Rik	929
Brie_000012	0610009O20Rik	555
Brie_000013	0610010B08Rik	156
Brie_000014	0610010B08Rik	785
Brie_000015	0610010B08Rik	477
Brie_000016	0610010B08Rik	827
Brie_000017	0610010F05Rik	530
Brie_000018	0610010F05Rik	693
Brie_000019	0610010F05Rik	855
Brie_000020	0610010F05Rik	669
Brie_000021	0610010K14Rik	483
Brie_000022	0610010K14Rik	447
Brie_000023	0610010K14Rik	226
Brie_000024	0610010K14Rik	994
Brie_000025	0610011F06Rik	763
Brie_000026	0610011F06Rik	617
Brie_000027	0610011F06Rik	837
Brie_000028	0610011F06Rik	929
Brie_000029	0610030E20Rik	402
Brie_000030	0610030E20Rik	694
Brie_000031	0610030E20Rik	206
Brie_000032	0610030E20Rik	954
Brie_000033	0610040J01Rik	619
Brie_000034	0610040J01Rik	644
Brie_000035	0610040J01Rik	1098
Brie_000036	0610040J01Rik	399
Brie_000037	1110001J03Rik	451
Brie_000038	1110001J03Rik	526
Brie_000039	1110001J03Rik	644
Brie_000040	1110001J03Rik	996
Brie_000041	1110004E09Rik	656
Brie_000042	1110004E09Rik	872
Brie_000043	1110004E09Rik	287
Brie_000044	1110004E09Rik	724
Brie_000045	1110004F10Rik	578
Brie_000046	1110004F10Rik	530
Brie_000047	1110004F10Rik	592
Brie_000048	1110004F10Rik	391
Brie_000049	1110007C09Rik	945
Brie_000050	1110007C09Rik	754
Brie_000051	1110007C09Rik	823
Brie_000052	1110007C09Rik	599
Brie_000053	1110008F13Rik	815
Brie_000054	1110008F13Rik	717
Brie_000055	1110008F13Rik	336
Brie_000056	1110008F13Rik	992
Brie_000057	1110008L16Rik	697
Brie_000058	1110008L16Rik	469
Brie_000059	1110008L16Rik	516
Brie_000060	1110008L16Rik	431
Brie_000061	1110008P14Rik	1063
Brie_000062	1110008P14Rik	1109
Brie_000063	1110008P14Rik	672
Brie_000064	1110008P14Rik	837
Brie_000065	1110012L19Rik	893
Brie_000066	1110012L19Rik	702
Brie_000067	1110012L19Rik	787
Brie_000068	1110012L19Rik	465
Brie_000069	1110017D15Rik	716
Brie_000070	1110017D15Rik	596
Brie_000071	1110017D15Rik	331
Brie_000072	1110017D15Rik	620
Brie_000073	1110025L11Rik	821
Brie_000074	1110025L11Rik	991
Brie_000075	1110025L11Rik	312
Brie_000076	1110025L11Rik	418
Brie_000077	1110032A03Rik	716
Brie_000078	1110032A03Rik	636
Brie_000079	1110032A03Rik	487
Brie_000080	1110032A03Rik	798
Brie_000081	1110032F04Rik	303
Brie_000082	1110032F04Rik	841
Brie_000083	1110032F04Rik	749
Brie_000084	1110032F04Rik	794
Brie_000085	1110034G24Rik	866
Brie_000086	1110034G24Rik	708
Brie_000087	1110034G24Rik	545
Brie_000088	1110034G24Rik	187
Brie_000089	1110037F02Rik	360
Brie_000090	1110037F02Rik	387
Brie_000091	1110037F02Rik	685
Brie_000092	1110037F02Rik	679
Brie_000093	1110038F14Rik	376
Brie_000094	1110038F14Rik	392
Brie_000095	1110038F14Rik	572
Brie_000096	1110038F14Rik	274
Brie_000097	1110051M20Rik	987
Brie_000098	1110051M20Rik	1041
Brie_000099	1110051M20Rik	689
Brie_000100	1110051M20Rik	822
Brie_000101	1110059E24Rik	437
Brie_000102	1110059E24Rik	388
Brie_000103	1110059E24Rik	545
Brie_000104	1110059E24Rik	493
Brie_000105	1110059G10Rik	877
Brie_000106	1110059G10Rik	865
Brie_000107	1110059G10Rik	636
Brie_000108	1110059G10Rik	789
Brie_000109	1110065P20Rik	792
Brie_000110	1110065P20Rik	472
Brie_000111	1110065P20Rik	646
Brie_000112	1110065P20Rik	513
Brie_000113	1190002N15Rik	73
Brie_000114	1190002N15Rik	851
Brie_000115	1190002N15Rik	648
Brie_000117	1190003K10Rik	814
Brie_000118	1190003K10Rik	579
Brie_000119	1190003K10Rik	352
Brie_000120	1190003K10Rik	754
Brie_000121	1190005I06Rik	488
Brie_000122	1190005I06Rik	627
Brie_000123	1190005I06Rik	523
Brie_000124	1190005I06Rik	676
Brie_000125	1190007I07Rik	930
Brie_000126	1190007I07Rik	1311
Brie_000127	1190007I07Rik	1218
Brie_000128	1190007I07Rik	794
Brie_000129	1200014J11Rik	632
Brie_000130	1200014J11Rik	490
Brie_000131	1200014J11Rik	1056
Brie_000132	1200014J11Rik	870
Brie_000133	1300017J02Rik	191
Brie_000134	1300017J02Rik	511
Brie_000135	1300017J02Rik	919
Brie_000136	1300017J02Rik	1004
Brie_000137	1500009L16Rik	154
Brie_000138	1500009L16Rik	977
Brie_000139	1500009L16Rik	753
Brie_000140	1500009L16Rik	436
Brie_000141	1500012F01Rik	760
Brie_000142	1500012F01Rik	537
Brie_000143	1500012F01Rik	861
Brie_000144	1500012F01Rik	640
Brie_000145	1500015O10Rik	808
Brie_000146	1500015O10Rik	313
Brie_000147	1500015O10Rik	467
Brie_000148	1500015O10Rik	632
Brie_000149	1600002H07Rik	391
Brie_000150	1600002H07Rik	362
Brie_000151	1600002H07Rik	293
Brie_000152	1600002H07Rik	598
Brie_000153	1600002K03Rik	578
Brie_000154	1600002K03Rik	429
Brie_000155	1600002K03Rik	627
Brie_000156	1600002K03Rik	311
Brie_000157	1600012H06Rik	569
Brie_000158	1600012H06Rik	580
Brie_000159	1600012H06Rik	311
Brie_000160	1600012H06Rik	682
Brie_000161	1600014C10Rik	612
Brie_000162	1600014C10Rik	890
Brie_000163	1600014C10Rik	653
Brie_000164	1600014C10Rik	619
Brie_000165	1600014C23Rik	642
Brie_000166	1600014C23Rik	535
Brie_000167	1600014C23Rik	755
Brie_000168	1600014C23Rik	611
Brie_000169	1600014K23Rik	1324
Brie_000170	1600014K23Rik	382
Brie_000171	1600014K23Rik	806
Brie_000172	1600014K23Rik	860
Brie_000173	1600015I10Rik	666
Brie_000174	1600015I10Rik	328
Brie_000175	1600015I10Rik	923
Brie_000176	1600015I10Rik	1244
Brie_000177	1700001C02Rik	385
Brie_000178	1700001C02Rik	287
Brie_000179	1700001C02Rik	738
Brie_000180	1700001C02Rik	500
Brie_000181	1700001C19Rik	585
Brie_000182	1700001C19Rik	820
Brie_000183	1700001C19Rik	590
Brie_000184	1700001C19Rik	732
Brie_000185	1700001F09Rik	292
Brie_000186	1700001F09Rik	733
Brie_000187	1700001F09Rik	636
Brie_000188	1700001F09Rik	415
Brie_000189	1700001J03Rik	674
Brie_000190	1700001J03Rik	443
Brie_000191	1700001J03Rik	627
Brie_000192	1700001J03Rik	319
Brie_000193	1700001K19Rik	445
Brie_000194	1700001K19Rik	1193
Brie_000195	1700001K19Rik	518
Brie_000196	1700001K19Rik	843
Brie_000197	1700001L19Rik	360
Brie_000198	1700001L19Rik	524
Brie_000199	1700001L19Rik	867
Brie_000200	1700001L19Rik	48
Brie_000201	1700001O22Rik	947
Brie_000202	1700001O22Rik	608
Brie_000203	1700001O22Rik	542
Brie_000204	1700001O22Rik	738
Brie_000205	1700001P01Rik	590
Brie_000206	1700001P01Rik	487
Brie_000207	1700001P01Rik	568
Brie_000208	1700001P01Rik	458
Brie_000209	1700003E16Rik	399
Brie_000210	1700003E16Rik	739
Brie_000211	1700003E16Rik	727
Brie_000212	1700003E16Rik	676
Brie_000213	1700003F12Rik	680
Brie_000214	1700003F12Rik	822
Brie_000215	1700003F12Rik	815
Brie_000216	1700003F12Rik	877
Brie_000217	1700006A11Rik	462
Brie_000218	1700006A11Rik	325
Brie_000219	1700006A11Rik	640
Brie_000220	1700006A11Rik	607
Brie_000221	1700006E09Rik	669
Brie_000222	1700006E09Rik	427
Brie_000223	1700006E09Rik	502
Brie_000224	1700006E09Rik	198
Brie_000225	1700007B14Rik	521
Brie_000226	1700007B14Rik	589
Brie_000227	1700007B14Rik	830
Brie_000228	1700007B14Rik	311
Brie_000229	1700007G11Rik	419
Brie_000230	1700007G11Rik	759
Brie_000231	1700007G11Rik	410
Brie_000232	1700007G11Rik	717
Brie_000233	1700007K09Rik	598
Brie_000234	1700007K09Rik	511
Brie_000235	1700007K09Rik	1180
Brie_000236	1700007K09Rik	586
Brie_000237	1700007K13Rik	815
Brie_000238	1700007K13Rik	522
Brie_000239	1700007K13Rik	789
Brie_000240	1700007K13Rik	496
Brie_000241	1700008F21Rik	501
Brie_000242	1700008F21Rik	465
Brie_000243	1700008F21Rik	519
Brie_000244	1700008F21Rik	721
Brie_000245	1700008I05Rik	544
Brie_000246	1700008I05Rik	756
Brie_000247	1700008I05Rik	513
Brie_000248	1700008I05Rik	721
Brie_000249	1700008O03Rik	460
Brie_000250	1700008O03Rik	608
Brie_000251	1700008O03Rik	500
Brie_000252	1700008O03Rik	521
Brie_000253	1700008P02Rik	832
Brie_000254	1700008P02Rik	581
Brie_000255	1700008P02Rik	566
Brie_000256	1700008P02Rik	681
Brie_000257	1700009N14Rik	670
Brie_000258	1700009N14Rik	444
Brie_000259	1700009N14Rik	507
Brie_000260	1700009N14Rik	438
Brie_000261	1700010B08Rik	484
Brie_000262	1700010B08Rik	566
Brie_000263	1700010B08Rik	333
Brie_000264	1700010B08Rik	1220
Brie_000265	1700010I14Rik	289
Brie_000266	1700010I14Rik	626
Brie_000267	1700010I14Rik	408
Brie_000268	1700010I14Rik	1859
Brie_000269	1700011A15Rik	837
Brie_000270	1700011A15Rik	767
Brie_000271	1700011A15Rik	767
Brie_000272	1700011A15Rik	568
Brie_000273	1700011E24Rik	295
Brie_000274	1700011E24Rik	507
Brie_000275	1700011E24Rik	916
Brie_000276	1700011E24Rik	885
Brie_000277	1700011H14Rik	560
Brie_000278	1700011H14Rik	351
Brie_000279	1700011H14Rik	178
Brie_000280	1700011H14Rik	165
Brie_000281	1700011I03Rik	553
Brie_000282	1700011I03Rik	564
Brie_000283	1700011I03Rik	546
Brie_000284	1700011I03Rik	110
Brie_000285	1700011L22Rik	506
Brie_000286	1700011L22Rik	767
Brie_000287	1700011L22Rik	324
Brie_000288	1700011L22Rik	581
Brie_000289	1700012A03Rik	954
Brie_000290	1700012A03Rik	652
Brie_000291	1700012A03Rik	680
Brie_000292	1700012A03Rik	1091
Brie_000293	1700012B07Rik	565
Brie_000294	1700012B07Rik	606
Brie_000295	1700012B07Rik	1164
Brie_000296	1700012B07Rik	498
Brie_000297	1700012B09Rik	658
Brie_000298	1700012B09Rik	392
Brie_000299	1700012B09Rik	314
Brie_000300	1700012B09Rik	529
Brie_000301	1700012L04Rik	490
Brie_000302	1700012L04Rik	969
Brie_000303	1700012P22Rik	798
Brie_000304	1700012P22Rik	594
Brie_000305	1700012P22Rik	1097
Brie_000306	1700012P22Rik	542
Brie_000307	1700013D24Rik	370
Brie_000308	1700013D24Rik	656
Brie_000309	1700013D24Rik	929
Brie_000310	1700013D24Rik	468
Brie_000311	1700013F07Rik	814
Brie_000312	1700013F07Rik	664
Brie_000313	1700013F07Rik	722
Brie_000314	1700013F07Rik	542
Brie_000315	1700013G24Rik	750
Brie_000316	1700013G24Rik	431
Brie_000317	1700013G24Rik	654
Brie_000318	1700013G24Rik	723
Brie_000319	1700013H16Rik	526
Brie_000320	1700013H16Rik	797
Brie_000321	1700013H16Rik	228
Brie_000322	1700013H16Rik	983
Brie_000323	1700015E13Rik	614
Brie_000324	1700015E13Rik	738
Brie_000325	1700015E13Rik	431
Brie_000326	1700015E13Rik	67
Brie_000327	1700015F17Rik	253
Brie_000328	1700015F17Rik	106
Brie_000329	1700015F17Rik	786
Brie_000330	1700015F17Rik	308
Brie_000331	1700015G11Rik	446
Brie_000332	1700015G11Rik	543
Brie_000333	1700015G11Rik	877
Brie_000334	1700015G11Rik	759
Brie_000335	1700016C15Rik	634
Brie_000336	1700016C15Rik	447
Brie_000337	1700016C15Rik	795
Brie_000338	1700016C15Rik	397
Brie_000339	1700016D06Rik	448
Brie_000340	1700016D06Rik	732
Brie_000341	1700016D06Rik	174
Brie_000342	1700016D06Rik	361
Brie_000343	1700016H13Rik	297
Brie_000344	1700016H13Rik	452
Brie_000345	1700016H13Rik	643
Brie_000346	1700016H13Rik	465
Brie_000347	1700016K19Rik	551
Brie_000348	1700016K19Rik	825
Brie_000349	1700016K19Rik	607
Brie_000350	1700016K19Rik	344
Brie_000351	1700017B05Rik	253
Brie_000352	1700017B05Rik	250
Brie_000353	1700017B05Rik	433
Brie_000354	1700017B05Rik	422
Brie_000355	1700017D01Rik	475
Brie_000356	1700017D01Rik	398
Brie_000357	1700017D01Rik	368
Brie_000358	1700017D01Rik	581
Brie_000359	1700018B08Rik	841
Brie_000360	1700018B08Rik	1174
Brie_000361	1700018B08Rik	714
Brie_000362	1700018B08Rik	758
Brie_000363	1700018C11Rik	634
Brie_000364	1700018C11Rik	938
Brie_000365	1700018C11Rik	489
Brie_000366	1700018C11Rik	983
Brie_000367	1700018F24Rik	448
Brie_000368	1700018F24Rik	949
Brie_000369	1700018F24Rik	626
Brie_000370	1700018F24Rik	530
Brie_000371	1700019A02Rik	434
Brie_000372	1700019A02Rik	587
Brie_000373	1700019A02Rik	681
Brie_000374	1700019A02Rik	480
Brie_000375	1700019B03Rik	776
Brie_000376	1700019B03Rik	540
Brie_000377	1700019B03Rik	704
Brie_000378	1700019B03Rik	953
Brie_000379	1700019D03Rik	596
Brie_000380	1700019D03Rik	337
Brie_000381	1700019D03Rik	411
Brie_000382	1700019D03Rik	744
Brie_000383	1700019G17Rik	676
Brie_000384	1700019G17Rik	569
Brie_000385	1700019G17Rik	332
Brie_000386	1700019G17Rik	499
Brie_000387	1700019L03Rik	746
Brie_000388	1700019L03Rik	600
Brie_000389	1700019L03Rik	125
Brie_000390	1700019L03Rik	796
Brie_000391	1700019N19Rik	741
Brie_000392	1700019N19Rik	389
Brie_000393	1700019N19Rik	550
Brie_000394	1700019N19Rik	872
Brie_000395	1700019O17Rik	517
Brie_000396	1700019O17Rik	353
Brie_000397	1700019O17Rik	793
Brie_000398	1700019O17Rik	349
Brie_000399	1700020A23Rik	256
Brie_000400	1700020A23Rik	838
Brie_000401	1700020A23Rik	1606
Brie_000402	1700020A23Rik	251
Brie_000403	1700020D05Rik	497
Brie_000404	1700020D05Rik	674
Brie_000405	1700020D05Rik	365
Brie_000406	1700020D05Rik	345
Brie_000407	1700020L24Rik	733
Brie_000408	1700020L24Rik	995
Brie_000409	1700020L24Rik	1217
Brie_000410	1700020L24Rik	572
Brie_000411	1700020N15Rik	294
Brie_000412	1700020N15Rik	833
Brie_000413	1700020N15Rik	563
Brie_000414	1700020N15Rik	432
Brie_000415	1700021F05Rik	459
Brie_000416	1700021F05Rik	17
Brie_000417	1700021F05Rik	714
Brie_000418	1700021F05Rik	722
Brie_000419	1700021F07Rik	482
Brie_000420	1700021F07Rik	1280
Brie_000421	1700021F07Rik	362
Brie_000422	1700021F07Rik	664
Brie_000423	1700021K19Rik	663
Brie_000424	1700021K19Rik	559
Brie_000425	1700021K19Rik	1028
Brie_000426	1700021K19Rik	938
Brie_000427	1700022I11Rik	316
Brie_000428	1700022I11Rik	172
Brie_000429	1700022I11Rik	522
Brie_000430	1700022I11Rik	285
Brie_000431	1700023E05Rik	790
Brie_000432	1700023E05Rik	337
Brie_000433	1700023E05Rik	309
Brie_000434	1700023E05Rik	481
Brie_000435	1700023F06Rik	#N/A
Brie_000436	1700023F06Rik	690
Brie_000437	1700023F06Rik	583
Brie_000438	1700023F06Rik	854
Brie_000439	1700024G13Rik	525
Brie_000440	1700024G13Rik	813
Brie_000441	1700024G13Rik	80
Brie_000442	1700024G13Rik	523
Brie_000443	1700024P04Rik	406
Brie_000444	1700024P04Rik	365
Brie_000445	1700024P04Rik	544
Brie_000446	1700024P04Rik	886
Brie_000447	1700024P16Rik	712
Brie_000448	1700024P16Rik	782
Brie_000449	1700024P16Rik	699
Brie_000450	1700024P16Rik	360
Brie_000451	1700025F22Rik	771
Brie_000452	1700025F22Rik	535
Brie_000453	1700025F22Rik	394
Brie_000454	1700025F22Rik	911
Brie_000455	1700025G04Rik	389
Brie_000456	1700025G04Rik	388
Brie_000457	1700025G04Rik	623
Brie_000458	1700025G04Rik	223
Brie_000459	1700026D08Rik	591
Brie_000460	1700026D08Rik	757
Brie_000461	1700026D08Rik	581
Brie_000462	1700026D08Rik	600
Brie_000463	1700026L06Rik	459
Brie_000464	1700026L06Rik	729
Brie_000465	1700026L06Rik	1421
Brie_000466	1700026L06Rik	4
Brie_000467	1700028K03Rik	741
Brie_000468	1700028K03Rik	818
Brie_000469	1700028K03Rik	485
Brie_000470	1700028K03Rik	405
Brie_000471	1700028P14Rik	340
Brie_000472	1700028P14Rik	485
Brie_000473	1700028P14Rik	552
Brie_000474	1700028P14Rik	#N/A
Brie_000475	1700029F12Rik	613
Brie_000476	1700029F12Rik	603
Brie_000477	1700029F12Rik	385
Brie_000478	1700029F12Rik	563
Brie_000479	1700029H14Rik	666
Brie_000480	1700029H14Rik	427
Brie_000481	1700029H14Rik	726
Brie_000482	1700029H14Rik	616
Brie_000483	1700029I15Rik	1045
Brie_000484	1700029I15Rik	463
Brie_000485	1700029I15Rik	643
Brie_000486	1700029I15Rik	886
Brie_000487	1700029J07Rik	907
Brie_000488	1700029J07Rik	405
Brie_000489	1700029J07Rik	862
Brie_000490	1700029J07Rik	424
Brie_000491	1700029P11Rik	666
Brie_000492	1700029P11Rik	717
Brie_000493	1700029P11Rik	100
Brie_000494	1700029P11Rik	382
Brie_000495	1700030F18Rik	601
Brie_000496	1700030F18Rik	534
Brie_000497	1700030F18Rik	658
Brie_000498	1700030F18Rik	561
Brie_000499	1700030J22Rik	570
Brie_000500	1700030J22Rik	786
Brie_000501	1700030J22Rik	389
Brie_000502	1700030J22Rik	1114
Brie_000503	1700030K09Rik	1746
Brie_000504	1700030K09Rik	690
Brie_000505	1700030K09Rik	746
Brie_000506	1700030K09Rik	256
Brie_000507	1700031F05Rik	546
Brie_000508	1700031F05Rik	481
Brie_000509	1700031F05Rik	180
Brie_000510	1700031F05Rik	522
Brie_000511	1700034E13Rik	330
Brie_000512	1700034E13Rik	481
Brie_000513	1700034E13Rik	574
Brie_000514	1700034E13Rik	974
Brie_000515	1700034J05Rik	464
Brie_000516	1700034J05Rik	691
Brie_000517	1700034J05Rik	576
Brie_000518	1700034J05Rik	469
Brie_000519	1700034O15Rik	769
Brie_000520	1700034O15Rik	897
Brie_000521	1700034O15Rik	735
Brie_000522	1700034O15Rik	594
Brie_000523	1700037C18Rik	637
Brie_000524	1700037C18Rik	1068
Brie_000525	1700037C18Rik	823
Brie_000526	1700037C18Rik	1006
Brie_000527	1700037H04Rik	670
Brie_000528	1700037H04Rik	554
Brie_000529	1700037H04Rik	687
Brie_000530	1700037H04Rik	448
Brie_000531	1700040L02Rik	618
Brie_000532	1700040L02Rik	634
Brie_000533	1700040L02Rik	393
Brie_000534	1700040L02Rik	849
Brie_000535	1700042B14Rik	239
Brie_000536	1700042B14Rik	513
Brie_000537	1700042B14Rik	662
Brie_000538	1700042B14Rik	762
Brie_000539	1700042G07Rik	743
Brie_000540	1700042G07Rik	28
Brie_000541	1700042G07Rik	994
Brie_000542	1700042G07Rik	997
Brie_000543	1700047I17Rik2	290
Brie_000544	1700047I17Rik2	333
Brie_000545	1700047I17Rik2	1072
Brie_000546	1700047I17Rik2	649
Brie_000547	1700055N04Rik	720
Brie_000548	1700055N04Rik	469
Brie_000549	1700055N04Rik	489
Brie_000550	1700055N04Rik	487
Brie_000551	1700056E22Rik	505
Brie_000552	1700056E22Rik	590
Brie_000553	1700056E22Rik	1027
Brie_000554	1700056E22Rik	800
Brie_000555	1700057G04Rik	388
Brie_000556	1700057G04Rik	599
Brie_000557	1700057G04Rik	668
Brie_000558	1700057G04Rik	761
Brie_000559	1700061G19Rik	371
Brie_000560	1700061G19Rik	585
Brie_000561	1700061G19Rik	1069
Brie_000562	1700061G19Rik	250
Brie_000563	1700066B19Rik	503
Brie_000564	1700066B19Rik	466
Brie_000565	1700066B19Rik	718
Brie_000566	1700066B19Rik	594
Brie_000567	1700066M21Rik	231
Brie_000568	1700066M21Rik	773
Brie_000569	1700066M21Rik	729
Brie_000570	1700066M21Rik	661
Brie_000571	1700067K01Rik	224
Brie_000572	1700067K01Rik	871
Brie_000573	1700067K01Rik	340
Brie_000574	1700067K01Rik	614
Brie_000575	1700067P10Rik	325
Brie_000576	1700067P10Rik	831
Brie_000577	1700067P10Rik	399
Brie_000578	1700067P10Rik	1114
Brie_000579	1700074P13Rik	235
Brie_000580	1700074P13Rik	638
Brie_000581	1700074P13Rik	317
Brie_000582	1700074P13Rik	964
Brie_000583	1700080E11Rik	482
Brie_000584	1700080E11Rik	340
Brie_000585	1700080E11Rik	352
Brie_000586	1700080E11Rik	370
Brie_000587	1700080O16Rik	834
Brie_000588	1700080O16Rik	433
Brie_000589	1700080O16Rik	546
Brie_000590	1700080O16Rik	470
Brie_000591	1700084C01Rik	1039
Brie_000592	1700084C01Rik	1274
Brie_000593	1700084C01Rik	1139
Brie_000594	1700084C01Rik	588
Brie_000595	1700088E04Rik	865
Brie_000596	1700088E04Rik	308
Brie_000597	1700088E04Rik	790
Brie_000598	1700088E04Rik	673
Brie_000599	1700092M07Rik	334
Brie_000600	1700092M07Rik	520
Brie_000601	1700092M07Rik	578
Brie_000602	1700092M07Rik	597
Brie_000603	1700093K21Rik	314
Brie_000604	1700093K21Rik	593
Brie_000605	1700093K21Rik	360
Brie_000606	1700093K21Rik	363
Brie_000607	1700101E01Rik	318
Brie_000608	1700101E01Rik	828
Brie_000609	1700101E01Rik	701
Brie_000610	1700101E01Rik	785
Brie_000611	1700102P08Rik	575
Brie_000612	1700102P08Rik	761
Brie_000613	1700102P08Rik	455
Brie_000614	1700102P08Rik	671
Brie_000615	1700106J16Rik	278
Brie_000616	1700106J16Rik	773
Brie_000617	1700106J16Rik	669
Brie_000618	1700106J16Rik	793
Brie_000619	1700109H08Rik	333
Brie_000620	1700109H08Rik	461
Brie_000621	1700109H08Rik	724
Brie_000622	1700109H08Rik	803
Brie_000623	1700112E06Rik	460
Brie_000624	1700112E06Rik	433
Brie_000625	1700112E06Rik	866
Brie_000626	1700112E06Rik	580
Brie_000627	1700113H08Rik	561
Brie_000628	1700113H08Rik	1429
Brie_000630	1700113H08Rik	667
Brie_000631	1700122O11Rik	545
Brie_000632	1700122O11Rik	758
Brie_000633	1700122O11Rik	437
Brie_000634	1700122O11Rik	540
Brie_000635	1700123I01Rik	811
Brie_000636	1700123I01Rik	547
Brie_000637	1700123I01Rik	405
Brie_000638	1700123I01Rik	352
Brie_000639	1700123K08Rik	795
Brie_000640	1700123K08Rik	854
Brie_000641	1700123K08Rik	678
Brie_000642	1700123K08Rik	575
Brie_000643	1700123O20Rik	629
Brie_000644	1700123O20Rik	636
Brie_000645	1700123O20Rik	605
Brie_000646	1700123O20Rik	384
Brie_000647	1700125H20Rik	733
Brie_000648	1700125H20Rik	647
Brie_000649	1700125H20Rik	355
Brie_000650	1700125H20Rik	602
Brie_000651	1700129C05Rik	598
Brie_000652	1700129C05Rik	314
Brie_000653	1700129C05Rik	251
Brie_000654	1700129C05Rik	449
Brie_000655	1810009A15Rik	514
Brie_000656	1810009A15Rik	446
Brie_000657	1810009A15Rik	380
Brie_000658	1810009A15Rik	508
Brie_000659	1810009J06Rik	451
Brie_000660	1810009J06Rik	787
Brie_000661	1810009J06Rik	580
Brie_000662	1810009J06Rik	509
Brie_000663	1810011H11Rik	636
Brie_000664	1810011H11Rik	959
Brie_000665	1810011H11Rik	554
Brie_000666	1810011H11Rik	657
Brie_000667	1810011O10Rik	730
Brie_000668	1810011O10Rik	532
Brie_000669	1810011O10Rik	613
Brie_000670	1810011O10Rik	496
Brie_000671	1810013L24Rik	245
Brie_000672	1810013L24Rik	24
Brie_000673	1810013L24Rik	444
Brie_000674	1810013L24Rik	425
Brie_000675	1810022K09Rik	579
Brie_000676	1810022K09Rik	292
Brie_000677	1810022K09Rik	261
Brie_000678	1810022K09Rik	774
Brie_000679	1810024B03Rik	277
Brie_000680	1810024B03Rik	471
Brie_000681	1810024B03Rik	221
Brie_000682	1810024B03Rik	434
Brie_000683	1810026J23Rik	578
Brie_000684	1810026J23Rik	1405
Brie_000685	1810026J23Rik	654
Brie_000686	1810026J23Rik	632
Brie_000687	1810030O07Rik	761
Brie_000688	1810030O07Rik	879
Brie_000689	1810030O07Rik	947
Brie_000690	1810030O07Rik	541
Brie_000691	1810037I17Rik	753
Brie_000692	1810037I17Rik	441
Brie_000693	1810037I17Rik	736
Brie_000694	1810037I17Rik	194
Brie_000695	1810041L15Rik	421
Brie_000696	1810041L15Rik	498
Brie_000697	1810041L15Rik	361
Brie_000698	1810041L15Rik	587
Brie_000699	1810043G02Rik	530
Brie_000700	1810043G02Rik	594
Brie_000701	1810043G02Rik	885
Brie_000702	1810043G02Rik	721
Brie_000703	1810043H04Rik	315
Brie_000704	1810043H04Rik	999
Brie_000705	1810043H04Rik	1159
Brie_000706	1810043H04Rik	406
Brie_000707	1810046K07Rik	586
Brie_000708	1810046K07Rik	617
Brie_000709	1810046K07Rik	407
Brie_000710	1810046K07Rik	661
Brie_000711	1810055G02Rik	371
Brie_000712	1810055G02Rik	272
Brie_000713	1810055G02Rik	817
Brie_000714	1810055G02Rik	712
Brie_000715	1810062G17Rik	993
Brie_000716	1810062G17Rik	255
Brie_000717	1810062G17Rik	1327
Brie_000718	1810062G17Rik	538
Brie_000719	1810065E05Rik	371
Brie_000720	1810065E05Rik	996
Brie_000721	1810065E05Rik	795
Brie_000722	1810065E05Rik	770
Brie_000723	2010001E11Rik	1509
Brie_000724	2010001E11Rik	734
Brie_000725	2010001E11Rik	762
Brie_000726	2010001E11Rik	603
Brie_000727	2010002M12Rik	714
Brie_000728	2010002M12Rik	886
Brie_000729	2010002M12Rik	261
Brie_000730	2010002M12Rik	794
Brie_000731	2010003K11Rik	1085
Brie_000732	2010003K11Rik	407
Brie_000733	2010003K11Rik	626
Brie_000734	2010003K11Rik	410
Brie_000735	2010005H15Rik	762
Brie_000736	2010005H15Rik	548
Brie_000737	2010005H15Rik	401
Brie_000738	2010005H15Rik	717
Brie_000739	2010012O05Rik	551
Brie_000740	2010012O05Rik	671
Brie_000741	2010012O05Rik	248
Brie_000742	2010012O05Rik	339
Brie_000743	2010106E10Rik	980
Brie_000744	2010106E10Rik	251
Brie_000745	2010106E10Rik	701
Brie_000746	2010106E10Rik	972
Brie_000747	2010107E04Rik	399
Brie_000748	2010107E04Rik	285
Brie_000749	2010107E04Rik	685
Brie_000750	2010107E04Rik	701
Brie_000751	2010107G12Rik	736
Brie_000752	2010107G12Rik	420
Brie_000753	2010107G12Rik	631
Brie_000754	2010107G12Rik	644
Brie_000755	2010107G23Rik	576
Brie_000756	2010107G23Rik	1114
Brie_000757	2010107G23Rik	714
Brie_000758	2010107G23Rik	616
Brie_000759	2010109A12Rik	715
Brie_000760	2010109A12Rik	584
Brie_000761	2010109A12Rik	457
Brie_000762	2010109A12Rik	368
Brie_000763	2010109I03Rik	527
Brie_000764	2010109I03Rik	858
Brie_000765	2010109I03Rik	338
Brie_000766	2010109I03Rik	424
Brie_000767	2010111I01Rik	758
Brie_000768	2010111I01Rik	995
Brie_000769	2010111I01Rik	670
Brie_000770	2010111I01Rik	245
Brie_000771	2010300C02Rik	375
Brie_000772	2010300C02Rik	679
Brie_000773	2010300C02Rik	765
Brie_000774	2010300C02Rik	706
Brie_000775	2010315B03Rik	591
Brie_000776	2010315B03Rik	1125
Brie_000777	2010315B03Rik	418
Brie_000778	2010315B03Rik	489
Brie_000779	2200002D01Rik	692
Brie_000780	2200002D01Rik	837
Brie_000781	2200002D01Rik	572
Brie_000782	2200002D01Rik	368
Brie_000783	2200002J24Rik	602
Brie_000784	2200002J24Rik	305
Brie_000785	2200002J24Rik	656
Brie_000786	2200002J24Rik	637
Brie_000787	2210010C04Rik	549
Brie_000788	2210010C04Rik	523
Brie_000789	2210010C04Rik	868
Brie_000790	2210010C04Rik	794
Brie_000791	2210016F16Rik	561
Brie_000792	2210016F16Rik	1026
Brie_000793	2210016F16Rik	885
Brie_000794	2210016F16Rik	998
Brie_000795	2210016L21Rik	1054
Brie_000796	2210016L21Rik	846
Brie_000797	2210016L21Rik	248
Brie_000798	2210016L21Rik	1091
Brie_000799	2210018M11Rik	810
Brie_000800	2210018M11Rik	767
Brie_000801	2210018M11Rik	822
Brie_000802	2210018M11Rik	942
Brie_000803	2210404O09Rik	441
Brie_000804	2210404O09Rik	464
Brie_000805	2210404O09Rik	724
Brie_000806	2210404O09Rik	265
Brie_000807	2210407C18Rik	315
Brie_000808	2210407C18Rik	715
Brie_000809	2210407C18Rik	296
Brie_000810	2210407C18Rik	324
Brie_000811	2210408I21Rik	156
Brie_000812	2210408I21Rik	407
Brie_000813	2210408I21Rik	433
Brie_000814	2210408I21Rik	327
Brie_000815	2300002M23Rik	807
Brie_000816	2300002M23Rik	712
Brie_000817	2300002M23Rik	670
Brie_000818	2300002M23Rik	781
Brie_000819	2300003K06Rik	398
Brie_000820	2300003K06Rik	646
Brie_000821	2300003K06Rik	408
Brie_000822	2300003K06Rik	489
Brie_000823	2300005B03Rik	617
Brie_000824	2300005B03Rik	497
Brie_000825	2300005B03Rik	1735
Brie_000826	2300005B03Rik	610
Brie_000827	2300009A05Rik	914
Brie_000828	2300009A05Rik	1232
Brie_000829	2300009A05Rik	1118
Brie_000830	2300009A05Rik	817
Brie_000831	2310002L09Rik	581
Brie_000832	2310002L09Rik	705
Brie_000833	2310002L09Rik	397
Brie_000834	2310002L09Rik	484
Brie_000835	2310003H01Rik	377
Brie_000836	2310003H01Rik	916
Brie_000837	2310003H01Rik	847
Brie_000838	2310003H01Rik	715
Brie_000839	2310007B03Rik	602
Brie_000840	2310007B03Rik	363
Brie_000841	2310007B03Rik	700
Brie_000842	2310007B03Rik	483
Brie_000843	2310007L24Rik	592
Brie_000844	2310007L24Rik	671
Brie_000845	2310007L24Rik	716
Brie_000846	2310007L24Rik	684
Brie_000847	2310009B15Rik	828
Brie_000848	2310009B15Rik	1032
Brie_000849	2310009B15Rik	637
Brie_000850	2310009B15Rik	617
Brie_000851	2310011J03Rik	666
Brie_000852	2310011J03Rik	472
Brie_000853	2310011J03Rik	674
Brie_000854	2310011J03Rik	191
Brie_000855	2310014L17Rik	709
Brie_000856	2310014L17Rik	1124
Brie_000857	2310014L17Rik	767
Brie_000858	2310014L17Rik	598
Brie_000859	2310022A10Rik	851
Brie_000860	2310022A10Rik	439
Brie_000861	2310022A10Rik	857
Brie_000862	2310022A10Rik	68
Brie_000863	2310022B05Rik	375
Brie_000864	2310022B05Rik	601
Brie_000865	2310022B05Rik	1055
Brie_000866	2310022B05Rik	543
Brie_000867	2310030G06Rik	379
Brie_000868	2310030G06Rik	316
Brie_000869	2310030G06Rik	736
Brie_000870	2310030G06Rik	586
Brie_000871	2310033P09Rik	686
Brie_000872	2310033P09Rik	929
Brie_000873	2310033P09Rik	619
Brie_000874	2310033P09Rik	853
Brie_000875	2310034C09Rik	301
Brie_000876	2310034C09Rik	734
Brie_000877	2310034C09Rik	1051
Brie_000878	2310034C09Rik	692
Brie_000879	2310035C23Rik	405
Brie_000880	2310035C23Rik	543
Brie_000881	2310035C23Rik	253
Brie_000882	2310035C23Rik	309
Brie_000883	2310036O22Rik	798
Brie_000884	2310036O22Rik	377
Brie_000885	2310036O22Rik	568
Brie_000886	2310036O22Rik	707
Brie_000887	2310039H08Rik	42
Brie_000888	2310039H08Rik	681
Brie_000889	2310039H08Rik	324
Brie_000890	2310039H08Rik	807
Brie_000891	2310047M10Rik	522
Brie_000892	2310047M10Rik	677
Brie_000893	2310047M10Rik	718
Brie_000894	2310047M10Rik	493
Brie_000895	2310050C09Rik	392
Brie_000896	2310050C09Rik	722
Brie_000897	2310050C09Rik	468
Brie_000898	2310050C09Rik	638
Brie_000899	2310057J18Rik	445
Brie_000900	2310057J18Rik	785
Brie_000901	2310057J18Rik	768
Brie_000902	2310057J18Rik	466
Brie_000903	2310057M21Rik	560
Brie_000904	2310057M21Rik	335
Brie_000905	2310057M21Rik	520
Brie_000906	2310057M21Rik	354
Brie_000907	2310057N15Rik	320
Brie_000908	2310057N15Rik	380
Brie_000909	2310057N15Rik	1019
Brie_000910	2310057N15Rik	422
Brie_000911	2310061I04Rik	253
Brie_000912	2310061I04Rik	495
Brie_000913	2310061I04Rik	638
Brie_000914	2310061I04Rik	422
Brie_000915	2310061N02Rik	8
Brie_000916	2310061N02Rik	467
Brie_000917	2310061N02Rik	982
Brie_000918	2310061N02Rik	194
Brie_000919	2310067B10Rik	754
Brie_000920	2310067B10Rik	527
Brie_000921	2310067B10Rik	423
Brie_000922	2310067B10Rik	755
Brie_000923	2310079G19Rik	631
Brie_000924	2310079G19Rik	527
Brie_000925	2310079G19Rik	211
Brie_000926	2310079G19Rik	588
Brie_000927	2410002F23Rik	568
Brie_000928	2410002F23Rik	848
Brie_000929	2410002F23Rik	773
Brie_000930	2410002F23Rik	979
Brie_000931	2410004B18Rik	365
Brie_000932	2410004B18Rik	417
Brie_000933	2410004B18Rik	927
Brie_000934	2410004B18Rik	885
Brie_000935	2410004P03Rik	520
Brie_000936	2410004P03Rik	407
Brie_000937	2410004P03Rik	745
Brie_000938	2410004P03Rik	477
Brie_000939	2410012M07Rik	736
Brie_000940	2410012M07Rik	624
Brie_000941	2410012M07Rik	519
Brie_000942	2410012M07Rik	586
Brie_000943	2410015M20Rik	537
Brie_000944	2410015M20Rik	305
Brie_000945	2410015M20Rik	251
Brie_000946	2410015M20Rik	537
Brie_000947	2410016O06Rik	1077
Brie_000948	2410016O06Rik	681
Brie_000949	2410016O06Rik	495
Brie_000950	2410016O06Rik	567
Brie_000951	2410089E03Rik	720
Brie_000952	2410089E03Rik	715
Brie_000953	2410089E03Rik	815
Brie_000954	2410089E03Rik	415
Brie_000955	2410127L17Rik	873
Brie_000956	2410127L17Rik	625
Brie_000957	2410127L17Rik	400
Brie_000958	2410127L17Rik	495
Brie_000959	2410131K14Rik	340
Brie_000960	2410131K14Rik	898
Brie_000961	2410131K14Rik	586
Brie_000962	2410131K14Rik	1230
Brie_000963	2410137M14Rik	980
Brie_000964	2410137M14Rik	835
Brie_000965	2410137M14Rik	682
Brie_000966	2410137M14Rik	576
Brie_000967	2510002D24Rik	929
Brie_000968	2510002D24Rik	669
Brie_000969	2510002D24Rik	509
Brie_000970	2510002D24Rik	817
Brie_000971	2510003E04Rik	639
Brie_000972	2510003E04Rik	527
Brie_000973	2510003E04Rik	472
Brie_000974	2510003E04Rik	706
Brie_000975	2510009E07Rik	843
Brie_000976	2510009E07Rik	614
Brie_000977	2510009E07Rik	1203
Brie_000978	2510009E07Rik	430
Brie_000979	2510039O18Rik	813
Brie_000980	2510039O18Rik	422
Brie_000981	2510039O18Rik	488
Brie_000982	2510039O18Rik	712
Brie_000983	2610002J02Rik	865
Brie_000984	2610002J02Rik	986
Brie_000985	2610002J02Rik	638
Brie_000986	2610002J02Rik	535
Brie_000987	2610002M06Rik	981
Brie_000988	2610002M06Rik	334
Brie_000989	2610002M06Rik	648
Brie_000990	2610002M06Rik	608
Brie_000991	2610008E11Rik	287
Brie_000992	2610008E11Rik	598
Brie_000993	2610008E11Rik	604
Brie_000994	2610008E11Rik	304
Brie_000995	2610015P09Rik	737
Brie_000996	2610015P09Rik	747
Brie_000997	2610015P09Rik	523
Brie_000998	2610015P09Rik	324
Brie_000999	2610020H08Rik	564
Brie_001000	2610020H08Rik	1130
Brie_001001	2610020H08Rik	974
Brie_001002	2610020H08Rik	484
Brie_001003	2610028H24Rik	493
Brie_001004	2610028H24Rik	609
Brie_001005	2610028H24Rik	575
Brie_001006	2610028H24Rik	718
Brie_001007	2610034B18Rik	536
Brie_001008	2610034B18Rik	499
Brie_001009	2610034B18Rik	374
Brie_001010	2610034B18Rik	855
Brie_001011	2610301B20Rik	546
Brie_001012	2610301B20Rik	432
Brie_001013	2610301B20Rik	869
Brie_001014	2610301B20Rik	424
Brie_001015	2610305D13Rik	916
Brie_001016	2610305D13Rik	665
Brie_001017	2610305D13Rik	545
Brie_001018	2610305D13Rik	372
Brie_001019	2610318N02Rik	646
Brie_001020	2610318N02Rik	365
Brie_001021	2610318N02Rik	926
Brie_001022	2610318N02Rik	470
Brie_001023	2610507B11Rik	310
Brie_001024	2610507B11Rik	734
Brie_001025	2610507B11Rik	429
Brie_001026	2610507B11Rik	676
Brie_001027	2610524H06Rik	295
Brie_001028	2610524H06Rik	451
Brie_001029	2610524H06Rik	789
Brie_001030	2610524H06Rik	339
Brie_001031	2610528A11Rik	744
Brie_001032	2610528A11Rik	599
Brie_001033	2610528A11Rik	586
Brie_001034	2610528A11Rik	322
Brie_001035	2610528J11Rik	733
Brie_001036	2610528J11Rik	703
Brie_001037	2610528J11Rik	223
Brie_001038	2610528J11Rik	303
Brie_001039	2700029M09Rik	623
Brie_001040	2700029M09Rik	784
Brie_001041	2700029M09Rik	550
Brie_001042	2700029M09Rik	292
Brie_001043	2700049A03Rik	956
Brie_001044	2700049A03Rik	439
Brie_001045	2700049A03Rik	494
Brie_001046	2700049A03Rik	512
Brie_001047	2700060E02Rik	507
Brie_001048	2700060E02Rik	869
Brie_001049	2700060E02Rik	748
Brie_001050	2700060E02Rik	633
Brie_001051	2700062C07Rik	766
Brie_001052	2700062C07Rik	486
Brie_001053	2700062C07Rik	355
Brie_001054	2700062C07Rik	470
Brie_001055	2700081O15Rik	598
Brie_001056	2700081O15Rik	612
Brie_001057	2700081O15Rik	1258
Brie_001058	2700081O15Rik	578
Brie_001059	2700089E24Rik	499
Brie_001060	2700089E24Rik	897
Brie_001061	2700089E24Rik	397
Brie_001062	2700089E24Rik	593
Brie_001063	2700094K13Rik	431
Brie_001064	2700094K13Rik	1191
Brie_001065	2700094K13Rik	514
Brie_001066	2700094K13Rik	385
Brie_001067	2700097O09Rik	1251
Brie_001068	2700097O09Rik	472
Brie_001069	2700097O09Rik	445
Brie_001070	2700097O09Rik	960
Brie_001071	2810004N23Rik	616
Brie_001072	2810004N23Rik	677
Brie_001073	2810004N23Rik	298
Brie_001074	2810004N23Rik	487
Brie_001075	2810006K23Rik	851
Brie_001076	2810006K23Rik	680
Brie_001077	2810006K23Rik	614
Brie_001078	2810006K23Rik	508
Brie_001079	2810007J24Rik	696
Brie_001080	2810007J24Rik	277
Brie_001081	2810007J24Rik	873
Brie_001082	2810007J24Rik	482
Brie_001083	2810021J22Rik	571
Brie_001084	2810021J22Rik	469
Brie_001085	2810021J22Rik	409
Brie_001086	2810021J22Rik	417
Brie_001087	2810403A07Rik	641
Brie_001088	2810403A07Rik	638
Brie_001089	2810403A07Rik	187
Brie_001090	2810403A07Rik	636
Brie_001091	2810408A11Rik	557
Brie_001092	2810408A11Rik	625
Brie_001093	2810408A11Rik	232
Brie_001094	2810408A11Rik	845
Brie_001095	2810408M09Rik	560
Brie_001096	2810408M09Rik	548
Brie_001097	2810408M09Rik	521
Brie_001098	2810408M09Rik	366
Brie_001099	2810417H13Rik	565
Brie_001100	2810417H13Rik	808
Brie_001101	2810417H13Rik	362
Brie_001102	2810417H13Rik	779
Brie_001103	2810428I15Rik	499
Brie_001104	2810428I15Rik	496
Brie_001105	2810428I15Rik	655
Brie_001106	2810428I15Rik	563
Brie_001107	2810459M11Rik	453
Brie_001108	2810459M11Rik	583
Brie_001109	2810459M11Rik	794
Brie_001110	2810459M11Rik	229
Brie_001111	2810474O19Rik	407
Brie_001112	2810474O19Rik	515
Brie_001113	2810474O19Rik	538
Brie_001114	2810474O19Rik	585
Brie_001115	2900011O08Rik	1100
Brie_001116	2900011O08Rik	328
Brie_001117	2900011O08Rik	471
Brie_001118	2900011O08Rik	257
Brie_001119	2900026A02Rik	449
Brie_001120	2900026A02Rik	724
Brie_001121	2900026A02Rik	746
Brie_001122	2900026A02Rik	625
Brie_001123	2900092C05Rik	240
Brie_001124	2900092C05Rik	991
Brie_001125	2900092C05Rik	470
Brie_001126	2900092C05Rik	594
Brie_001127	3010026O09Rik	526
Brie_001128	3010026O09Rik	961
Brie_001129	3010026O09Rik	401
Brie_001130	3010026O09Rik	533
Brie_001131	3110001I22Rik	582
Brie_001132	3110001I22Rik	458
Brie_001133	3110001I22Rik	255
Brie_001134	3110001I22Rik	407
Brie_001135	3110002H16Rik	272
Brie_001136	3110002H16Rik	382
Brie_001137	3110002H16Rik	546
Brie_001138	3110002H16Rik	404
Brie_001139	3110007F17Rik	482
Brie_001140	3110007F17Rik	568
Brie_001141	3110007F17Rik	505
Brie_001142	3110007F17Rik	636
Brie_001143	3110009E18Rik	260
Brie_001144	3110009E18Rik	380
Brie_001145	3110009E18Rik	659
Brie_001146	3110009E18Rik	570
Brie_001147	3110021N24Rik	569
Brie_001148	3110021N24Rik	628
Brie_001149	3110021N24Rik	624
Brie_001150	3110021N24Rik	486
Brie_001151	3110035E14Rik	687
Brie_001152	3110035E14Rik	1050
Brie_001153	3110035E14Rik	614
Brie_001154	3110035E14Rik	893
Brie_001155	3110040N11Rik	353
Brie_001156	3110040N11Rik	761
Brie_001157	3110040N11Rik	659
Brie_001158	3110040N11Rik	726
Brie_001159	3110043O21Rik	713
Brie_001160	3110043O21Rik	919
Brie_001161	3110043O21Rik	779
Brie_001162	3110043O21Rik	415
Brie_001163	3110052M02Rik	803
Brie_001164	3110052M02Rik	850
Brie_001165	3110052M02Rik	517
Brie_001166	3110052M02Rik	372
Brie_001167	3110057O12Rik	1012
Brie_001168	3110057O12Rik	797
Brie_001169	3110057O12Rik	439
Brie_001170	3110057O12Rik	387
Brie_001171	3110062M04Rik	360
Brie_001172	3110062M04Rik	790
Brie_001173	3110062M04Rik	629
Brie_001174	3110062M04Rik	528
Brie_001175	3110079O15Rik	934
Brie_001176	3110079O15Rik	1333
Brie_001177	3110079O15Rik	779
Brie_001178	3110079O15Rik	1150
Brie_001179	3110082I17Rik	505
Brie_001180	3110082I17Rik	650
Brie_001181	3110082I17Rik	360
Brie_001182	3110082I17Rik	1081
Brie_001183	3110082J24Rik	532
Brie_001184	3110082J24Rik	845
Brie_001185	3110082J24Rik	708
Brie_001186	3110082J24Rik	677
Brie_001187	3300002I08Rik	1206
Brie_001188	3300002I08Rik	644
Brie_001189	3300002I08Rik	522
Brie_001190	3300002I08Rik	828
Brie_001191	3425401B19Rik	765
Brie_001192	3425401B19Rik	446
Brie_001193	3425401B19Rik	509
Brie_001194	3425401B19Rik	372
Brie_001195	3632451O06Rik	441
Brie_001196	3632451O06Rik	827
Brie_001197	3632451O06Rik	1123
Brie_001198	3632451O06Rik	1025
Brie_001199	3830403N18Rik	167
Brie_001200	3830403N18Rik	391
Brie_001201	3830403N18Rik	516
Brie_001202	3830403N18Rik	222
Brie_001203	3830406C13Rik	488
Brie_001204	3830406C13Rik	595
Brie_001205	3830406C13Rik	685
Brie_001206	3830406C13Rik	944
Brie_001207	3830417A13Rik	684
Brie_001208	3830417A13Rik	693
Brie_001209	3830417A13Rik	606
Brie_001210	3830417A13Rik	920
Brie_001211	4430402I18Rik	407
Brie_001212	4430402I18Rik	595
Brie_001213	4430402I18Rik	633
Brie_001214	4430402I18Rik	1153
Brie_001215	4632428N05Rik	419
Brie_001216	4632428N05Rik	568
Brie_001217	4632428N05Rik	618
Brie_001218	4632428N05Rik	415
Brie_001219	4732456N10Rik	467
Brie_001220	4732456N10Rik	366
Brie_001221	4732456N10Rik	285
Brie_001222	4732456N10Rik	330
Brie_001223	4833420G17Rik	1243
Brie_001224	4833420G17Rik	691
Brie_001225	4833420G17Rik	1031
Brie_001226	4833420G17Rik	792
Brie_001227	4833423E24Rik	882
Brie_001228	4833423E24Rik	466
Brie_001229	4833423E24Rik	300
Brie_001230	4833423E24Rik	365
Brie_001231	4833427G06Rik	585
Brie_001232	4833427G06Rik	602
Brie_001233	4833427G06Rik	858
Brie_001234	4833427G06Rik	415
Brie_001235	4833439L19Rik	1110
Brie_001236	4833439L19Rik	635
Brie_001237	4833439L19Rik	827
Brie_001238	4833439L19Rik	1060
Brie_001239	4921501E09Rik	738
Brie_001240	4921501E09Rik	364
Brie_001241	4921501E09Rik	811
Brie_001242	4921501E09Rik	488
Brie_001243	4921504E06Rik	590
Brie_001244	4921504E06Rik	582
Brie_001245	4921504E06Rik	309
Brie_001246	4921504E06Rik	355
Brie_001247	4921507P07Rik	454
Brie_001248	4921507P07Rik	360
Brie_001249	4921507P07Rik	495
Brie_001250	4921507P07Rik	565
Brie_001251	4921509C19Rik	410
Brie_001252	4921509C19Rik	339
Brie_001253	4921509C19Rik	903
Brie_001254	4921509C19Rik	781
Brie_001255	4921511H03Rik	368
Brie_001256	4921511H03Rik	1203
Brie_001257	4921511H03Rik	723
Brie_001258	4921511H03Rik	609
Brie_001259	4921517D22Rik	469
Brie_001260	4921517D22Rik	195
Brie_001261	4921517D22Rik	555
Brie_001262	4921517D22Rik	729
Brie_001263	4921524J17Rik	161
Brie_001264	4921524J17Rik	603
Brie_001265	4921524J17Rik	689
Brie_001266	4921524J17Rik	523
Brie_001267	4921524L21Rik	809
Brie_001268	4921524L21Rik	194
Brie_001269	4921524L21Rik	512
Brie_001270	4921524L21Rik	327
Brie_001271	4921530L21Rik	450
Brie_001272	4921530L21Rik	606
Brie_001273	4921530L21Rik	665
Brie_001274	4921530L21Rik	424
Brie_001275	4921536K21Rik	585
Brie_001276	4921536K21Rik	1011
Brie_001277	4921536K21Rik	613
Brie_001278	4921536K21Rik	752
Brie_001279	4921539E11Rik	815
Brie_001280	4921539E11Rik	323
Brie_001281	4921539E11Rik	179
Brie_001282	4921539E11Rik	324
Brie_001283	4922502D21Rik	269
Brie_001284	4922502D21Rik	865
Brie_001285	4922502D21Rik	804
Brie_001286	4922502D21Rik	741
Brie_001287	4930402F06Rik	590
Brie_001288	4930402F06Rik	813
Brie_001289	4930402F06Rik	837
Brie_001290	4930402F06Rik	651
Brie_001291	4930402H24Rik	685
Brie_001292	4930402H24Rik	667
Brie_001293	4930402H24Rik	744
Brie_001294	4930402H24Rik	387
Brie_001295	4930402K13Rik	612
Brie_001296	4930402K13Rik	557
Brie_001297	4930402K13Rik	71
Brie_001298	4930402K13Rik	837
Brie_001299	4930404N11Rik	790
Brie_001300	4930404N11Rik	721
Brie_001301	4930404N11Rik	728
Brie_001302	4930404N11Rik	721
Brie_001303	4930407I10Rik	573
Brie_001304	4930407I10Rik	154
Brie_001305	4930407I10Rik	845
Brie_001306	4930407I10Rik	728
Brie_001307	4930412D23Rik	734
Brie_001308	4930412D23Rik	449
Brie_001309	4930412D23Rik	720
Brie_001310	4930412D23Rik	342
Brie_001311	4930415F15Rik	1079
Brie_001312	4930415F15Rik	814
Brie_001313	4930415F15Rik	687
Brie_001314	4930415F15Rik	557
Brie_001315	4930415L06Rik	407
Brie_001316	4930415L06Rik	684
Brie_001317	4930415L06Rik	524
Brie_001318	4930415L06Rik	618
Brie_001319	4930415O20Rik	434
Brie_001320	4930415O20Rik	296
Brie_001321	4930415O20Rik	698
Brie_001322	4930415O20Rik	798
Brie_001323	4930427A07Rik	1033
Brie_001324	4930427A07Rik	785
Brie_001325	4930427A07Rik	545
Brie_001326	4930427A07Rik	699
Brie_001327	4930428D18Rik	419
Brie_001328	4930428D18Rik	492
Brie_001329	4930428D18Rik	609
Brie_001330	4930428D18Rik	679
Brie_001331	4930430A15Rik	732
Brie_001332	4930430A15Rik	611
Brie_001333	4930430A15Rik	378
Brie_001334	4930430A15Rik	516
Brie_001335	4930430F08Rik	997
Brie_001336	4930430F08Rik	512
Brie_001337	4930430F08Rik	825
Brie_001338	4930430F08Rik	705
Brie_001339	4930432K21Rik	625
Brie_001340	4930432K21Rik	551
Brie_001341	4930432K21Rik	390
Brie_001342	4930432K21Rik	587
Brie_001343	4930433I11Rik	567
Brie_001344	4930433I11Rik	990
Brie_001345	4930433I11Rik	730
Brie_001346	4930433I11Rik	393
Brie_001347	4930435E12Rik	677
Brie_001348	4930435E12Rik	455
Brie_001349	4930435E12Rik	467
Brie_001350	4930435E12Rik	312
Brie_001351	4930444G20Rik	42
Brie_001352	4930444G20Rik	562
Brie_001353	4930444G20Rik	421
Brie_001354	4930444G20Rik	451
Brie_001355	4930447A16Rik	415
Brie_001356	4930447A16Rik	779
Brie_001357	4930447A16Rik	597
Brie_001358	4930447A16Rik	506
Brie_001359	4930447C04Rik	608
Brie_001360	4930447C04Rik	203
Brie_001361	4930447C04Rik	305
Brie_001362	4930447C04Rik	324
Brie_001363	4930449I24Rik	601
Brie_001364	4930449I24Rik	424
Brie_001365	4930449I24Rik	662
Brie_001366	4930449I24Rik	347
Brie_001367	4930451I11Rik	899
Brie_001368	4930451I11Rik	268
Brie_001369	4930451I11Rik	850
Brie_001370	4930451I11Rik	351
Brie_001371	4930452B06Rik	876
Brie_001372	4930452B06Rik	468
Brie_001373	4930452B06Rik	339
Brie_001374	4930452B06Rik	546
Brie_001375	4930453N24Rik	699
Brie_001376	4930453N24Rik	791
Brie_001377	4930453N24Rik	630
Brie_001378	4930453N24Rik	783
Brie_001379	4930467E23Rik	854
Brie_001380	4930467E23Rik	708
Brie_001381	4930467E23Rik	720
Brie_001382	4930467E23Rik	527
Brie_001383	4930468A15Rik	671
Brie_001384	4930468A15Rik	445
Brie_001385	4930468A15Rik	880
Brie_001386	4930468A15Rik	184
Brie_001387	4930474N05Rik	335
Brie_001388	4930474N05Rik	847
Brie_001389	4930474N05Rik	805
Brie_001390	4930474N05Rik	575
Brie_001391	4930480E11Rik	485
Brie_001392	4930480E11Rik	850
Brie_001393	4930480E11Rik	649
Brie_001394	4930480E11Rik	239
Brie_001395	4930486L24Rik	214
Brie_001396	4930486L24Rik	1010
Brie_001397	4930486L24Rik	466
Brie_001398	4930486L24Rik	457
Brie_001399	4930502E18Rik	454
Brie_001400	4930502E18Rik	397
Brie_001401	4930502E18Rik	418
Brie_001402	4930502E18Rik	405
Brie_001403	4930503B20Rik	229
Brie_001404	4930503B20Rik	529
Brie_001405	4930503B20Rik	649
Brie_001406	4930503B20Rik	723
Brie_001407	4930503E14Rik	277
Brie_001408	4930503E14Rik	382
Brie_001409	4930503E14Rik	505
Brie_001410	4930503E14Rik	819
Brie_001411	4930503L19Rik	595
Brie_001412	4930503L19Rik	752
Brie_001413	4930503L19Rik	435
Brie_001414	4930503L19Rik	292
Brie_001415	4930504O13Rik	308
Brie_001416	4930504O13Rik	641
Brie_001417	4930504O13Rik	672
Brie_001418	4930504O13Rik	288
Brie_001419	4930505A04Rik	707
Brie_001420	4930505A04Rik	813
Brie_001421	4930505A04Rik	606
Brie_001422	4930505A04Rik	308
Brie_001423	4930506M07Rik	438
Brie_001424	4930506M07Rik	438
Brie_001425	4930506M07Rik	638
Brie_001426	4930506M07Rik	409
Brie_001427	4930513O06Rik	407
Brie_001428	4930513O06Rik	782
Brie_001429	4930513O06Rik	344
Brie_001430	4930513O06Rik	797
Brie_001431	4930519G04Rik	587
Brie_001432	4930519G04Rik	693
Brie_001433	4930519G04Rik	771
Brie_001434	4930519G04Rik	747
Brie_001435	4930522H14Rik	546
Brie_001436	4930522H14Rik	466
Brie_001437	4930522H14Rik	943
Brie_001438	4930522H14Rik	855
Brie_001439	4930523C07Rik	565
Brie_001440	4930523C07Rik	635
Brie_001441	4930523C07Rik	520
Brie_001442	4930523C07Rik	453
Brie_001443	4930524B15Rik	500
Brie_001444	4930524B15Rik	562
Brie_001445	4930524B15Rik	1017
Brie_001446	4930524B15Rik	569
Brie_001447	4930524N10Rik	506
Brie_001448	4930524N10Rik	321
Brie_001449	4930524N10Rik	193
Brie_001450	4930524N10Rik	691
Brie_001451	4930538K18Rik	305
Brie_001452	4930538K18Rik	458
Brie_001453	4930538K18Rik	544
Brie_001454	4930538K18Rik	902
Brie_001455	4930539E08Rik	817
Brie_001456	4930539E08Rik	390
Brie_001457	4930539E08Rik	1166
Brie_001458	4930539E08Rik	496
Brie_001459	4930544D05Rik	899
Brie_001460	4930544D05Rik	470
Brie_001461	4930544D05Rik	596
Brie_001462	4930544D05Rik	348
Brie_001463	4930544G11Rik	772
Brie_001464	4930544G11Rik	424
Brie_001465	4930544G11Rik	406
Brie_001466	4930544G11Rik	546
Brie_001467	4930548H24Rik	424
Brie_001468	4930548H24Rik	835
Brie_001469	4930548H24Rik	480
Brie_001470	4930548H24Rik	577
Brie_001471	4930549C01Rik	627
Brie_001472	4930549C01Rik	162
Brie_001473	4930549C01Rik	354
Brie_001474	4930549C01Rik	668
Brie_001475	4930550C14Rik	1428
Brie_001476	4930550C14Rik	715
Brie_001477	4930550C14Rik	250
Brie_001478	4930550C14Rik	704
Brie_001479	4930550L24Rik	825
Brie_001480	4930550L24Rik	511
Brie_001481	4930550L24Rik	893
Brie_001482	4930550L24Rik	639
Brie_001483	4930555G01Rik	254
Brie_001484	4930555G01Rik	837
Brie_001485	4930555G01Rik	751
Brie_001486	4930555G01Rik	413
Brie_001487	4930557A04Rik	944
Brie_001488	4930557A04Rik	571
Brie_001489	4930557A04Rik	789
Brie_001490	4930557A04Rik	653
Brie_001491	4930558K02Rik	306
Brie_001492	4930558K02Rik	715
Brie_001493	4930558K02Rik	204
Brie_001494	4930558K02Rik	129
Brie_001495	4930562C15Rik	339
Brie_001496	4930562C15Rik	488
Brie_001497	4930562C15Rik	529
Brie_001498	4930562C15Rik	554
Brie_001499	4930563D23Rik	587
Brie_001500	4930563D23Rik	691
Brie_001501	4930563D23Rik	700
Brie_001502	4930563D23Rik	990
Brie_001503	4930564B18Rik	518
Brie_001504	4930564B18Rik	1100
Brie_001505	4930564B18Rik	551
Brie_001506	4930564B18Rik	755
Brie_001507	4930564D02Rik	628
Brie_001508	4930564D02Rik	989
Brie_001509	4930564D02Rik	468
Brie_001510	4930564D02Rik	597
Brie_001511	4930567H17Rik	310
Brie_001512	4930567H17Rik	437
Brie_001513	4930567H17Rik	513
Brie_001514	4930567H17Rik	183
Brie_001515	4930568D16Rik	792
Brie_001516	4930568D16Rik	463
Brie_001517	4930568D16Rik	602
Brie_001518	4930568D16Rik	1110
Brie_001519	4930571K23Rik	822
Brie_001520	4930571K23Rik	431
Brie_001521	4930571K23Rik	793
Brie_001522	4930571K23Rik	583
Brie_001523	4930578C19Rik	479
Brie_001524	4930578C19Rik	517
Brie_001525	4930578C19Rik	614
Brie_001526	4930578C19Rik	371
Brie_001527	4930578I06Rik	501
Brie_001528	4930578I06Rik	920
Brie_001529	4930578I06Rik	729
Brie_001530	4930578I06Rik	444
Brie_001531	4930579F01Rik	1084
Brie_001532	4930579F01Rik	743
Brie_001533	4930579F01Rik	761
Brie_001534	4930579F01Rik	1017
Brie_001535	4930579G24Rik	524
Brie_001536	4930579G24Rik	806
Brie_001537	4930579G24Rik	448
Brie_001538	4930579G24Rik	434
Brie_001539	4930590J08Rik	1208
Brie_001540	4930590J08Rik	666
Brie_001541	4930590J08Rik	300
Brie_001542	4930590J08Rik	459
Brie_001543	4930595M18Rik	1124
Brie_001544	4930595M18Rik	299
Brie_001545	4930595M18Rik	594
Brie_001546	4930595M18Rik	601
Brie_001547	4930596D02Rik	493
Brie_001548	4930596D02Rik	545
Brie_001549	4930596D02Rik	382
Brie_001550	4930596D02Rik	187
Brie_001551	4931406B18Rik	623
Brie_001552	4931406B18Rik	944
Brie_001553	4931406B18Rik	1027
Brie_001554	4931406B18Rik	393
Brie_001555	4931406C07Rik	612
Brie_001556	4931406C07Rik	357
Brie_001557	4931406C07Rik	678
Brie_001558	4931406C07Rik	1004
Brie_001559	4931406P16Rik	320
Brie_001560	4931406P16Rik	433
Brie_001561	4931406P16Rik	951
Brie_001562	4931406P16Rik	787
Brie_001563	4931408C20Rik	803
Brie_001564	4931408C20Rik	554
Brie_001565	4931408C20Rik	1300
Brie_001566	4931408C20Rik	1112
Brie_001567	4931409K22Rik	834
Brie_001568	4931409K22Rik	1176
Brie_001569	4931409K22Rik	1039
Brie_001570	4931409K22Rik	476
Brie_001571	4931414P19Rik	518
Brie_001572	4931414P19Rik	422
Brie_001573	4931414P19Rik	821
Brie_001574	4931414P19Rik	488
Brie_001575	4931417E11Rik	579
Brie_001576	4931417E11Rik	313
Brie_001577	4931417E11Rik	463
Brie_001578	4931417E11Rik	501
Brie_001579	4931423N10Rik	795
Brie_001580	4931423N10Rik	554
Brie_001581	4931423N10Rik	254
Brie_001582	4931423N10Rik	585
Brie_001583	4931428F04Rik	380
Brie_001584	4931428F04Rik	201
Brie_001585	4931428F04Rik	459
Brie_001586	4931428F04Rik	543
Brie_001587	4931429I11Rik	676
Brie_001588	4931429I11Rik	339
Brie_001589	4931429I11Rik	829
Brie_001590	4931429I11Rik	781
Brie_001591	4931429L15Rik	394
Brie_001592	4931429L15Rik	833
Brie_001593	4931429L15Rik	499
Brie_001594	4931429L15Rik	1210
Brie_001595	4931431F19Rik	672
Brie_001596	4931431F19Rik	800
Brie_001597	4931431F19Rik	270
Brie_001598	4931431F19Rik	394
Brie_001599	4931440F15Rik	660
Brie_001600	4931440F15Rik	446
Brie_001601	4931440F15Rik	669
Brie_001602	4931440F15Rik	207
Brie_001603	4932411E22Rik	460
Brie_001604	4932411E22Rik	689
Brie_001605	4932411E22Rik	671
Brie_001606	4932411E22Rik	1030
Brie_001607	4932411N23Rik	419
Brie_001608	4932411N23Rik	323
Brie_001609	4932411N23Rik	480
Brie_001610	4932411N23Rik	483
Brie_001611	4932414N04Rik	637
Brie_001612	4932414N04Rik	890
Brie_001613	4932414N04Rik	587
Brie_001614	4932414N04Rik	508
Brie_001615	4932418E24Rik	568
Brie_001616	4932418E24Rik	442
Brie_001617	4932418E24Rik	739
Brie_001618	4932418E24Rik	556
Brie_001619	4932429P05Rik	504
Brie_001620	4932429P05Rik	799
Brie_001621	4932429P05Rik	488
Brie_001622	4932429P05Rik	283
Brie_001623	4932438A13Rik	863
Brie_001624	4932438A13Rik	539
Brie_001625	4932438A13Rik	556
Brie_001626	4932438A13Rik	452
Brie_001627	4932438H23Rik	358
Brie_001628	4932438H23Rik	744
Brie_001629	4932438H23Rik	652
Brie_001630	4932438H23Rik	449
Brie_001631	4932443I19Rik	664
Brie_001632	4932443I19Rik	508
Brie_001633	4932443I19Rik	687
Brie_001634	4932443I19Rik	317
Brie_001635	4933402D24Rik	334
Brie_001636	4933402D24Rik	510
Brie_001637	4933402D24Rik	1119
Brie_001638	4933402D24Rik	583
Brie_001639	4933402E13Rik	524
Brie_001640	4933402E13Rik	494
Brie_001641	4933402E13Rik	637
Brie_001642	4933402E13Rik	404
Brie_001643	4933402J07Rik	844
Brie_001644	4933402J07Rik	629
Brie_001645	4933402J07Rik	1157
Brie_001646	4933402J07Rik	286
Brie_001647	4933402N03Rik	540
Brie_001648	4933402N03Rik	542
Brie_001649	4933402N03Rik	584
Brie_001650	4933402N03Rik	397
Brie_001651	4933402N22Rik	724
Brie_001652	4933402N22Rik	318
Brie_001653	4933402N22Rik	382
Brie_001654	4933402N22Rik	572
Brie_001655	4933402P03Rik	502
Brie_001656	4933402P03Rik	596
Brie_001657	4933402P03Rik	440
Brie_001658	4933402P03Rik	988
Brie_001659	4933403O08Rik	615
Brie_001660	4933403O08Rik	676
Brie_001661	4933403O08Rik	316
Brie_001662	4933403O08Rik	838
Brie_001663	4933405L10Rik	602
Brie_001664	4933405L10Rik	188
Brie_001665	4933405L10Rik	264
Brie_001666	4933405L10Rik	610
Brie_001667	4933405O20Rik	1132
Brie_001668	4933405O20Rik	501
Brie_001669	4933405O20Rik	745
Brie_001670	4933405O20Rik	568
Brie_001671	4933406J08Rik	471
Brie_001672	4933406J08Rik	709
Brie_001673	4933406J08Rik	395
Brie_001674	4933406J08Rik	528
Brie_001675	4933406M09Rik	635
Brie_001676	4933406M09Rik	1083
Brie_001677	4933406M09Rik	322
Brie_001678	4933406M09Rik	506
Brie_001679	4933408B17Rik	438
Brie_001680	4933408B17Rik	513
Brie_001681	4933408B17Rik	786
Brie_001682	4933408B17Rik	491
Brie_001683	4933409G03Rik	436
Brie_001684	4933409G03Rik	141
Brie_001685	4933409G03Rik	671
Brie_001686	4933409G03Rik	1388
Brie_001687	4933411G11Rik	657
Brie_001688	4933411G11Rik	298
Brie_001689	4933411G11Rik	370
Brie_001690	4933411G11Rik	1175
Brie_001691	4933411K16Rik	679
Brie_001692	4933411K16Rik	194
Brie_001693	4933411K16Rik	601
Brie_001694	4933411K16Rik	479
Brie_001695	4933412E24Rik	560
Brie_001696	4933412E24Rik	550
Brie_001697	4933412E24Rik	760
Brie_001698	4933412E24Rik	527
Brie_001699	4933413G19Rik	642
Brie_001700	4933413G19Rik	991
Brie_001701	4933413G19Rik	778
Brie_001702	4933413G19Rik	419
Brie_001703	4933415F23Rik	507
Brie_001704	4933415F23Rik	728
Brie_001705	4933415F23Rik	1031
Brie_001706	4933415F23Rik	711
Brie_001707	4933416C03Rik	512
Brie_001708	4933416C03Rik	252
Brie_001709	4933416C03Rik	1154
Brie_001710	4933416C03Rik	903
Brie_001711	4933417A18Rik	861
Brie_001712	4933417A18Rik	750
Brie_001713	4933417A18Rik	483
Brie_001714	4933417A18Rik	1237
Brie_001715	4933421I07Rik	655
Brie_001716	4933421I07Rik	701
Brie_001717	4933421I07Rik	862
Brie_001718	4933421I07Rik	280
Brie_001719	4933425L06Rik	547
Brie_001720	4933425L06Rik	782
Brie_001721	4933425L06Rik	1118
Brie_001722	4933425L06Rik	741
Brie_001723	4933427D06Rik	883
Brie_001724	4933427D06Rik	621
Brie_001725	4933427D06Rik	726
Brie_001726	4933427D06Rik	495
Brie_001727	4933427D14Rik	471
Brie_001728	4933427D14Rik	636
Brie_001729	4933427D14Rik	495
Brie_001730	4933427D14Rik	1044
Brie_001731	4933427G17Rik	257
Brie_001732	4933427G17Rik	964
Brie_001733	4933427G17Rik	758
Brie_001734	4933427G17Rik	396
Brie_001735	4933428G20Rik	354
Brie_001736	4933428G20Rik	486
Brie_001737	4933428G20Rik	51
Brie_001738	4933428G20Rik	585
Brie_001739	4933430I17Rik	705
Brie_001740	4933430I17Rik	1252
Brie_001741	4933430I17Rik	13
Brie_001742	4933430I17Rik	1297
Brie_001743	4933433C11Rik	592
Brie_001744	4933433C11Rik	365
Brie_001745	4933433C11Rik	313
Brie_001746	4933433C11Rik	535
Brie_001747	4933434E20Rik	667
Brie_001748	4933434E20Rik	332
Brie_001749	4933434E20Rik	1353
Brie_001750	4933434E20Rik	1324
Brie_001751	4933436I01Rik	478
Brie_001752	4933436I01Rik	412
Brie_001753	4933436I01Rik	475
Brie_001754	4933436I01Rik	632
Brie_001755	5031410I06Rik	833
Brie_001756	5031410I06Rik	847
Brie_001757	5031410I06Rik	371
Brie_001758	5031410I06Rik	382
Brie_001759	5031414D18Rik	727
Brie_001760	5031414D18Rik	715
Brie_001761	5031414D18Rik	627
Brie_001762	5031414D18Rik	290
Brie_001763	5430401F13Rik	600
Brie_001764	5430401F13Rik	280
Brie_001765	5430401F13Rik	468
Brie_001766	5430401F13Rik	545
Brie_001767	5430402E10Rik	635
Brie_001768	5430402E10Rik	679
Brie_001769	5430402E10Rik	690
Brie_001770	5430402E10Rik	298
Brie_001771	5430419D17Rik	852
Brie_001772	5430419D17Rik	698
Brie_001773	5430419D17Rik	512
Brie_001774	5430419D17Rik	1057
Brie_001775	5430421N21Rik	315
Brie_001776	5430421N21Rik	864
Brie_001777	5430421N21Rik	457
Brie_001778	5430421N21Rik	512
Brie_001779	5430427O19Rik	535
Brie_001780	5430427O19Rik	414
Brie_001781	5430427O19Rik	462
Brie_001782	5430427O19Rik	570
Brie_001783	5430435G22Rik	860
Brie_001784	5430435G22Rik	609
Brie_001785	5430435G22Rik	445
Brie_001786	5430435G22Rik	948
Brie_001787	5530400C23Rik	721
Brie_001788	5530400C23Rik	481
Brie_001789	5530400C23Rik	790
Brie_001790	5530400C23Rik	198
Brie_001791	5730409E04Rik	973
Brie_001792	5730409E04Rik	502
Brie_001793	5730409E04Rik	574
Brie_001794	5730409E04Rik	771
Brie_001795	5730455P16Rik	601
Brie_001796	5730455P16Rik	615
Brie_001797	5730455P16Rik	365
Brie_001798	5730455P16Rik	490
Brie_001799	5730507C01Rik	548
Brie_001800	5730507C01Rik	457
Brie_001801	5730507C01Rik	836
Brie_001802	5730507C01Rik	451
Brie_001803	5730508B09Rik	570
Brie_001804	5730508B09Rik	274
Brie_001805	5730508B09Rik	705
Brie_001806	5730508B09Rik	1704
Brie_001807	5730559C18Rik	1029
Brie_001808	5730559C18Rik	469
Brie_001809	5730559C18Rik	645
Brie_001810	5730559C18Rik	554
Brie_001811	5830411N06Rik	329
Brie_001812	5830411N06Rik	416
Brie_001813	5830411N06Rik	750
Brie_001814	5830411N06Rik	1047
Brie_001815	5830415F09Rik	409
Brie_001816	5830415F09Rik	297
Brie_001817	5830415F09Rik	748
Brie_001818	5830415F09Rik	712
Brie_001819	5830473C10Rik	1126
Brie_001820	5830473C10Rik	709
Brie_001821	5830473C10Rik	1085
Brie_001822	5830473C10Rik	941
Brie_001823	6030419C18Rik	642
Brie_001824	6030419C18Rik	626
Brie_001825	6030419C18Rik	636
Brie_001826	6030419C18Rik	604
Brie_001827	6030458C11Rik	954
Brie_001828	6030458C11Rik	802
Brie_001829	6030458C11Rik	442
Brie_001830	6030458C11Rik	632
Brie_001831	6030468B19Rik	474
Brie_001832	6030468B19Rik	883
Brie_001833	6030468B19Rik	657
Brie_001834	6030468B19Rik	614
Brie_001835	6030498E09Rik	239
Brie_001836	6030498E09Rik	852
Brie_001837	6030498E09Rik	370
Brie_001838	6030498E09Rik	945
Brie_001839	6330403A02Rik	334
Brie_001840	6330403A02Rik	1137
Brie_001841	6330403A02Rik	#N/A
Brie_001842	6330403A02Rik	963
Brie_001843	6330408A02Rik	551
Brie_001844	6330408A02Rik	444
Brie_001845	6330408A02Rik	895
Brie_001846	6330408A02Rik	596
Brie_001847	6330409D20Rik	1099
Brie_001848	6330409D20Rik	644
Brie_001849	6330409D20Rik	457
Brie_001850	6330409D20Rik	860
Brie_001851	6330416G13Rik	917
Brie_001852	6330416G13Rik	413
Brie_001853	6330416G13Rik	416
Brie_001854	6330416G13Rik	602
Brie_001855	6430531B16Rik	462
Brie_001856	6430531B16Rik	372
Brie_001857	6430531B16Rik	588
Brie_001858	6430531B16Rik	501
Brie_001859	6430548M08Rik	593
Brie_001860	6430548M08Rik	505
Brie_001861	6430548M08Rik	840
Brie_001862	6430548M08Rik	509
Brie_001863	6430550D23Rik	801
Brie_001864	6430550D23Rik	712
Brie_001865	6430550D23Rik	333
Brie_001866	6430550D23Rik	414
Brie_001867	6430571L13Rik	879
Brie_001868	6430571L13Rik	776
Brie_001869	6430571L13Rik	278
Brie_001870	6430571L13Rik	190
Brie_001871	6430573F11Rik	1256
Brie_001872	6430573F11Rik	515
Brie_001873	6430573F11Rik	697
Brie_001874	6430573F11Rik	737
Brie_001875	6820408C15Rik	382
Brie_001876	6820408C15Rik	532
Brie_001877	6820408C15Rik	214
Brie_001878	6820408C15Rik	1275
Brie_001879	7420426K07Rik	839
Brie_001880	7420426K07Rik	972
Brie_001881	7420426K07Rik	591
Brie_001882	7420426K07Rik	1290
Brie_001883	7420461P10Rik	914
Brie_001884	7420461P10Rik	7
Brie_001885	7420461P10Rik	264
Brie_001886	7420461P10Rik	400
Brie_001887	7530416G11Rik	670
Brie_001888	7530416G11Rik	343
Brie_001889	7530416G11Rik	459
Brie_001890	7530416G11Rik	361
Brie_001891	8030411F24Rik	691
Brie_001892	8030411F24Rik	462
Brie_001893	8030411F24Rik	699
Brie_001894	8030411F24Rik	299
Brie_001895	8030423J24Rik	712
Brie_001896	8030423J24Rik	818
Brie_001897	8030423J24Rik	519
Brie_001898	8030423J24Rik	795
Brie_001899	8030462N17Rik	430
Brie_001900	8030462N17Rik	818
Brie_001901	8030462N17Rik	623
Brie_001902	8030462N17Rik	588
Brie_001903	8430408G22Rik	575
Brie_001904	8430408G22Rik	547
Brie_001905	8430408G22Rik	353
Brie_001906	8430408G22Rik	904
Brie_001907	8430419L09Rik	728
Brie_001908	8430419L09Rik	334
Brie_001909	8430419L09Rik	466
Brie_001910	8430419L09Rik	685
Brie_001911	9030617O03Rik	17
Brie_001912	9030617O03Rik	952
Brie_001913	9030617O03Rik	1224
Brie_001914	9030617O03Rik	955
Brie_001915	9030624G23Rik	649
Brie_001916	9030624G23Rik	1019
Brie_001917	9030624G23Rik	599
Brie_001918	9030624G23Rik	664
Brie_001919	9030624J02Rik	756
Brie_001920	9030624J02Rik	420
Brie_001921	9030624J02Rik	890
Brie_001922	9030624J02Rik	741
Brie_001923	9130008F23Rik	605
Brie_001924	9130008F23Rik	595
Brie_001925	9130008F23Rik	813
Brie_001926	9130008F23Rik	156
Brie_001927	9130011E15Rik	573
Brie_001928	9130011E15Rik	842
Brie_001929	9130011E15Rik	701
Brie_001930	9130011E15Rik	287
Brie_001931	9130019O22Rik	755
Brie_001932	9130019O22Rik	1367
Brie_001933	9130019O22Rik	429
Brie_001934	9130019O22Rik	623
Brie_001935	9130023H24Rik	583
Brie_001936	9130023H24Rik	258
Brie_001937	9130023H24Rik	455
Brie_001938	9130023H24Rik	595
Brie_001939	9130204L05Rik	781
Brie_001940	9130204L05Rik	664
Brie_001941	9130204L05Rik	608
Brie_001942	9130204L05Rik	107
Brie_001943	9130401M01Rik	935
Brie_001944	9130401M01Rik	490
Brie_001945	9130401M01Rik	450
Brie_001946	9130401M01Rik	862
Brie_001947	9130409I23Rik	891
Brie_001948	9130409I23Rik	961
Brie_001949	9130409I23Rik	363
Brie_001950	9130409I23Rik	613
Brie_001951	9230104L09Rik	665
Brie_001952	9230104L09Rik	481
Brie_001953	9230104L09Rik	870
Brie_001954	9230104L09Rik	383
Brie_001955	9230110C19Rik	505
Brie_001956	9230110C19Rik	448
Brie_001957	9230110C19Rik	679
Brie_001958	9230110C19Rik	637
Brie_001959	9230110F15Rik	588
Brie_001960	9230110F15Rik	575
Brie_001961	9230110F15Rik	657
Brie_001962	9230110F15Rik	767
Brie_001963	9230112D13Rik	732
Brie_001964	9230112D13Rik	565
Brie_001965	9230112D13Rik	560
Brie_001966	9230112D13Rik	880
Brie_001967	9330159F19Rik	500
Brie_001968	9330159F19Rik	721
Brie_001969	9330159F19Rik	429
Brie_001970	9330159F19Rik	532
Brie_001971	9330182L06Rik	736
Brie_001972	9330182L06Rik	359
Brie_001973	9330182L06Rik	715
Brie_001974	9330182L06Rik	435
Brie_001975	9330182O14Rik	270
Brie_001976	9330182O14Rik	390
Brie_001977	9330182O14Rik	407
Brie_001978	9330182O14Rik	485
Brie_001979	9430007A20Rik	851
Brie_001980	9430007A20Rik	401
Brie_001981	9430007A20Rik	766
Brie_001982	9430007A20Rik	970
Brie_001983	9430015G10Rik	976
Brie_001984	9430015G10Rik	895
Brie_001985	9430015G10Rik	891
Brie_001986	9430015G10Rik	559
Brie_001987	9430016H08Rik	790
Brie_001988	9430016H08Rik	561
Brie_001989	9430016H08Rik	521
Brie_001990	9430016H08Rik	418
Brie_001991	9430020K01Rik	540
Brie_001992	9430020K01Rik	528
Brie_001993	9430020K01Rik	429
Brie_001994	9430020K01Rik	321
Brie_001995	9430038I01Rik	596
Brie_001996	9430038I01Rik	533
Brie_001997	9430038I01Rik	1264
Brie_001998	9430038I01Rik	583
Brie_001999	9430069I07Rik	447
Brie_002000	9430069I07Rik	575
Brie_002001	9430069I07Rik	510
Brie_002002	9430069I07Rik	548
[truncated: 76,485 more rows]

## Sheet: 2. PD-1 expression screen
guide	gene	Library_Reference_1	Library_Reference_2	Bulk_1	Bulk_2	Low_1	Low_2	High_1	High2
Brie_000001	0610007P14Rik	155	154	164	105	162	401	170	192
Brie_000002	0610007P14Rik	220	223	217	227	222	313	361	308
Brie_000003	0610007P14Rik	242	293	284	169	305	748	427	363
Brie_000004	0610007P14Rik	231	256	241	192	242	513	331	240
Brie_000005	0610009B22Rik	192	210	214	230	195	439	360	212
Brie_000006	0610009B22Rik	113	126	121	52	187	337	210	187
Brie_000007	0610009B22Rik	106	87	101	87	127	194	220	153
Brie_000009	0610009O20Rik	117	149	113	92	121	285	180	135
Brie_000010	0610009O20Rik	149	125	154	166	162	285	242	219
Brie_000011	0610009O20Rik	322	358	361	294	435	688	628	500
Brie_000012	0610009O20Rik	221	176	194	183	288	473	343	273
Brie_000013	0610010B08Rik	68	82	52	40	62	135	183	102
Brie_000014	0610010B08Rik	299	292	234	176	220	450	417	386
Brie_000015	0610010B08Rik	130	113	152	113	157	306	254	234
Brie_000016	0610010B08Rik	228	242	209	199	205	452	301	228
Brie_000017	0610010F05Rik	147	186	188	126	161	497	304	239
Brie_000018	0610010F05Rik	206	223	193	222	223	393	354	260
Brie_000019	0610010F05Rik	273	258	284	210	303	694	572	418
Brie_000020	0610010F05Rik	160	182	161	155	157	330	250	267
Brie_000021	0610010K14Rik	153	165	179	163	232	421	230	236
Brie_000022	0610010K14Rik	154	167	157	127	202	264	218	218
Brie_000023	0610010K14Rik	94	82	85	86	121	255	119	123
Brie_000024	0610010K14Rik	330	328	321	294	329	753	384	373
Brie_000025	0610011F06Rik	330	324	324	421	271	756	601	385
Brie_000026	0610011F06Rik	240	263	238	199	221	509	293	253
Brie_000027	0610011F06Rik	330	374	351	333	334	705	576	386
Brie_000028	0610011F06Rik	351	359	332	383	388	645	544	531
Brie_000029	0610030E20Rik	198	185	184	229	206	349	280	204
Brie_000030	0610030E20Rik	196	216	228	171	267	420	342	248
Brie_000031	0610030E20Rik	107	120	99	172	208	211	201	208
Brie_000032	0610030E20Rik	397	457	499	368	391	780	621	564
Brie_000033	0610040J01Rik	237	223	295	217	233	615	420	298
Brie_000034	0610040J01Rik	200	196	202	169	220	339	230	253
Brie_000035	0610040J01Rik	365	421	446	364	531	1044	689	611
Brie_000036	0610040J01Rik	123	171	187	134	271	534	246	201
Brie_000037	1110001J03Rik	145	150	181	146	154	398	218	208
Brie_000038	1110001J03Rik	173	172	193	227	269	446	280	297
Brie_000039	1110001J03Rik	209	214	249	236	298	574	319	343
Brie_000040	1110001J03Rik	290	332	405	241	496	907	626	543
Brie_000041	1110004E09Rik	242	286	68	239	30	110	45	19
Brie_000042	1110004E09Rik	283	260	323	224	351	559	529	406
Brie_000043	1110004E09Rik	120	134	116	150	136	224	171	184
Brie_000044	1110004E09Rik	276	244	239	174	233	458	299	300
Brie_000045	1110004F10Rik	271	266	304	388	238	583	403	274
Brie_000046	1110004F10Rik	135	154	166	136	176	282	249	179
Brie_000047	1110004F10Rik	186	216	238	258	277	539	316	376
Brie_000048	1110004F10Rik	190	222	207	186	201	371	252	249
Brie_000049	1110007C09Rik	373	374	400	388	430	803	612	510
Brie_000050	1110007C09Rik	292	334	377	374	387	802	578	311
Brie_000051	1110007C09Rik	270	340	351	383	356	707	522	387
Brie_000052	1110007C09Rik	245	232	278	315	247	490	366	208
Brie_000053	1110008F13Rik	194	224	224	181	281	320	318	274
Brie_000054	1110008F13Rik	269	277	267	335	230	632	334	280
Brie_000055	1110008F13Rik	116	143	131	90	164	309	175	163
Brie_000056	1110008F13Rik	393	392	320	437	369	671	428	443
Brie_000057	1110008L16Rik	213	254	238	186	228	671	379	245
Brie_000058	1110008L16Rik	169	192	204	111	204	388	219	210
Brie_000059	1110008L16Rik	134	163	145	70	166	347	184	156
Brie_000060	1110008L16Rik	132	157	142	95	167	335	206	199
Brie_000061	1110008P14Rik	394	374	385	393	373	713	659	640
Brie_000062	1110008P14Rik	360	421	404	472	445	853	536	423
Brie_000063	1110008P14Rik	295	313	323	325	455	557	497	312
Brie_000064	1110008P14Rik	232	253	273	156	336	729	406	397
Brie_000065	1110012L19Rik	310	344	329	325	380	738	525	458
Brie_000066	1110012L19Rik	228	291	281	185	340	522	365	430
Brie_000067	1110012L19Rik	273	328	284	342	278	350	469	313
Brie_000068	1110012L19Rik	136	137	158	102	160	266	304	162
Brie_000069	1110017D15Rik	315	316	338	302	322	649	384	431
Brie_000070	1110017D15Rik	215	254	237	193	264	709	363	310
Brie_000071	1110017D15Rik	154	140	193	178	210	427	244	190
Brie_000072	1110017D15Rik	185	204	195	114	215	537	303	278
Brie_000073	1110025L11Rik	299	312	279	219	281	661	340	329
Brie_000074	1110025L11Rik	351	349	338	366	379	758	495	390
Brie_000075	1110025L11Rik	97	91	54	69	76	112	109	113
Brie_000076	1110025L11Rik	148	185	126	115	144	285	217	116
Brie_000077	1110032A03Rik	238	254	251	180	205	415	316	272
Brie_000078	1110032A03Rik	261	234	303	162	273	513	349	312
Brie_000079	1110032A03Rik	146	150	156	127	210	384	188	129
Brie_000080	1110032A03Rik	265	321	323	211	330	562	516	435
Brie_000081	1110032F04Rik	133	139	141	105	183	254	330	268
Brie_000082	1110032F04Rik	286	292	253	303	240	600	417	325
Brie_000083	1110032F04Rik	261	320	329	464	251	570	450	402
Brie_000084	1110032F04Rik	328	302	373	312	255	689	534	397
Brie_000085	1110034G24Rik	286	340	317	258	391	788	556	457
Brie_000086	1110034G24Rik	215	191	215	126	357	569	315	345
Brie_000087	1110034G24Rik	168	172	219	112	218	457	329	259
Brie_000088	1110034G24Rik	50	60	82	48	117	173	145	107
Brie_000089	1110037F02Rik	102	110	146	37	162	377	224	205
Brie_000090	1110037F02Rik	133	123	130	109	194	254	200	148
Brie_000091	1110037F02Rik	234	258	217	244	272	443	442	264
Brie_000092	1110037F02Rik	224	200	218	157	213	643	301	366
Brie_000093	1110038F14Rik	154	183	180	164	249	296	287	220
Brie_000094	1110038F14Rik	153	109	167	127	189	354	203	227
Brie_000095	1110038F14Rik	131	145	152	91	174	382	178	147
Brie_000096	1110038F14Rik	60	43	55	30	84	182	92	79
Brie_000097	1110051M20Rik	379	430	445	486	366	837	583	489
Brie_000098	1110051M20Rik	385	428	421	401	458	795	509	423
Brie_000099	1110051M20Rik	180	232	253	145	422	544	344	288
Brie_000100	1110051M20Rik	212	243	288	140	232	666	398	331
Brie_000101	1110059E24Rik	139	163	134	99	300	380	264	325
Brie_000102	1110059E24Rik	141	147	169	67	192	438	210	196
Brie_000103	1110059E24Rik	174	213	194	104	221	412	287	344
Brie_000104	1110059E24Rik	152	153	168	125	243	497	279	206
Brie_000105	1110059G10Rik	312	346	328	219	414	821	503	411
Brie_000106	1110059G10Rik	353	379	422	442	475	897	610	543
Brie_000107	1110059G10Rik	208	244	245	163	265	470	320	215
Brie_000108	1110059G10Rik	259	294	269	307	336	644	393	305
Brie_000109	1110065P20Rik	252	220	290	250	277	720	364	290
Brie_000110	1110065P20Rik	135	160	140	119	180	315	315	147
Brie_000111	1110065P20Rik	256	271	243	219	286	476	332	261
Brie_000112	1110065P20Rik	184	186	189	191	165	457	283	201
Brie_000113	1190002N15Rik	49	38	36	117	33	70	70	28
Brie_000114	1190002N15Rik	294	322	324	246	422	628	460	379
Brie_000115	1190002N15Rik	228	230	221	300	302	745	417	332
Brie_000117	1190003K10Rik	263	339	362	270	390	774	532	521
Brie_000118	1190003K10Rik	226	257	262	260	227	479	342	276
Brie_000119	1190003K10Rik	75	81	88	44	106	331	155	116
Brie_000120	1190003K10Rik	199	262	258	146	358	476	486	341
Brie_000121	1190005I06Rik	187	177	215	118	273	512	397	263
Brie_000122	1190005I06Rik	229	229	252	310	217	486	423	270
Brie_000123	1190005I06Rik	187	199	213	272	191	646	242	269
Brie_000124	1190005I06Rik	289	320	353	408	341	729	540	500
Brie_000125	1190007I07Rik	370	334	378	415	418	781	508	418
Brie_000126	1190007I07Rik	424	449	428	434	365	951	698	550
Brie_000127	1190007I07Rik	627	642	722	889	850	1182	1037	853
Brie_000128	1190007I07Rik	284	319	336	317	418	697	547	428
Brie_000129	1200014J11Rik	240	251	275	274	222	606	480	318
Brie_000130	1200014J11Rik	124	109	125	73	196	224	202	192
Brie_000131	1200014J11Rik	431	483	432	610	463	790	603	563
Brie_000132	1200014J11Rik	308	364	358	252	321	758	526	404
Brie_000133	1300017J02Rik	67	69	79	64	91	223	137	70
Brie_000134	1300017J02Rik	204	231	237	295	293	513	340	282
Brie_000135	1300017J02Rik	366	477	376	565	563	743	563	516
Brie_000136	1300017J02Rik	383	395	436	347	557	1065	729	571
Brie_000137	1500009L16Rik	28	46	45	14	50	139	53	83
Brie_000138	1500009L16Rik	384	410	453	425	433	990	614	457
Brie_000139	1500009L16Rik	254	264	287	245	279	489	450	426
Brie_000140	1500009L16Rik	151	166	157	119	179	465	268	153
Brie_000141	1500012F01Rik	296	327	341	314	427	595	489	329
Brie_000142	1500012F01Rik	207	179	217	220	262	452	312	209
Brie_000143	1500012F01Rik	341	400	385	273	487	895	657	409
Brie_000144	1500012F01Rik	230	247	284	249	290	622	394	237
Brie_000145	1500015O10Rik	351	343	445	484	358	791	500	524
Brie_000146	1500015O10Rik	108	112	110	63	95	242	113	101
Brie_000147	1500015O10Rik	164	188	187	78	203	526	337	176
Brie_000148	1500015O10Rik	235	279	270	228	295	612	406	360
Brie_000149	1600002H07Rik	96	121	116	92	157	274	226	123
Brie_000150	1600002H07Rik	168	158	130	322	138	335	203	173
Brie_000151	1600002H07Rik	102	110	99	71	140	159	212	142
Brie_000152	1600002H07Rik	240	287	251	222	337	553	308	399
Brie_000153	1600002K03Rik	204	213	264	232	202	469	333	303
Brie_000154	1600002K03Rik	136	147	165	134	172	315	304	228
Brie_000155	1600002K03Rik	176	192	188	188	266	394	270	259
Brie_000156	1600002K03Rik	85	105	85	69	108	223	151	128
Brie_000157	1600012H06Rik	255	252	265	238	226	541	296	219
Brie_000158	1600012H06Rik	203	198	211	205	241	488	247	205
Brie_000159	1600012H06Rik	90	113	96	105	168	278	129	101
Brie_000160	1600012H06Rik	226	275	256	247	371	625	351	331
Brie_000161	1600014C10Rik	205	204	275	207	254	423	291	294
Brie_000162	1600014C10Rik	336	326	326	491	269	576	477	377
Brie_000163	1600014C10Rik	243	233	287	225	372	569	390	464
Brie_000164	1600014C10Rik	201	199	257	198	285	657	379	223
Brie_000165	1600014C23Rik	230	234	271	238	312	605	427	345
Brie_000166	1600014C23Rik	197	211	219	190	210	597	321	267
Brie_000167	1600014C23Rik	207	264	247	254	267	540	370	325
Brie_000168	1600014C23Rik	233	225	263	237	300	532	346	319
Brie_000169	1600014K23Rik	589	617	584	806	554	1073	786	696
Brie_000170	1600014K23Rik	122	138	174	92	182	293	274	219
Brie_000171	1600014K23Rik	304	297	299	314	242	648	410	410
Brie_000172	1600014K23Rik	323	349	320	311	327	667	569	458
Brie_000173	1600015I10Rik	277	328	235	222	251	450	378	260
Brie_000174	1600015I10Rik	141	124	113	80	158	226	213	148
Brie_000175	1600015I10Rik	322	335	382	290	383	851	589	470
Brie_000176	1600015I10Rik	366	353	466	231	466	985	625	584
Brie_000177	1700001C02Rik	134	124	156	102	183	406	198	155
Brie_000178	1700001C02Rik	75	95	103	148	63	255	133	122
Brie_000179	1700001C02Rik	232	260	291	244	342	682	362	408
Brie_000180	1700001C02Rik	134	186	165	165	214	452	320	185
Brie_000181	1700001C19Rik	205	227	208	205	244	480	374	307
Brie_000182	1700001C19Rik	341	357	338	392	481	729	588	484
Brie_000183	1700001C19Rik	210	225	260	238	228	482	328	288
Brie_000184	1700001C19Rik	309	291	301	378	365	465	404	309
Brie_000185	1700001F09Rik	89	83	68	90	90	159	109	102
Brie_000186	1700001F09Rik	208	226	188	158	165	288	365	255
Brie_000187	1700001F09Rik	248	251	302	196	352	665	452	419
Brie_000188	1700001F09Rik	118	93	42	40	17	34	79	35
Brie_000189	1700001J03Rik	196	256	187	127	281	499	235	218
Brie_000190	1700001J03Rik	122	107	149	91	190	452	206	192
Brie_000191	1700001J03Rik	247	262	294	310	319	443	452	282
Brie_000192	1700001J03Rik	143	139	117	102	169	272	236	145
Brie_000193	1700001K19Rik	151	131	182	177	231	447	218	168
Brie_000194	1700001K19Rik	488	465	468	464	529	1147	719	567
Brie_000195	1700001K19Rik	226	219	199	252	293	431	372	260
Brie_000196	1700001K19Rik	337	320	394	276	400	562	432	410
Brie_000197	1700001L19Rik	120	138	161	72	226	385	172	144
Brie_000198	1700001L19Rik	188	178	218	189	239	468	305	357
Brie_000199	1700001L19Rik	281	307	338	347	419	663	463	467
Brie_000200	1700001L19Rik	11	10	12	20	24	0	18	24
Brie_000201	1700001O22Rik	404	399	419	341	454	797	636	452
Brie_000202	1700001O22Rik	249	277	268	302	342	411	384	224
Brie_000203	1700001O22Rik	251	231	234	427	241	448	296	277
Brie_000204	1700001O22Rik	220	237	216	215	352	480	335	347
Brie_000205	1700001P01Rik	218	240	225	135	191	568	410	400
Brie_000206	1700001P01Rik	168	171	149	104	149	345	256	194
Brie_000207	1700001P01Rik	152	154	219	67	245	456	289	211
Brie_000208	1700001P01Rik	155	152	159	109	211	264	218	229
Brie_000209	1700003E16Rik	154	204	220	182	163	470	293	228
Brie_000210	1700003E16Rik	281	252	294	287	309	638	461	363
Brie_000211	1700003E16Rik	261	279	349	265	303	573	633	361
Brie_000212	1700003E16Rik	281	290	295	300	220	626	436	355
Brie_000213	1700003F12Rik	325	308	319	515	374	710	408	325
Brie_000214	1700003F12Rik	300	362	353	308	497	678	532	355
Brie_000215	1700003F12Rik	369	403	470	441	454	1023	639	522
Brie_000216	1700003F12Rik	250	275	263	309	291	527	398	370
Brie_000217	1700006A11Rik	129	127	133	117	155	316	171	214
Brie_000218	1700006A11Rik	56	69	89	32	125	160	216	133
Brie_000219	1700006A11Rik	192	215	202	148	294	528	340	233
Brie_000220	1700006A11Rik	190	234	229	221	261	499	306	199
Brie_000221	1700006E09Rik	239	267	247	175	282	690	466	318
Brie_000222	1700006E09Rik	92	102	124	66	133	398	187	215
Brie_000223	1700006E09Rik	141	170	170	146	218	391	259	217
Brie_000224	1700006E09Rik	35	27	42	18	47	105	111	28
Brie_000225	1700007B14Rik	170	182	239	153	229	488	303	248
Brie_000226	1700007B14Rik	187	182	178	129	232	316	367	354
Brie_000227	1700007B14Rik	192	210	220	168	282	540	473	332
Brie_000228	1700007B14Rik	114	117	137	115	203	312	210	143
Brie_000229	1700007G11Rik	173	171	179	82	232	315	242	253
Brie_000230	1700007G11Rik	257	264	313	243	365	796	387	389
Brie_000231	1700007G11Rik	126	135	156	107	122	357	243	256
Brie_000232	1700007G11Rik	185	187	193	147	215	465	332	191
Brie_000233	1700007K09Rik	178	181	206	125	174	458	293	268
Brie_000234	1700007K09Rik	150	138	171	74	225	551	285	184
Brie_000235	1700007K09Rik	364	372	474	267	615	961	677	548
Brie_000236	1700007K09Rik	145	190	205	120	147	414	290	248
Brie_000237	1700007K13Rik	245	241	259	186	296	621	401	323
Brie_000238	1700007K13Rik	201	221	182	152	161	393	258	232
Brie_000239	1700007K13Rik	287	287	310	223	301	887	400	390
Brie_000240	1700007K13Rik	141	137	135	110	200	441	225	213
Brie_000241	1700008F21Rik	181	180	230	192	194	440	324	242
Brie_000242	1700008F21Rik	140	134	153	100	177	350	217	168
Brie_000243	1700008F21Rik	129	136	166	81	279	339	308	215
Brie_000244	1700008F21Rik	221	197	243	160	300	598	407	282
Brie_000245	1700008I05Rik	170	149	161	75	208	292	261	205
Brie_000246	1700008I05Rik	279	295	310	250	358	523	329	394
Brie_000247	1700008I05Rik	186	160	175	94	243	449	273	280
Brie_000248	1700008I05Rik	191	234	255	142	331	694	356	338
Brie_000249	1700008O03Rik	186	183	218	233	178	343	259	203
Brie_000250	1700008O03Rik	250	246	268	231	293	481	303	317
Brie_000251	1700008O03Rik	120	175	140	72	129	303	211	218
Brie_000252	1700008O03Rik	184	206	221	223	294	413	402	286
Brie_000253	1700008P02Rik	324	365	334	487	339	592	475	431
Brie_000254	1700008P02Rik	197	224	213	161	174	415	218	292
Brie_000255	1700008P02Rik	182	154	226	141	263	415	328	303
Brie_000256	1700008P02Rik	210	192	214	150	240	434	289	350
Brie_000257	1700009N14Rik	225	225	302	272	335	547	423	512
Brie_000258	1700009N14Rik	157	195	221	159	227	400	394	240
Brie_000259	1700009N14Rik	96	105	138	84	223	317	149	159
Brie_000260	1700009N14Rik	137	137	136	56	230	311	129	172
Brie_000261	1700010B08Rik	117	118	87	74	152	237	118	167
Brie_000262	1700010B08Rik	168	178	241	124	262	608	346	280
Brie_000263	1700010B08Rik	154	120	118	76	144	230	182	256
Brie_000264	1700010B08Rik	427	514	466	560	647	1335	772	654
Brie_000265	1700010I14Rik	149	170	154	138	169	254	192	151
Brie_000266	1700010I14Rik	205	240	241	276	257	378	336	230
Brie_000267	1700010I14Rik	121	147	130	140	163	328	215	113
Brie_000268	1700010I14Rik	715	758	839	725	908	1883	1335	1004
Brie_000269	1700011A15Rik	309	301	325	329	427	731	485	341
Brie_000270	1700011A15Rik	303	348	291	324	266	671	371	308
Brie_000271	1700011A15Rik	247	265	334	233	398	806	365	331
Brie_000272	1700011A15Rik	160	164	220	123	253	455	387	266
Brie_000273	1700011E24Rik	72	70	78	23	128	259	111	129
Brie_000274	1700011E24Rik	183	186	236	261	277	429	234	258
Brie_000275	1700011E24Rik	362	364	405	398	388	779	556	400
Brie_000276	1700011E24Rik	355	363	430	414	463	852	670	548
Brie_000277	1700011H14Rik	225	262	243	217	173	397	325	283
Brie_000278	1700011H14Rik	117	131	111	139	113	244	181	135
Brie_000279	1700011H14Rik	49	51	69	45	74	93	28	58
Brie_000280	1700011H14Rik	55	51	78	58	54	109	79	100
Brie_000281	1700011I03Rik	193	244	254	111	217	364	376	310
Brie_000282	1700011I03Rik	203	217	240	144	244	487	389	303
Brie_000283	1700011I03Rik	170	146	191	107	206	444	326	219
Brie_000284	1700011I03Rik	22	41	24	16	25	67	24	26
Brie_000285	1700011L22Rik	212	203	210	248	212	354	397	192
Brie_000286	1700011L22Rik	254	306	315	215	394	527	471	339
Brie_000287	1700011L22Rik	129	127	151	94	170	357	229	164
Brie_000288	1700011L22Rik	205	186	206	137	186	352	265	185
Brie_000289	1700012A03Rik	342	382	358	347	411	811	539	400
Brie_000290	1700012A03Rik	177	196	267	212	357	566	416	203
Brie_000291	1700012A03Rik	241	212	292	187	251	650	338	309
Brie_000292	1700012A03Rik	375	442	414	378	505	952	648	477
Brie_000293	1700012B07Rik	168	180	171	153	201	307	280	235
Brie_000294	1700012B07Rik	234	240	247	234	225	452	389	329
Brie_000295	1700012B07Rik	512	520	542	534	685	1147	663	651
Brie_000296	1700012B07Rik	186	195	225	124	315	608	230	299
Brie_000297	1700012B09Rik	283	263	262	349	426	471	370	306
Brie_000298	1700012B09Rik	124	140	135	133	134	384	135	93
Brie_000299	1700012B09Rik	118	110	133	78	134	320	165	215
Brie_000300	1700012B09Rik	169	135	190	129	158	485	293	260
Brie_000301	1700012L04Rik	194	229	216	251	262	479	294	226
Brie_000302	1700012L04Rik	425	418	470	604	437	719	783	532
Brie_000303	1700012P22Rik	183	195	186	95	219	468	300	225
Brie_000304	1700012P22Rik	235	244	281	209	363	504	367	273
Brie_000305	1700012P22Rik	358	414	437	374	563	904	711	622
Brie_000306	1700012P22Rik	180	169	191	159	224	351	276	270
Brie_000307	1700013D24Rik	114	112	127	92	202	248	211	197
Brie_000308	1700013D24Rik	183	223	189	153	231	432	223	290
Brie_000309	1700013D24Rik	287	302	334	244	436	711	525	383
Brie_000310	1700013D24Rik	160	191	217	171	233	374	322	276
Brie_000311	1700013F07Rik	209	232	247	127	410	522	410	310
Brie_000312	1700013F07Rik	193	200	219	149	174	431	349	282
Brie_000313	1700013F07Rik	243	252	276	186	242	554	381	287
Brie_000314	1700013F07Rik	143	147	176	99	273	429	220	240
Brie_000315	1700013G24Rik	192	209	228	137	265	505	365	254
Brie_000316	1700013G24Rik	141	163	199	118	259	384	259	190
Brie_000317	1700013G24Rik	254	227	269	174	322	604	417	314
Brie_000318	1700013G24Rik	171	187	169	116	162	427	337	279
Brie_000319	1700013H16Rik	130	128	143	114	182	367	178	174
Brie_000320	1700013H16Rik	225	228	246	150	251	650	426	289
Brie_000321	1700013H16Rik	64	76	89	68	111	181	115	94
Brie_000322	1700013H16Rik	324	369	366	465	360	625	548	480
Brie_000323	1700015E13Rik	178	208	209	166	264	540	318	232
Brie_000324	1700015E13Rik	199	215	245	135	224	449	387	320
Brie_000325	1700015E13Rik	140	173	157	116	134	331	317	280
Brie_000326	1700015E13Rik	13	12	23	5	14	31	16	24
Brie_000327	1700015F17Rik	90	87	103	49	109	215	145	122
Brie_000328	1700015F17Rik	25	30	27	12	58	105	38	43
Brie_000329	1700015F17Rik	325	358	391	410	340	765	589	570
Brie_000330	1700015F17Rik	107	97	127	98	106	335	165	193
Brie_000331	1700015G11Rik	176	154	171	138	151	297	304	250
Brie_000332	1700015G11Rik	197	194	260	212	194	479	344	284
Brie_000333	1700015G11Rik	328	346	392	202	434	710	592	385
Brie_000334	1700015G11Rik	263	248	307	216	278	498	440	296
Brie_000335	1700016C15Rik	152	162	165	93	181	413	224	249
Brie_000336	1700016C15Rik	110	102	136	70	181	303	298	195
Brie_000337	1700016C15Rik	278	283	310	216	417	537	446	433
Brie_000338	1700016C15Rik	120	128	173	94	210	330	319	139
Brie_000339	1700016D06Rik	143	138	156	104	154	417	223	152
Brie_000340	1700016D06Rik	181	197	213	165	293	509	272	274
Brie_000341	1700016D06Rik	37	45	43	23	46	169	94	88
Brie_000342	1700016D06Rik	79	122	113	86	131	205	166	154
Brie_000343	1700016H13Rik	110	142	125	104	112	364	206	149
Brie_000344	1700016H13Rik	92	109	109	71	183	297	169	150
Brie_000345	1700016H13Rik	227	262	273	147	309	745	479	289
Brie_000346	1700016H13Rik	150	181	172	149	177	321	285	222
Brie_000347	1700016K19Rik	133	162	150	122	168	204	248	267
Brie_000348	1700016K19Rik	348	354	331	336	424	725	562	380
Brie_000349	1700016K19Rik	200	177	219	169	337	631	303	288
Brie_000350	1700016K19Rik	128	129	191	211	167	448	217	245
Brie_000351	1700017B05Rik	94	94	78	28	74	298	123	130
Brie_000352	1700017B05Rik	94	75	85	72	83	194	167	110
Brie_000353	1700017B05Rik	193	209	166	154	204	292	231	247
Brie_000354	1700017B05Rik	144	166	141	172	168	390	202	188
Brie_000355	1700017D01Rik	134	133	136	80	146	403	194	241
Brie_000356	1700017D01Rik	139	132	132	84	145	248	173	213
Brie_000357	1700017D01Rik	148	149	137	98	160	228	223	192
Brie_000358	1700017D01Rik	163	178	190	113	204	437	300	243
Brie_000359	1700018B08Rik	343	350	321	335	416	631	499	347
Brie_000360	1700018B08Rik	329	399	399	376	425	905	653	462
Brie_000361	1700018B08Rik	214	227	258	250	163	558	380	291
Brie_000362	1700018B08Rik	323	302	335	382	302	631	509	462
Brie_000363	1700018C11Rik	223	243	210	261	259	465	258	228
Brie_000364	1700018C11Rik	411	438	474	446	454	845	594	499
Brie_000365	1700018C11Rik	201	169	181	130	163	426	319	327
Brie_000366	1700018C11Rik	411	477	545	476	685	1007	839	669
Brie_000367	1700018F24Rik	168	133	162	85	180	376	223	158
Brie_000368	1700018F24Rik	310	366	368	321	359	744	498	460
Brie_000369	1700018F24Rik	169	197	190	117	256	482	259	322
Brie_000370	1700018F24Rik	177	153	154	150	198	403	240	183
Brie_000371	1700019A02Rik	171	202	223	122	335	408	227	248
Brie_000372	1700019A02Rik	234	234	289	173	289	698	456	361
Brie_000373	1700019A02Rik	219	207	230	131	342	521	399	309
Brie_000374	1700019A02Rik	148	156	187	75	150	379	292	265
Brie_000375	1700019B03Rik	215	204	227	151	260	635	318	316
Brie_000376	1700019B03Rik	187	212	218	214	283	467	311	249
Brie_000377	1700019B03Rik	282	307	291	363	296	670	363	325
Brie_000378	1700019B03Rik	340	336	395	394	406	657	445	429
Brie_000379	1700019D03Rik	200	188	215	170	349	502	360	321
Brie_000380	1700019D03Rik	111	118	135	104	140	324	197	193
Brie_000381	1700019D03Rik	178	187	207	135	257	544	345	281
Brie_000382	1700019D03Rik	294	359	280	442	353	658	452	415
Brie_000383	1700019G17Rik	243	243	257	178	348	685	331	299
Brie_000384	1700019G17Rik	207	204	259	246	267	398	418	229
Brie_000385	1700019G17Rik	121	102	115	66	152	327	149	160
Brie_000386	1700019G17Rik	166	177	201	138	195	514	333	294
Brie_000387	1700019L03Rik	222	271	330	245	322	682	525	300
Brie_000388	1700019L03Rik	209	202	193	137	311	594	364	219
Brie_000389	1700019L03Rik	63	57	63	68	76	164	86	51
Brie_000390	1700019L03Rik	296	302	311	237	372	661	381	519
Brie_000391	1700019N19Rik	233	284	270	250	328	820	467	398
Brie_000392	1700019N19Rik	135	166	160	85	254	245	232	201
Brie_000393	1700019N19Rik	179	189	206	107	226	382	285	211
Brie_000394	1700019N19Rik	324	356	388	308	483	696	544	323
Brie_000395	1700019O17Rik	133	127	165	82	177	285	245	180
Brie_000396	1700019O17Rik	104	116	104	78	168	357	247	92
Brie_000397	1700019O17Rik	347	369	372	388	385	775	520	452
Brie_000398	1700019O17Rik	131	103	145	126	176	273	124	174
Brie_000399	1700020A23Rik	85	81	82	46	94	189	95	142
Brie_000400	1700020A23Rik	255	248	296	191	363	586	352	293
Brie_000401	1700020A23Rik	603	606	644	545	772	1232	874	699
Brie_000402	1700020A23Rik	76	82	72	46	130	372	107	132
Brie_000403	1700020D05Rik	237	262	257	244	231	372	392	318
Brie_000404	1700020D05Rik	241	230	269	191	267	505	361	393
Brie_000405	1700020D05Rik	147	138	179	127	197	437	313	167
Brie_000406	1700020D05Rik	94	96	106	25	116	219	142	123
Brie_000407	1700020L24Rik	270	317	290	438	275	541	393	254
Brie_000408	1700020L24Rik	417	458	398	540	503	904	577	491
Brie_000409	1700020L24Rik	489	536	505	540	518	962	806	558
Brie_000410	1700020L24Rik	211	211	205	218	363	449	315	295
Brie_000411	1700020N15Rik	49	59	76	23	88	157	120	126
Brie_000412	1700020N15Rik	253	273	265	236	358	622	369	322
Brie_000413	1700020N15Rik	181	165	202	122	183	372	320	248
Brie_000414	1700020N15Rik	123	111	149	66	193	281	253	183
Brie_000415	1700021F05Rik	214	193	226	164	270	424	374	267
Brie_000416	1700021F05Rik	11	6	7	16	2	5	0	5
Brie_000417	1700021F05Rik	284	331	309	414	382	620	403	382
Brie_000418	1700021F05Rik	261	298	318	242	385	603	433	420
Brie_000419	1700021F07Rik	183	177	198	159	261	474	291	354
Brie_000420	1700021F07Rik	437	491	458	523	559	875	832	552
Brie_000421	1700021F07Rik	119	113	117	73	197	273	165	148
Brie_000422	1700021F07Rik	182	194	195	139	216	404	300	233
Brie_000423	1700021K19Rik	159	192	177	92	239	535	317	319
Brie_000424	1700021K19Rik	204	203	248	171	226	613	354	365
Brie_000425	1700021K19Rik	327	327	345	284	384	747	547	471
Brie_000426	1700021K19Rik	375	339	351	434	541	749	483	454
Brie_000427	1700022I11Rik	77	88	88	47	74	257	138	100
Brie_000428	1700022I11Rik	56	55	86	75	74	97	73	66
Brie_000429	1700022I11Rik	146	162	182	155	267	437	308	275
Brie_000430	1700022I11Rik	87	100	91	57	139	316	148	134
Brie_000431	1700023E05Rik	229	224	283	255	329	633	393	373
Brie_000432	1700023E05Rik	122	127	124	113	163	179	191	147
Brie_000433	1700023E05Rik	92	106	112	59	158	331	139	137
Brie_000434	1700023E05Rik	176	185	189	172	198	382	256	316
Brie_000435	1700023F06Rik	0	0	0	0	0	0	0	0
Brie_000436	1700023F06Rik	269	268	356	339	301	618	453	379
Brie_000437	1700023F06Rik	146	148	189	116	204	356	286	292
Brie_000438	1700023F06Rik	262	255	353	215	324	727	529	465
Brie_000439	1700024G13Rik	220	245	254	287	280	421	409	231
Brie_000440	1700024G13Rik	336	375	343	411	326	812	408	349
Brie_000441	1700024G13Rik	21	23	25	43	19	45	47	16
Brie_000442	1700024G13Rik	170	202	180	125	309	454	264	221
Brie_000443	1700024P04Rik	117	121	140	53	114	252	225	134
Brie_000444	1700024P04Rik	98	104	149	49	168	306	262	166
Brie_000445	1700024P04Rik	144	153	199	87	209	498	253	249
Brie_000446	1700024P04Rik	275	274	305	190	305	719	457	345
Brie_000447	1700024P16Rik	358	362	400	350	356	617	484	311
Brie_000448	1700024P16Rik	252	276	264	253	286	682	361	411
Brie_000449	1700024P16Rik	226	235	234	185	251	398	370	319
Brie_000450	1700024P16Rik	111	139	129	106	170	188	192	210
Brie_000451	1700025F22Rik	175	195	219	117	148	525	341	386
Brie_000452	1700025F22Rik	174	182	182	79	208	406	321	271
Brie_000453	1700025F22Rik	127	128	120	98	155	322	180	164
Brie_000454	1700025F22Rik	321	328	353	281	355	816	461	413
Brie_000455	1700025G04Rik	94	105	129	73	135	236	138	119
Brie_000456	1700025G04Rik	154	144	205	158	194	266	166	192
Brie_000457	1700025G04Rik	250	255	296	184	308	655	324	296
Brie_000458	1700025G04Rik	67	66	74	61	147	216	112	161
Brie_000459	1700026D08Rik	168	165	173	135	251	463	288	274
Brie_000460	1700026D08Rik	254	277	263	202	311	738	439	431
Brie_000461	1700026D08Rik	185	188	190	165	167	358	285	175
Brie_000462	1700026D08Rik	141	160	189	114	245	401	212	223
Brie_000463	1700026L06Rik	142	139	144	125	170	394	273	181
Brie_000464	1700026L06Rik	241	298	269	219	298	521	356	323
Brie_000465	1700026L06Rik	487	529	628	431	691	976	803	671
Brie_000466	1700026L06Rik	3	2	0	8	0	0	0	0
Brie_000467	1700028K03Rik	223	219	235	254	306	513	391	311
Brie_000468	1700028K03Rik	261	298	277	103	313	843	391	352
Brie_000469	1700028K03Rik	167	188	193	137	202	474	269	321
Brie_000470	1700028K03Rik	104	128	126	146	128	323	161	123
Brie_000471	1700028P14Rik	109	96	99	60	131	375	193	118
Brie_000472	1700028P14Rik	169	169	209	201	160	392	295	191
Brie_000473	1700028P14Rik	189	174	185	146	204	466	187	197
Brie_000474	1700028P14Rik	0	0	0	0	0	0	0	0
Brie_000475	1700029F12Rik	238	238	207	297	269	403	382	250
Brie_000476	1700029F12Rik	228	240	281	199	243	501	425	355
Brie_000477	1700029F12Rik	133	128	161	125	174	237	176	136
Brie_000478	1700029F12Rik	202	202	234	181	305	462	305	298
Brie_000479	1700029H14Rik	219	256	249	268	262	473	326	260
Brie_000480	1700029H14Rik	174	198	205	271	186	605	376	206
Brie_000481	1700029H14Rik	275	295	335	237	299	692	486	280
Brie_000482	1700029H14Rik	167	188	199	112	235	554	323	266
Brie_000483	1700029I15Rik	365	411	380	508	337	765	606	447
Brie_000484	1700029I15Rik	159	168	170	163	130	315	277	254
Brie_000485	1700029I15Rik	200	246	269	212	353	425	403	396
Brie_000486	1700029I15Rik	307	344	375	248	290	646	467	506
Brie_000487	1700029J07Rik	269	301	281	229	287	487	292	360
Brie_000488	1700029J07Rik	126	126	107	78	190	163	127	107
Brie_000489	1700029J07Rik	253	221	262	151	295	636	434	331
Brie_000490	1700029J07Rik	146	144	182	104	275	441	215	239
Brie_000491	1700029P11Rik	256	268	269	339	290	430	230	287
Brie_000492	1700029P11Rik	281	349	351	368	450	660	592	441
Brie_000493	1700029P11Rik	57	36	63	34	66	166	138	64
Brie_000494	1700029P11Rik	148	174	164	138	177	302	284	187
Brie_000495	1700030F18Rik	196	200	221	166	239	486	270	291
Brie_000496	1700030F18Rik	192	215	186	119	230	260	229	187
Brie_000497	1700030F18Rik	177	236	227	135	264	597	366	317
Brie_000498	1700030F18Rik	139	142	177	109	214	413	280	274
Brie_000499	1700030J22Rik	242	223	284	152	232	568	382	348
Brie_000500	1700030J22Rik	339	358	361	316	404	795	542	376
Brie_000501	1700030J22Rik	148	163	146	139	186	293	183	228
Brie_000502	1700030J22Rik	479	470	455	564	566	883	734	450
Brie_000503	1700030K09Rik	672	714	763	653	886	1327	1158	916
Brie_000504	1700030K09Rik	221	270	291	327	314	670	401	307
Brie_000505	1700030K09Rik	238	220	261	304	417	574	324	366
Brie_000506	1700030K09Rik	77	72	84	56	99	285	93	121
Brie_000507	1700031F05Rik	142	215	236	145	306	501	261	270
Brie_000508	1700031F05Rik	217	183	250	241	145	317	263	326
Brie_000509	1700031F05Rik	35	49	49	21	48	116	61	80
Brie_000510	1700031F05Rik	198	190	219	212	296	623	312	293
Brie_000511	1700034E13Rik	94	107	119	60	128	306	177	177
Brie_000512	1700034E13Rik	142	195	170	115	228	364	297	240
Brie_000513	1700034E13Rik	185	200	260	116	273	598	313	279
Brie_000514	1700034E13Rik	311	324	359	240	466	1162	623	549
Brie_000515	1700034J05Rik	164	168	199	181	210	463	277	305
Brie_000516	1700034J05Rik	222	266	255	163	261	451	406	407
Brie_000517	1700034J05Rik	162	166	210	112	286	641	303	351
Brie_000518	1700034J05Rik	145	157	124	155	154	432	253	174
Brie_000519	1700034O15Rik	209	240	286	206	360	671	438	347
Brie_000520	1700034O15Rik	365	338	379	326	419	820	607	407
Brie_000521	1700034O15Rik	309	288	376	332	373	561	524	405
Brie_000522	1700034O15Rik	180	202	195	120	196	448	354	291
Brie_000523	1700037C18Rik	193	225	228	143	267	742	299	292
Brie_000524	1700037C18Rik	471	479	467	696	505	909	749	577
Brie_000525	1700037C18Rik	318	357	397	487	371	608	549	575
Brie_000526	1700037C18Rik	405	415	449	511	452	980	706	546
Brie_000527	1700037H04Rik	232	220	247	178	349	517	389	375
Brie_000528	1700037H04Rik	234	217	230	274	342	436	396	302
Brie_000529	1700037H04Rik	230	244	236	132	236	416	314	405
Brie_000530	1700037H04Rik	179	152	200	205	286	455	251	237
Brie_000531	1700040L02Rik	174	195	232	188	278	387	319	219
Brie_000532	1700040L02Rik	179	195	236	110	218	593	301	299
Brie_000533	1700040L02Rik	112	115	115	84	167	366	187	182
Brie_000534	1700040L02Rik	331	300	429	433	388	593	619	509
Brie_000535	1700042B14Rik	72	56	79	31	111	193	128	152
Brie_000536	1700042B14Rik	217	234	237	168	247	534	336	261
Brie_000537	1700042B14Rik	336	327	386	357	355	772	558	462
Brie_000538	1700042B14Rik	209	218	239	184	328	627	369	350
Brie_000539	1700042G07Rik	245	287	315	267	251	594	407	342
Brie_000540	1700042G07Rik	9	12	12	9	15	54	23	0
Brie_000541	1700042G07Rik	394	395	447	368	447	1060	683	469
Brie_000542	1700042G07Rik	350	339	330	323	364	676	472	365
Brie_000543	1700047I17Rik2	78	96	82	53	185	367	196	159
Brie_000544	1700047I17Rik2	89	88	93	68	88	189	101	89
Brie_000545	1700047I17Rik2	368	431	449	307	381	683	503	451
Brie_000546	1700047I17Rik2	269	321	234	274	245	436	327	264
Brie_000547	1700055N04Rik	291	310	351	417	347	690	419	360
Brie_000548	1700055N04Rik	189	215	237	163	265	494	326	323
Brie_000549	1700055N04Rik	180	212	189	149	215	393	309	239
Brie_000550	1700055N04Rik	176	156	215	231	179	277	311	219
Brie_000551	1700056E22Rik	175	215	205	198	236	457	298	236
Brie_000552	1700056E22Rik	194	209	221	182	270	510	294	296
Brie_000553	1700056E22Rik	395	433	408	354	423	764	641	522
Brie_000554	1700056E22Rik	327	319	337	304	386	413	507	430
Brie_000555	1700057G04Rik	129	116	137	83	116	144	204	194
Brie_000556	1700057G04Rik	167	210	208	160	218	453	337	273
Brie_000557	1700057G04Rik	231	206	241	186	248	419	488	278
Brie_000558	1700057G04Rik	163	186	192	122	274	593	287	250
Brie_000559	1700061G19Rik	100	127	116	68	201	384	165	101
Brie_000560	1700061G19Rik	213	249	269	207	280	561	396	265
Brie_000561	1700061G19Rik	400	409	433	384	565	1055	675	464
Brie_000562	1700061G19Rik	82	73	68	38	113	161	116	102
Brie_000563	1700066B19Rik	180	169	141	125	209	396	151	150
Brie_000564	1700066B19Rik	209	191	205	211	199	628	329	284
Brie_000565	1700066B19Rik	265	278	260	232	399	625	354	371
Brie_000566	1700066B19Rik	182	224	261	200	302	643	399	294
Brie_000567	1700066M21Rik	64	57	71	48	99	250	100	146
Brie_000568	1700066M21Rik	266	368	297	268	299	551	370	358
Brie_000569	1700066M21Rik	237	253	222	235	266	401	428	237
Brie_000570	1700066M21Rik	230	208	228	176	286	480	326	290
Brie_000571	1700067K01Rik	100	68	80	152	104	228	118	64
Brie_000572	1700067K01Rik	252	268	309	203	341	660	569	444
Brie_000573	1700067K01Rik	120	110	115	97	143	238	258	124
Brie_000574	1700067K01Rik	227	228	248	251	307	703	415	397
Brie_000575	1700067P10Rik	109	121	93	83	95	302	121	103
Brie_000576	1700067P10Rik	280	309	318	306	431	663	429	299
Brie_000577	1700067P10Rik	151	150	205	140	253	454	307	228
Brie_000578	1700067P10Rik	379	366	416	370	424	754	580	452
Brie_000579	1700074P13Rik	89	107	109	77	81	137	184	129
Brie_000580	1700074P13Rik	251	237	280	234	426	609	383	352
Brie_000581	1700074P13Rik	90	93	160	78	142	327	215	187
Brie_000582	1700074P13Rik	318	327	342	243	440	745	532	517
Brie_000583	1700080E11Rik	154	202	206	157	224	497	291	180
Brie_000584	1700080E11Rik	155	165	156	142	170	209	213	133
Brie_000585	1700080E11Rik	124	115	139	87	155	425	200	205
Brie_000586	1700080E11Rik	164	156	190	117	227	287	338	230
Brie_000587	1700080O16Rik	242	280	320	162	332	624	408	312
Brie_000588	1700080O16Rik	157	161	180	122	161	495	209	214
Brie_000589	1700080O16Rik	150	178	203	135	293	388	354	249
Brie_000590	1700080O16Rik	162	156	158	97	182	289	290	220
Brie_000591	1700084C01Rik	356	371	424	257	477	967	613	439
Brie_000592	1700084C01Rik	398	426	466	411	547	1006	685	540
Brie_000593	1700084C01Rik	323	375	383	270	409	815	583	488
Brie_000594	1700084C01Rik	193	211	222	110	243	461	302	295
Brie_000595	1700088E04Rik	354	349	379	418	377	625	595	393
Brie_000596	1700088E04Rik	82	99	65	51	51	120	74	64
Brie_000597	1700088E04Rik	279	275	286	242	385	646	344	417
Brie_000598	1700088E04Rik	240	283	344	297	237	561	452	410
Brie_000599	1700092M07Rik	104	122	121	135	182	271	174	225
Brie_000600	1700092M07Rik	151	205	198	226	265	421	196	240
Brie_000601	1700092M07Rik	232	223	211	149	248	618	335	248
Brie_000602	1700092M07Rik	156	187	194	141	260	463	344	321
Brie_000603	1700093K21Rik	109	98	122	126	148	233	177	196
Brie_000604	1700093K21Rik	244	289	286	250	288	607	480	394
Brie_000605	1700093K21Rik	84	119	92	58	129	248	168	153
Brie_000606	1700093K21Rik	105	109	139	76	183	350	213	186
Brie_000607	1700101E01Rik	87	110	106	80	98	270	109	144
Brie_000608	1700101E01Rik	307	331	307	212	328	640	451	448
Brie_000609	1700101E01Rik	259	267	322	265	229	585	392	292
Brie_000610	1700101E01Rik	235	263	277	201	316	582	420	324
Brie_000611	1700102P08Rik	248	267	286	213	236	432	374	266
Brie_000612	1700102P08Rik	310	344	289	349	274	487	415	345
Brie_000613	1700102P08Rik	128	157	156	149	218	238	192	165
Brie_000614	1700102P08Rik	254	247	298	171	404	578	411	439
Brie_000615	1700106J16Rik	91	112	114	182	119	256	225	135
Brie_000616	1700106J16Rik	253	243	311	315	275	634	423	376
Brie_000617	1700106J16Rik	163	176	189	152	210	503	305	294
Brie_000618	1700106J16Rik	295	291	394	352	430	936	392	371
Brie_000619	1700109H08Rik	106	108	115	63	99	248	156	167
Brie_000620	1700109H08Rik	162	155	178	133	233	386	268	283
Brie_000621	1700109H08Rik	256	267	293	224	298	586	452	394
Brie_000622	1700109H08Rik	222	249	279	160	360	599	405	280
Brie_000623	1700112E06Rik	196	222	229	267	288	472	353	300
Brie_000624	1700112E06Rik	164	140	195	107	189	384	286	272
Brie_000625	1700112E06Rik	342	377	388	454	398	539	587	384
Brie_000626	1700112E06Rik	169	198	206	193	227	419	380	222
Brie_000627	1700113H08Rik	214	234	215	244	267	588	354	298
Brie_000628	1700113H08Rik	498	530	604	402	716	1143	999	575
Brie_000630	1700113H08Rik	205	214	234	173	251	569	275	286
Brie_000631	1700122O11Rik	208	253	231	202	321	507	387	287
Brie_000632	1700122O11Rik	271	232	265	208	319	623	340	316
Brie_000633	1700122O11Rik	132	168	189	104	178	403	204	179
Brie_000634	1700122O11Rik	202	207	202	138	334	438	383	289
Brie_000635	1700123I01Rik	226	249	263	130	347	513	352	379
Brie_000636	1700123I01Rik	202	171	214	147	198	442	324	269
Brie_000637	1700123I01Rik	130	130	168	127	221	390	247	234
Brie_000638	1700123I01Rik	59	103	113	51	182	215	145	145
Brie_000639	1700123K08Rik	355	345	400	395	394	688	592	427
Brie_000640	1700123K08Rik	293	309	348	256	366	892	639	388
Brie_000641	1700123K08Rik	249	293	275	177	384	632	424	356
Brie_000642	1700123K08Rik	196	200	225	140	269	407	264	283
Brie_000643	1700123O20Rik	212	204	224	193	168	585	277	224
Brie_000644	1700123O20Rik	240	237	287	173	368	587	419	369
Brie_000645	1700123O20Rik	179	181	212	128	213	424	372	256
Brie_000646	1700123O20Rik	128	152	161	109	254	390	223	234
Brie_000647	1700125H20Rik	281	266	283	262	257	571	374	352
Brie_000648	1700125H20Rik	200	244	288	180	279	711	360	311
Brie_000649	1700125H20Rik	81	93	96	42	129	165	174	165
Brie_000650	1700125H20Rik	220	227	261	212	311	531	266	307
Brie_000651	1700129C05Rik	142	167	160	118	227	439	221	227
Brie_000652	1700129C05Rik	116	116	145	70	193	243	251	173
Brie_000653	1700129C05Rik	71	79	101	44	111	232	132	125
Brie_000654	1700129C05Rik	170	160	193	143	206	446	289	231
Brie_000655	1810009A15Rik	188	220	229	335	235	329	262	155
Brie_000656	1810009A15Rik	183	148	157	135	198	348	225	209
Brie_000657	1810009A15Rik	107	132	115	82	118	357	117	114
Brie_000658	1810009A15Rik	182	188	204	198	227	295	314	293
Brie_000659	1810009J06Rik	120	133	177	107	236	328	282	192
Brie_000660	1810009J06Rik	231	233	210	143	237	495	335	307
Brie_000661	1810009J06Rik	170	167	167	193	178	399	308	167
Brie_000662	1810009J06Rik	145	161	90	137	73	179	173	167
Brie_000663	1810011H11Rik	239	253	290	231	304	575	463	305
Brie_000664	1810011H11Rik	322	329	387	284	383	812	552	378
Brie_000665	1810011H11Rik	211	192	230	187	230	608	345	316
Brie_000666	1810011H11Rik	209	199	212	123	252	405	323	236
Brie_000667	1810011O10Rik	275	305	322	374	309	565	492	413
Brie_000668	1810011O10Rik	149	161	201	102	208	336	273	216
Brie_000669	1810011O10Rik	241	235	260	229	202	413	302	275
Brie_000670	1810011O10Rik	146	193	185	184	203	407	322	186
Brie_000671	1810013L24Rik	80	92	78	78	96	203	161	74
Brie_000672	1810013L24Rik	8	10	10	13	6	45	26	19
Brie_000673	1810013L24Rik	140	161	166	55	161	234	182	178
Brie_000674	1810013L24Rik	147	152	131	95	227	300	234	150
Brie_000675	1810022K09Rik	113	133	152	66	186	427	240	218
Brie_000676	1810022K09Rik	86	103	104	56	137	336	169	162
Brie_000677	1810022K09Rik	55	71	81	18	73	141	128	134
Brie_000678	1810022K09Rik	165	146	178	133	250	547	361	217
Brie_000679	1810024B03Rik	117	105	116	77	86	293	176	120
Brie_000680	1810024B03Rik	136	147	156	96	220	199	214	176
Brie_000681	1810024B03Rik	79	96	86	67	139	142	184	120
Brie_000682	1810024B03Rik	141	142	161	86	200	451	269	156
Brie_000683	1810026J23Rik	214	226	114	177	134	132	262	84
Brie_000684	1810026J23Rik	624	655	489	789	436	772	730	489
Brie_000685	1810026J23Rik	296	299	221	379	289	386	258	183
Brie_000686	1810026J23Rik	274	277	117	352	132	167	190	142
Brie_000687	1810030O07Rik	257	243	291	249	273	563	391	343
Brie_000688	1810030O07Rik	353	385	330	229	383	704	478	335
Brie_000689	1810030O07Rik	375	396	453	486	532	928	480	422
Brie_000690	1810030O07Rik	140	182	164	135	187	390	252	166
Brie_000691	1810037I17Rik	272	249	312	324	373	480	502	297
Brie_000692	1810037I17Rik	221	195	218	179	213	476	352	204
Brie_000693	1810037I17Rik	252	283	262	274	260	477	378	319
Brie_000694	1810037I17Rik	108	87	94	98	128	215	50	90
Brie_000695	1810041L15Rik	152	149	213	192	212	314	317	278
Brie_000696	1810041L15Rik	190	229	219	168	282	501	347	279
Brie_000697	1810041L15Rik	100	113	152	131	166	270	171	140
Brie_000698	1810041L15Rik	225	233	255	157	227	429	383	415
Brie_000699	1810043G02Rik	203	213	235	181	274	575	327	284
Brie_000700	1810043G02Rik	167	221	230	225	200	393	270	349
Brie_000701	1810043G02Rik	322	373	362	378	405	773	476	324
Brie_000702	1810043G02Rik	288	322	316	431	342	802	376	468
Brie_000703	1810043H04Rik	119	137	158	111	211	414	228	151
Brie_000704	1810043H04Rik	449	445	414	491	439	688	417	407
Brie_000705	1810043H04Rik	433	475	459	554	602	1111	640	628
Brie_000706	1810043H04Rik	167	193	163	131	175	295	219	129
Brie_000707	1810046K07Rik	222	233	221	177	290	760	287	241
Brie_000708	1810046K07Rik	241	264	268	241	297	542	488	400
Brie_000709	1810046K07Rik	170	184	188	98	239	359	296	202
Brie_000710	1810046K07Rik	248	257	286	273	338	505	423	338
Brie_000711	1810055G02Rik	129	111	129	95	142	285	174	172
Brie_000712	1810055G02Rik	95	99	100	76	166	234	134	113
Brie_000713	1810055G02Rik	302	298	295	418	383	598	452	327
Brie_000714	1810055G02Rik	238	211	204	175	267	296	358	296
Brie_000715	1810062G17Rik	313	311	322	263	558	773	425	405
Brie_000716	1810062G17Rik	84	84	86	88	102	140	88	81
Brie_000717	1810062G17Rik	612	626	770	745	851	1301	1129	997
Brie_000718	1810062G17Rik	153	162	196	70	232	523	263	241
Brie_000719	1810065E05Rik	123	100	118	77	205	206	247	262
Brie_000720	1810065E05Rik	323	369	354	274	418	830	581	414
Brie_000721	1810065E05Rik	263	251	309	240	316	555	447	374
Brie_000722	1810065E05Rik	224	260	290	222	282	561	395	424
Brie_000723	2010001E11Rik	443	451	461	387	489	842	724	656
Brie_000724	2010001E11Rik	302	304	327	578	363	729	510	291
Brie_000725	2010001E11Rik	257	272	310	344	463	533	477	308
Brie_000726	2010001E11Rik	173	162	236	123	289	533	268	266
Brie_000727	2010002M12Rik	263	239	285	263	269	446	285	298
Brie_000728	2010002M12Rik	345	377	352	399	332	831	626	421
Brie_000729	2010002M12Rik	96	107	113	78	83	274	187	142
Brie_000730	2010002M12Rik	330	353	389	252	440	995	491	457
Brie_000731	2010003K11Rik	389	383	413	343	359	583	470	436
Brie_000732	2010003K11Rik	115	121	115	91	138	273	265	157
Brie_000733	2010003K11Rik	197	228	244	191	287	358	375	333
Brie_000734	2010003K11Rik	162	164	195	160	246	397	290	232
Brie_000735	2010005H15Rik	225	234	192	209	281	510	281	298
Brie_000736	2010005H15Rik	145	165	180	132	224	335	389	271
Brie_000737	2010005H15Rik	103	94	120	45	124	173	196	146
Brie_000738	2010005H15Rik	207	239	283	142	346	636	391	357
Brie_000739	2010012O05Rik	179	225	228	142	278	473	303	341
Brie_000740	2010012O05Rik	278	297	313	277	377	696	435	464
Brie_000741	2010012O05Rik	98	109	100	81	80	212	108	155
Brie_000742	2010012O05Rik	155	140	167	138	178	341	245	189
Brie_000743	2010106E10Rik	339	345	427	420	518	650	640	440
Brie_000744	2010106E10Rik	82	78	108	74	99	210	168	176
Brie_000745	2010106E10Rik	236	233	303	250	321	537	390	294
Brie_000746	2010106E10Rik	293	270	321	191	370	955	510	368
Brie_000747	2010107E04Rik	122	147	121	82	144	240	209	141
Brie_000748	2010107E04Rik	103	89	129	60	169	316	149	184
Brie_000749	2010107E04Rik	174	174	216	117	260	523	388	259
Brie_000750	2010107E04Rik	237	231	249	169	292	512	475	298
Brie_000751	2010107G12Rik	239	237	239	236	290	480	498	324
Brie_000752	2010107G12Rik	183	187	201	196	180	294	286	216
Brie_000753	2010107G12Rik	202	197	222	122	141	491	335	280
Brie_000754	2010107G12Rik	208	206	240	214	281	324	272	228
Brie_000755	2010107G23Rik	214	244	242	208	291	560	387	301
Brie_000756	2010107G23Rik	398	372	467	339	457	814	595	455
Brie_000757	2010107G23Rik	247	263	272	268	249	604	462	233
Brie_000758	2010107G23Rik	261	257	278	317	208	536	324	270
Brie_000759	2010109A12Rik	273	237	230	184	319	574	495	333
Brie_000760	2010109A12Rik	173	183	207	219	279	731	406	254
Brie_000761	2010109A12Rik	111	134	121	62	214	427	170	212
Brie_000762	2010109A12Rik	112	133	152	47	142	434	279	168
Brie_000763	2010109I03Rik	149	161	143	85	194	335	312	225
Brie_000764	2010109I03Rik	311	324	384	212	330	570	534	430
Brie_000765	2010109I03Rik	89	112	125	67	127	276	150	210
Brie_000766	2010109I03Rik	169	146	170	131	271	351	254	187
Brie_000767	2010111I01Rik	283	288	285	253	322	667	488	412
Brie_000768	2010111I01Rik	286	287	339	304	351	980	548	404
Brie_000769	2010111I01Rik	200	227	213	166	192	401	444	344
Brie_000770	2010111I01Rik	47	54	80	27	75	129	88	103
Brie_000771	2010300C02Rik	157	174	171	97	183	394	237	215
Brie_000772	2010300C02Rik	271	251	293	291	362	546	371	267
Brie_000773	2010300C02Rik	259	239	245	247	272	809	356	399
Brie_000774	2010300C02Rik	281	287	263	171	294	305	373	243
Brie_000775	2010315B03Rik	225	263	269	237	361	591	487	314
Brie_000776	2010315B03Rik	424	348	399	310	378	859	686	590
Brie_000777	2010315B03Rik	144	158	167	74	212	325	289	213
Brie_000778	2010315B03Rik	197	169	215	131	194	467	293	242
Brie_000779	2200002D01Rik	232	219	306	185	318	584	418	358
Brie_000780	2200002D01Rik	299	298	280	269	475	785	450	449
Brie_000781	2200002D01Rik	214	201	235	199	225	374	311	234
Brie_000782	2200002D01Rik	153	161	207	175	191	337	241	185
Brie_000783	2200002J24Rik	211	238	221	177	284	539	407	250
Brie_000784	2200002J24Rik	81	88	131	108	96	272	143	156
Brie_000785	2200002J24Rik	202	260	243	121	321	487	345	333
Brie_000786	2200002J24Rik	241	234	266	264	325	560	405	285
Brie_000787	2210010C04Rik	166	177	184	191	217	540	391	236
Brie_000788	2210010C04Rik	190	193	185	205	233	388	295	241
Brie_000789	2210010C04Rik	277	354	322	182	357	636	488	312
Brie_000790	2210010C04Rik	239	260	245	251	247	756	387	364
Brie_000791	2210016F16Rik	208	233	189	168	230	428	335	229
Brie_000792	2210016F16Rik	474	511	491	665	470	778	754	500
Brie_000793	2210016F16Rik	374	409	389	440	408	708	485	416
Brie_000794	2210016F16Rik	428	389	412	596	376	688	630	484
Brie_000795	2210016L21Rik	449	477	446	624	550	1072	763	547
Brie_000796	2210016L21Rik	311	357	393	451	310	751	471	401
Brie_000797	2210016L21Rik	76	74	86	97	82	182	106	108
Brie_000798	2210016L21Rik	473	470	454	409	532	963	618	649
Brie_000799	2210018M11Rik	217	213	257	141	302	868	455	285
Brie_000800	2210018M11Rik	235	272	277	223	324	650	387	287
Brie_000801	2210018M11Rik	291	256	306	357	360	688	423	278
Brie_000802	2210018M11Rik	334	340	369	251	454	702	599	331
Brie_000803	2210404O09Rik	144	177	164	172	203	265	227	174
Brie_000804	2210404O09Rik	187	187	203	179	286	527	340	299
Brie_000805	2210404O09Rik	176	168	171	103	173	421	282	260
Brie_000806	2210404O09Rik	49	54	65	21	60	87	107	118
Brie_000807	2210407C18Rik	110	123	134	77	185	465	187	251
Brie_000808	2210407C18Rik	269	275	306	284	399	644	528	300
Brie_000809	2210407C18Rik	93	112	116	69	138	161	176	150
Brie_000810	2210407C18Rik	91	148	117	82	146	338	172	150
Brie_000811	2210408I21Rik	73	75	73	70	104	132	68	53
Brie_000812	2210408I21Rik	146	175	177	129	159	499	282	284
Brie_000813	2210408I21Rik	169	154	148	117	188	440	304	126
Brie_000814	2210408I21Rik	101	98	92	147	129	319	182	148
Brie_000815	2300002M23Rik	268	270	301	227	328	573	378	358
Brie_000816	2300002M23Rik	191	216	282	151	307	400	353	261
Brie_000817	2300002M23Rik	218	226	279	186	406	564	405	320
Brie_000818	2300002M23Rik	300	305	323	276	376	710	529	399
Brie_000819	2300003K06Rik	192	165	166	156	149	324	224	193
Brie_000820	2300003K06Rik	139	146	165	94	211	446	403	303
Brie_000821	2300003K06Rik	128	129	119	90	176	348	164	200
Brie_000822	2300003K06Rik	176	177	190	133	197	268	262	261
Brie_000823	2300005B03Rik	213	244	276	323	266	559	347	282
Brie_000824	2300005B03Rik	160	191	171	118	190	479	287	277
Brie_000825	2300005B03Rik	529	552	580	407	636	1041	984	735
Brie_000826	2300005B03Rik	198	220	213	293	198	345	301	191
Brie_000827	2300009A05Rik	412	438	389	619	466	731	596	477
Brie_000828	2300009A05Rik	501	529	511	689	432	726	731	612
Brie_000829	2300009A05Rik	465	497	520	409	503	893	706	633
Brie_000830	2300009A05Rik	376	327	363	252	544	986	644	394
Brie_000831	2310002L09Rik	225	254	257	138	303	580	387	319
Brie_000832	2310002L09Rik	289	259	286	250	324	661	476	337
Brie_000833	2310002L09Rik	102	127	110	98	96	187	155	116
Brie_000834	2310002L09Rik	181	216	198	192	194	483	318	215
Brie_000835	2310003H01Rik	111	108	145	68	174	300	241	164
Brie_000836	2310003H01Rik	348	284	399	348	474	733	593	394
Brie_000837	2310003H01Rik	315	281	341	435	426	545	442	353
Brie_000838	2310003H01Rik	292	298	287	356	353	576	644	346
Brie_000839	2310007B03Rik	253	246	260	221	358	398	414	277
Brie_000840	2310007B03Rik	129	114	114	98	132	325	149	164
Brie_000841	2310007B03Rik	226	237	283	160	324	677	325	333
Brie_000842	2310007B03Rik	225	220	223	164	181	511	321	254
Brie_000843	2310007L24Rik	180	170	200	139	226	554	307	306
Brie_000844	2310007L24Rik	213	229	255	185	327	574	321	258
Brie_000845	2310007L24Rik	274	259	294	246	382	587	400	410
Brie_000846	2310007L24Rik	250	266	284	300	310	500	335	300
Brie_000847	2310009B15Rik	312	329	301	333	346	489	386	424
Brie_000848	2310009B15Rik	390	462	477	586	406	995	677	503
Brie_000849	2310009B15Rik	189	241	203	156	258	558	337	256
Brie_000850	2310009B15Rik	171	184	158	121	235	523	318	244
Brie_000851	2310011J03Rik	218	243	252	188	283	452	439	199
Brie_000852	2310011J03Rik	194	193	182	139	215	321	229	127
Brie_000853	2310011J03Rik	226	242	166	214	192	317	227	100
Brie_000854	2310011J03Rik	93	91	90	153	137	147	78	121
Brie_000855	2310014L17Rik	277	280	281	419	335	651	391	302
Brie_000856	2310014L17Rik	471	541	508	652	565	1014	718	630
Brie_000857	2310014L17Rik	357	426	364	329	370	746	340	362
Brie_000858	2310014L17Rik	196	236	225	130	247	314	304	274
Brie_000859	2310022A10Rik	280	297	340	238	348	695	512	337
Brie_000860	2310022A10Rik	140	174	156	111	215	367	315	175
Brie_000861	2310022A10Rik	231	301	239	192	223	765	394	324
Brie_000862	2310022A10Rik	15	14	23	16	20	82	52	37
Brie_000863	2310022B05Rik	135	162	151	97	269	330	259	158
Brie_000864	2310022B05Rik	176	178	191	91	248	416	301	174
Brie_000865	2310022B05Rik	400	472	453	478	473	776	845	586
Brie_000866	2310022B05Rik	267	231	262	363	207	517	459	318
Brie_000867	2310030G06Rik	131	111	157	160	137	332	255	189
Brie_000868	2310030G06Rik	105	119	83	66	102	167	143	104
Brie_000869	2310030G06Rik	273	231	243	269	265	531	292	225
Brie_000870	2310030G06Rik	224	263	247	308	360	477	329	251
Brie_000871	2310033P09Rik	290	307	279	251	301	498	498	293
Brie_000872	2310033P09Rik	290	314	329	226	310	673	544	356
Brie_000873	2310033P09Rik	239	272	274	233	354	621	419	391
Brie_000874	2310033P09Rik	326	336	381	346	531	817	490	539
Brie_000875	2310034C09Rik	111	123	127	161	171	484	134	137
Brie_000876	2310034C09Rik	276	309	314	291	353	619	560	339
Brie_000877	2310034C09Rik	280	306	312	285	374	663	324	333
Brie_000878	2310034C09Rik	242	235	314	215	364	569	329	424
Brie_000879	2310035C23Rik	171	191	163	191	161	446	224	136
Brie_000880	2310035C23Rik	173	209	231	219	219	471	347	213
Brie_000881	2310035C23Rik	101	108	120	141	145	401	173	155
Brie_000882	2310035C23Rik	75	101	68	97	120	235	89	88
Brie_000883	2310036O22Rik	338	296	347	451	399	698	389	308
Brie_000884	2310036O22Rik	158	139	129	184	180	133	137	105
Brie_000885	2310036O22Rik	271	280	238	322	223	379	302	249
Brie_000886	2310036O22Rik	254	300	266	303	276	421	361	367
Brie_000887	2310039H08Rik	16	19	13	21	35	44	6	4
Brie_000888	2310039H08Rik	284	304	330	448	335	592	447	367
Brie_000889	2310039H08Rik	111	167	133	177	94	193	237	127
Brie_000890	2310039H08Rik	286	329	328	314	348	948	462	356
Brie_000891	2310047M10Rik	187	203	156	164	194	280	236	238
Brie_000892	2310047M10Rik	244	254	196	162	251	426	274	323
Brie_000893	2310047M10Rik	316	353	322	434	286	543	457	449
Brie_000894	2310047M10Rik	187	192	192	200	225	391	296	185
Brie_000895	2310050C09Rik	156	167	159	153	234	376	206	156
Brie_000896	2310050C09Rik	259	251	261	285	316	586	391	371
Brie_000897	2310050C09Rik	200	194	223	201	248	410	258	221
Brie_000898	2310050C09Rik	204	210	207	176	262	404	344	231
Brie_000899	2310057J18Rik	153	131	150	129	207	399	211	157
Brie_000900	2310057J18Rik	269	304	298	257	358	838	613	559
Brie_000901	2310057J18Rik	252	258	256	316	265	705	453	302
Brie_000902	2310057J18Rik	158	197	195	222	209	427	275	166
Brie_000903	2310057M21Rik	186	204	179	193	298	386	284	223
Brie_000904	2310057M21Rik	94	92	64	64	34	200	70	62
Brie_000905	2310057M21Rik	162	146	150	107	207	449	267	143
Brie_000906	2310057M21Rik	101	105	127	105	138	359	166	256
Brie_000907	2310057N15Rik	128	115	147	70	78	401	226	196
Brie_000908	2310057N15Rik	143	156	191	96	196	461	192	216
Brie_000909	2310057N15Rik	438	455	567	402	516	975	808	547
Brie_000910	2310057N15Rik	215	225	196	163	175	372	214	189
Brie_000911	2310061I04Rik	69	65	82	98	76	254	134	119
Brie_000912	2310061I04Rik	181	211	211	128	303	499	252	237
Brie_000913	2310061I04Rik	197	256	209	147	224	602	322	275
Brie_000914	2310061I04Rik	146	172	181	102	204	464	304	219
Brie_000915	2310061N02Rik	3	2	2	2	0	5	6	8
Brie_000916	2310061N02Rik	186	191	217	219	152	369	225	258
Brie_000917	2310061N02Rik	328	353	370	391	458	614	610	397
Brie_000918	2310061N02Rik	75	67	77	61	107	110	88	119
Brie_000919	2310067B10Rik	223	215	191	238	226	380	277	207
Brie_000920	2310067B10Rik	187	233	241	207	172	376	278	342
Brie_000921	2310067B10Rik	191	171	166	148	188	292	295	256
Brie_000922	2310067B10Rik	259	237	230	219	266	523	307	365
Brie_000923	2310079G19Rik	187	218	299	198	289	485	393	280
Brie_000924	2310079G19Rik	223	239	262	277	374	574	295	285
Brie_000925	2310079G19Rik	64	76	83	36	111	186	162	111
Brie_000926	2310079G19Rik	220	197	205	225	265	584	187	251
Brie_000927	2410002F23Rik	163	187	168	209	257	425	243	296
Brie_000928	2410002F23Rik	338	357	329	367	345	606	510	344
Brie_000929	2410002F23Rik	261	277	270	220	302	529	371	417
Brie_000930	2410002F23Rik	317	374	369	288	352	826	533	405
Brie_000931	2410004B18Rik	126	136	154	113	217	301	279	236
Brie_000932	2410004B18Rik	169	161	166	194	221	334	217	237
Brie_000933	2410004B18Rik	311	359	382	267	387	684	500	527
Brie_000934	2410004B18Rik	328	350	401	301	421	788	569	474
Brie_000935	2410004P03Rik	141	183	210	115	191	461	301	236
Brie_000936	2410004P03Rik	174	199	205	139	173	371	211	179
Brie_000937	2410004P03Rik	290	293	331	197	424	674	509	334
Brie_000938	2410004P03Rik	169	197	206	169	239	451	434	218
Brie_000939	2410012M07Rik	307	325	325	367	363	563	536	333
Brie_000940	2410012M07Rik	227	238	273	246	305	635	412	319
Brie_000941	2410012M07Rik	245	239	235	429	240	481	423	326
Brie_000942	2410012M07Rik	251	261	281	324	219	538	327	187
Brie_000943	2410015M20Rik	247	231	247	159	262	417	341	272
Brie_000944	2410015M20Rik	67	61	83	23	110	223	142	147
Brie_000945	2410015M20Rik	106	104	131	89	70	234	165	179
Brie_000946	2410015M20Rik	197	209	195	216	167	466	395	293
Brie_000947	2410016O06Rik	406	450	459	375	548	878	806	538
Brie_000948	2410016O06Rik	216	269	288	337	354	642	499	338
Brie_000949	2410016O06Rik	205	230	235	285	227	480	310	256
Brie_000950	2410016O06Rik	234	224	286	326	425	365	317	332
Brie_000951	2410089E03Rik	252	234	269	213	328	741	466	322
Brie_000952	2410089E03Rik	261	265	327	270	301	628	473	362
Brie_000953	2410089E03Rik	246	311	317	256	357	605	460	377
Brie_000954	2410089E03Rik	163	139	160	191	157	276	231	231
Brie_000955	2410127L17Rik	325	336	308	181	338	633	586	393
Brie_000956	2410127L17Rik	259	295	242	351	217	548	469	326
Brie_000957	2410127L17Rik	91	100	110	63	126	378	186	148
Brie_000958	2410127L17Rik	152	146	182	101	125	453	281	211
Brie_000959	2410131K14Rik	109	133	41	72	26	121	21	27
Brie_000960	2410131K14Rik	267	321	328	356	309	633	508	408
Brie_000961	2410131K14Rik	183	196	262	142	278	432	339	338
Brie_000962	2410131K14Rik	398	377	416	304	445	798	619	423
Brie_000963	2410137M14Rik	315	339	325	278	320	547	493	343
Brie_000964	2410137M14Rik	325	362	320	357	366	658	463	371
Brie_000965	2410137M14Rik	251	237	287	301	326	522	389	466
Brie_000966	2410137M14Rik	202	231	244	279	212	458	368	287
Brie_000967	2510002D24Rik	326	359	311	299	334	587	419	394
Brie_000968	2510002D24Rik	220	259	310	219	353	545	445	403
Brie_000969	2510002D24Rik	240	219	206	327	230	441	307	251
Brie_000970	2510002D24Rik	348	364	332	488	350	637	571	343
Brie_000971	2510003E04Rik	219	239	274	325	285	360	310	357
Brie_000972	2510003E04Rik	157	174	195	133	215	507	369	241
Brie_000973	2510003E04Rik	140	172	175	168	192	419	230	288
Brie_000974	2510003E04Rik	266	247	294	169	361	591	411	288
Brie_000975	2510009E07Rik	308	324	272	245	338	570	385	298
Brie_000976	2510009E07Rik	199	174	204	208	220	400	198	221
Brie_000977	2510009E07Rik	457	426	489	404	500	942	785	621
Brie_000978	2510009E07Rik	180	188	190	242	267	472	255	227
Brie_000979	2510039O18Rik	331	332	309	425	396	405	520	415
Brie_000980	2510039O18Rik	168	193	177	161	195	419	307	248
Brie_000981	2510039O18Rik	160	191	270	177	288	375	367	324
Brie_000982	2510039O18Rik	355	321	387	465	330	652	740	401
Brie_000983	2610002J02Rik	284	273	306	221	304	780	534	301
Brie_000984	2610002J02Rik	335	341	440	523	549	717	757	567
Brie_000985	2610002J02Rik	214	255	254	281	323	575	403	346
Brie_000986	2610002J02Rik	168	189	186	202	209	395	406	266
Brie_000987	2610002M06Rik	351	371	419	250	446	1169	629	627
Brie_000988	2610002M06Rik	100	100	82	71	121	277	188	172
Brie_000989	2610002M06Rik	245	211	239	164	357	489	480	266
Brie_000990	2610002M06Rik	164	168	179	146	253	297	311	320
Brie_000991	2610008E11Rik	115	104	105	65	175	157	188	113
Brie_000992	2610008E11Rik	154	172	169	120	237	534	236	214
Brie_000993	2610008E11Rik	165	184	198	177	181	325	302	255
Brie_000994	2610008E11Rik	95	103	123	81	149	244	184	145
Brie_000995	2610015P09Rik	282	259	285	254	351	555	396	429
Brie_000996	2610015P09Rik	246	275	311	204	357	559	460	382
Brie_000997	2610015P09Rik	162	168	155	162	144	372	202	186
Brie_000998	2610015P09Rik	104	144	130	162	134	349	107	117
Brie_000999	2610020H08Rik	194	191	236	181	158	497	424	324
Brie_001000	2610020H08Rik	437	422	459	406	531	1075	655	633
Brie_001001	2610020H08Rik	355	376	448	430	577	778	701	560
Brie_001002	2610020H08Rik	155	158	187	90	133	358	265	214
Brie_001003	2610028H24Rik	179	199	199	255	195	418	348	216
Brie_001004	2610028H24Rik	175	204	203	106	234	456	309	305
Brie_001005	2610028H24Rik	187	192	226	203	249	521	270	331
Brie_001006	2610028H24Rik	202	214	231	181	328	734	400	355
Brie_001007	2610034B18Rik	164	182	232	238	235	613	411	322
Brie_001008	2610034B18Rik	177	183	188	175	195	327	237	229
Brie_001009	2610034B18Rik	109	147	148	129	170	232	174	161
Brie_001010	2610034B18Rik	276	317	394	157	449	937	506	478
Brie_001011	2610301B20Rik	230	198	227	259	125	398	273	270
Brie_001012	2610301B20Rik	214	186	194	178	193	397	275	314
Brie_001013	2610301B20Rik	319	306	353	276	340	534	523	387
Brie_001014	2610301B20Rik	177	182	196	151	191	341	257	254
Brie_001015	2610305D13Rik	314	314	323	306	312	647	517	423
Brie_001016	2610305D13Rik	187	220	224	133	236	646	352	292
Brie_001017	2610305D13Rik	121	147	139	61	160	336	271	207
Brie_001018	2610305D13Rik	96	82	114	41	141	327	211	224
Brie_001019	2610318N02Rik	283	281	306	207	379	703	495	482
Brie_001020	2610318N02Rik	131	106	136	116	132	314	145	124
Brie_001021	2610318N02Rik	354	396	415	660	353	742	571	511
Brie_001022	2610318N02Rik	175	172	167	127	168	378	185	229
Brie_001023	2610507B11Rik	54	216	195	149	40	168	36	20
Brie_001024	2610507B11Rik	225	217	243	202	333	692	373	349
Brie_001025	2610507B11Rik	164	201	202	129	227	394	254	225
Brie_001026	2610507B11Rik	213	242	284	166	342	650	423	375
Brie_001027	2610524H06Rik	91	94	78	37	116	233	193	98
Brie_001028	2610524H06Rik	160	210	184	132	230	331	356	220
Brie_001029	2610524H06Rik	328	388	407	314	381	909	550	442
Brie_001030	2610524H06Rik	103	116	116	55	165	300	214	205
Brie_001031	2610528A11Rik	293	275	307	247	349	664	438	356
Brie_001032	2610528A11Rik	217	237	271	254	283	571	464	413
Brie_001033	2610528A11Rik	194	200	213	168	297	405	349	271
Brie_001034	2610528A11Rik	90	143	122	62	139	235	205	125
Brie_001035	2610528J11Rik	267	269	290	264	272	604	387	366
Brie_001036	2610528J11Rik	245	277	303	163	233	631	449	383
Brie_001037	2610528J11Rik	81	60	96	69	103	148	113	129
Brie_001038	2610528J11Rik	130	161	134	203	248	397	188	168
Brie_001039	2700029M09Rik	162	210	223	131	235	446	285	273
Brie_001040	2700029M09Rik	232	279	276	172	313	467	368	326
Brie_001041	2700029M09Rik	153	187	173	132	156	472	196	269
Brie_001042	2700029M09Rik	100	135	145	80	130	323	161	170
Brie_001043	2700049A03Rik	324	323	323	249	390	832	535	416
Brie_001044	2700049A03Rik	73	92	56	62	77	152	120	87
Brie_001045	2700049A03Rik	149	164	169	140	170	324	236	212
Brie_001046	2700049A03Rik	144	144	166	85	232	507	275	222
Brie_001047	2700060E02Rik	171	147	167	161	160	241	280	192
Brie_001048	2700060E02Rik	324	277	340	318	429	712	521	548
Brie_001049	2700060E02Rik	254	260	318	197	375	606	400	419
Brie_001050	2700060E02Rik	191	206	156	157	204	472	147	139
Brie_001051	2700062C07Rik	262	285	117	238	130	357	188	96
Brie_001052	2700062C07Rik	140	165	170	112	190	400	288	209
Brie_001053	2700062C07Rik	103	111	131	71	158	343	199	192
Brie_001054	2700062C07Rik	149	180	156	174	108	323	191	144
Brie_001055	2700081O15Rik	234	254	268	341	310	468	538	371
Brie_001056	2700081O15Rik	191	208	244	116	361	615	258	296
Brie_001057	2700081O15Rik	543	532	602	606	638	1223	896	674
Brie_001058	2700081O15Rik	258	240	286	229	261	528	397	332
Brie_001059	2700089E24Rik	167	172	163	144	265	253	259	173
Brie_001060	2700089E24Rik	334	374	398	348	414	761	579	496
Brie_001061	2700089E24Rik	155	173	164	107	130	451	291	226
Brie_001062	2700089E24Rik	244	237	334	276	305	582	458	361
Brie_001063	2700094K13Rik	149	171	193	107	148	512	296	217
Brie_001064	2700094K13Rik	430	467	412	494	445	932	709	507
Brie_001065	2700094K13Rik	236	250	259	378	213	407	362	332
Brie_001066	2700094K13Rik	128	141	164	120	153	314	225	189
Brie_001067	2700097O09Rik	416	437	465	370	596	964	629	447
Brie_001068	2700097O09Rik	157	135	172	68	237	255	292	251
Brie_001069	2700097O09Rik	141	163	175	116	161	292	208	216
Brie_001070	2700097O09Rik	326	310	361	391	438	624	545	400
Brie_001071	2810004N23Rik	200	222	147	156	173	236	206	206
Brie_001072	2810004N23Rik	261	254	323	234	278	708	411	403
Brie_001073	2810004N23Rik	60	68	71	34	82	163	104	79
Brie_001074	2810004N23Rik	163	180	169	168	228	460	260	231
Brie_001075	2810006K23Rik	368	380	448	367	483	867	652	417
Brie_001076	2810006K23Rik	296	309	364	213	375	899	599	420
Brie_001077	2810006K23Rik	214	226	219	238	250	357	255	294
Brie_001078	2810006K23Rik	219	219	205	167	258	433	333	309
Brie_001079	2810007J24Rik	229	237	259	198	283	517	384	246
Brie_001080	2810007J24Rik	62	67	66	58	58	163	67	134
Brie_001081	2810007J24Rik	259	271	332	195	358	915	388	394
Brie_001082	2810007J24Rik	143	106	152	66	168	265	243	196
Brie_001083	2810021J22Rik	258	233	274	211	318	518	392	360
Brie_001084	2810021J22Rik	167	194	217	171	243	384	346	251
Brie_001085	2810021J22Rik	144	154	162	139	206	383	256	197
Brie_001086	2810021J22Rik	120	148	158	151	167	264	255	217
Brie_001087	2810403A07Rik	272	264	294	315	361	653	523	482
Brie_001088	2810403A07Rik	186	191	259	165	339	559	437	294
Brie_001089	2810403A07Rik	77	80	93	70	104	132	149	172
Brie_001090	2810403A07Rik	242	264	313	157	286	732	417	325
Brie_001091	2810408A11Rik	174	179	166	169	202	464	181	278
Brie_001092	2810408A11Rik	205	222	195	185	270	379	390	280
Brie_001093	2810408A11Rik	77	102	95	59	95	310	153	111
Brie_001094	2810408A11Rik	282	313	324	234	324	769	425	346
Brie_001095	2810408M09Rik	180	169	110	147	35	78	89	33
Brie_001096	2810408M09Rik	213	213	185	264	199	511	355	203
Brie_001097	2810408M09Rik	173	174	185	211	227	411	305	209
Brie_001098	2810408M09Rik	136	101	114	67	123	322	161	145
Brie_001099	2810417H13Rik	193	228	174	186	168	389	300	272
Brie_001100	2810417H13Rik	256	307	323	214	286	665	509	381
Brie_001101	2810417H13Rik	149	133	168	138	108	362	273	171
Brie_001102	2810417H13Rik	232	243	267	167	337	624	412	331
Brie_001103	2810428I15Rik	228	225	238	231	246	441	276	338
Brie_001104	2810428I15Rik	214	233	258	237	268	429	415	217
Brie_001105	2810428I15Rik	282	287	277	295	274	662	228	264
Brie_001106	2810428I15Rik	231	261	219	301	246	426	370	260
Brie_001107	2810459M11Rik	212	221	230	295	231	291	334	245
Brie_001108	2810459M11Rik	240	247	217	340	200	484	354	281
Brie_001109	2810459M11Rik	457	405	399	700	330	766	634	443
Brie_001110	2810459M11Rik	102	118	118	192	138	129	195	95
Brie_001111	2810474O19Rik	116	117	127	110	176	260	242	224
Brie_001112	2810474O19Rik	162	150	141	104	209	367	315	181
Brie_001113	2810474O19Rik	183	186	228	147	286	592	327	299
Brie_001114	2810474O19Rik	177	215	205	138	249	466	330	246
Brie_001115	2900011O08Rik	334	363	371	318	459	890	592	499
Brie_001116	2900011O08Rik	137	115	161	152	123	218	213	173
Brie_001117	2900011O08Rik	196	207	221	191	239	450	428	280
Brie_001118	2900011O08Rik	95	115	89	75	134	286	163	92
Brie_001119	2900026A02Rik	172	210	208	241	209	454	228	279
Brie_001120	2900026A02Rik	271	281	280	277	326	598	430	281
Brie_001121	2900026A02Rik	325	306	326	354	355	734	570	464
Brie_001122	2900026A02Rik	256	295	287	263	285	424	452	392
Brie_001123	2900092C05Rik	45	72	64	28	60	145	88	60
Brie_001124	2900092C05Rik	281	268	325	211	439	689	473	482
Brie_001125	2900092C05Rik	168	170	195	253	160	244	237	251
Brie_001126	2900092C05Rik	199	225	225	137	317	591	359	318
Brie_001127	3010026O09Rik	187	227	210	230	250	366	222	270
Brie_001128	3010026O09Rik	314	310	355	220	381	820	610	416
Brie_001129	3010026O09Rik	169	156	152	131	176	290	231	223
Brie_001130	3010026O09Rik	166	193	273	180	240	489	364	303
Brie_001131	3110001I22Rik	136	158	162	102	237	501	212	180
Brie_001132	3110001I22Rik	159	154	162	101	180	334	321	147
Brie_001133	3110001I22Rik	101	82	104	56	108	275	178	162
Brie_001134	3110001I22Rik	121	135	138	77	174	462	274	190
Brie_001135	3110002H16Rik	94	96	121	53	138	203	178	113
Brie_001136	3110002H16Rik	102	94	114	76	98	237	157	153
Brie_001137	3110002H16Rik	193	184	160	193	181	265	209	212
Brie_001138	3110002H16Rik	123	143	147	184	208	318	177	188
Brie_001139	3110007F17Rik	151	181	175	134	289	437	175	190
Brie_001140	3110007F17Rik	170	204	225	158	233	425	325	296
Brie_001141	3110007F17Rik	140	153	178	138	212	272	262	161
Brie_001142	3110007F17Rik	200	224	236	151	236	533	403	339
Brie_001143	3110009E18Rik	71	67	72	59	66	131	149	115
Brie_001144	3110009E18Rik	94	96	114	48	133	317	148	139
Brie_001145	3110009E18Rik	252	213	241	184	229	479	409	268
Brie_001146	3110009E18Rik	171	168	214	110	207	414	323	245
Brie_001147	3110021N24Rik	234	244	256	267	242	568	386	281
Brie_001148	3110021N24Rik	275	272	287	332	412	605	441	361
Brie_001149	3110021N24Rik	218	231	235	205	405	483	354	289
Brie_001150	3110021N24Rik	211	202	237	281	298	445	275	306
Brie_001151	3110035E14Rik	236	269	311	241	363	846	473	484
Brie_001152	3110035E14Rik	350	413	362	433	444	944	661	494
Brie_001153	3110035E14Rik	229	263	220	228	295	495	365	235
Brie_001154	3110035E14Rik	309	300	300	223	374	770	420	388
Brie_001155	3110040N11Rik	139	134	135	114	187	196	193	180
Brie_001156	3110040N11Rik	305	310	378	292	413	703	512	451
Brie_001157	3110040N11Rik	289	269	273	405	233	462	392	314
Brie_001158	3110040N11Rik	218	220	273	181	324	654	467	396
Brie_001159	3110043O21Rik	285	286	313	246	339	670	389	332
Brie_001160	3110043O21Rik	365	372	332	416	356	837	497	285
Brie_001161	3110043O21Rik	270	260	301	249	334	560	553	446
Brie_001162	3110043O21Rik	102	129	137	55	151	279	212	188
Brie_001163	3110052M02Rik	289	266	272	219	290	810	442	351
Brie_001164	3110052M02Rik	280	292	338	302	458	865	422	440
Brie_001165	3110052M02Rik	133	115	151	79	176	389	193	169
Brie_001166	3110052M02Rik	96	99	98	62	108	272	167	126
Brie_001167	3110057O12Rik	336	351	343	311	317	570	473	443
Brie_001168	3110057O12Rik	252	245	326	159	294	663	559	421
Brie_001169	3110057O12Rik	169	156	172	183	281	409	215	183
Brie_001170	3110057O12Rik	162	192	200	237	216	375	307	185
Brie_001171	3110062M04Rik	131	108	102	67	163	313	178	216
Brie_001172	3110062M04Rik	320	313	375	318	374	730	486	387
Brie_001173	3110062M04Rik	251	260	288	353	251	491	407	338
Brie_001174	3110062M04Rik	216	271	206	162	282	422	354	154
Brie_001175	3110079O15Rik	330	368	360	518	405	691	492	583
Brie_001176	3110079O15Rik	468	498	452	512	555	990	827	567
Brie_001177	3110079O15Rik	357	320	305	473	368	568	533	417
Brie_001178	3110079O15Rik	341	394	370	282	485	1061	694	487
Brie_001179	3110082I17Rik	191	219	186	158	238	374	298	262
Brie_001180	3110082I17Rik	221	245	299	134	298	611	338	282
Brie_001181	3110082I17Rik	118	142	124	189	114	310	167	130
Brie_001182	3110082I17Rik	359	410	433	438	468	817	475	523
Brie_001183	3110082J24Rik	251	268	269	262	270	588	506	253
Brie_001184	3110082J24Rik	311	278	326	306	306	744	493	310
Brie_001185	3110082J24Rik	328	304	296	398	310	469	414	342
Brie_001186	3110082J24Rik	278	291	268	256	349	684	438	312
Brie_001187	3300002I08Rik	516	578	540	885	678	1182	876	678
Brie_001188	3300002I08Rik	246	274	212	168	272	579	335	283
Brie_001189	3300002I08Rik	202	182	146	90	183	393	226	135
Brie_001190	3300002I08Rik	263	329	317	296	373	606	408	425
Brie_001191	3425401B19Rik	225	195	256	139	242	621	396	401
Brie_001192	3425401B19Rik	153	157	175	85	223	409	328	215
Brie_001193	3425401B19Rik	186	207	220	307	283	435	301	160
Brie_001194	3425401B19Rik	146	121	147	95	145	441	166	191
Brie_001195	3632451O06Rik	161	168	216	150	246	437	324	169
Brie_001196	3632451O06Rik	247	282	240	304	343	656	334	334
Brie_001197	3632451O06Rik	356	367	332	392	392	685	599	357
Brie_001198	3632451O06Rik	342	341	304	229	409	678	477	327
Brie_001199	3830403N18Rik	46	39	44	26	39	172	59	59
Brie_001200	3830403N18Rik	99	115	129	104	160	202	169	161
Brie_001201	3830403N18Rik	131	126	144	53	166	437	250	173
Brie_001202	3830403N18Rik	44	59	68	21	59	168	103	79
Brie_001203	3830406C13Rik	159	166	196	95	244	480	245	273
Brie_001204	3830406C13Rik	199	209	242	243	299	517	275	278
Brie_001205	3830406C13Rik	244	242	280	257	403	707	457	384
Brie_001206	3830406C13Rik	368	338	414	355	430	1124	635	546
Brie_001207	3830417A13Rik	228	207	220	181	302	602	273	317
Brie_001208	3830417A13Rik	234	243	248	187	323	460	359	284
Brie_001209	3830417A13Rik	206	198	210	161	264	500	292	294
Brie_001210	3830417A13Rik	268	286	304	161	332	799	444	379
Brie_001211	4430402I18Rik	145	124	129	102	94	252	204	137
Brie_001212	4430402I18Rik	286	261	299	398	335	453	464	404
Brie_001213	4430402I18Rik	250	231	253	219	373	680	371	196
Brie_001214	4430402I18Rik	379	337	376	268	363	682	528	436
Brie_001215	4632428N05Rik	150	152	159	102	198	443	251	253
Brie_001216	4632428N05Rik	235	228	246	186	269	610	460	314
Brie_001217	4632428N05Rik	255	248	266	327	299	516	420	358
Brie_001218	4632428N05Rik	49	52	61	65	47	88	78	77
Brie_001219	4732456N10Rik	141	132	130	92	149	250	283	177
Brie_001220	4732456N10Rik	164	127	157	113	97	105	215	166
Brie_001221	4732456N10Rik	91	95	84	81	95	194	191	168
Brie_001222	4732456N10Rik	114	125	127	95	105	225	156	147
Brie_001223	4833420G17Rik	426	418	430	389	475	1103	694	470
Brie_001224	4833420G17Rik	214	248	279	154	286	740	445	354
Brie_001225	4833420G17Rik	377	403	454	325	505	712	660	551
Brie_001226	4833420G17Rik	250	296	308	296	382	514	430	388
Brie_001227	4833423E24Rik	281	316	388	277	436	895	544	551
Brie_001228	4833423E24Rik	141	121	109	51	149	293	174	130
Brie_001229	4833423E24Rik	90	87	101	77	173	351	147	172
Brie_001230	4833423E24Rik	94	116	115	71	118	303	148	107
Brie_001231	4833427G06Rik	156	168	177	96	249	502	290	197
Brie_001232	4833427G06Rik	220	225	266	215	303	534	366	355
Brie_001233	4833427G06Rik	310	334	357	295	333	714	514	322
Brie_001234	4833427G06Rik	132	120	124	132	169	407	180	246
Brie_001235	4833439L19Rik	433	458	497	456	530	1151	703	546
Brie_001236	4833439L19Rik	212	224	245	197	245	381	392	361
Brie_001237	4833439L19Rik	272	290	298	201	398	689	477	429
Brie_001238	4833439L19Rik	306	298	346	316	350	766	474	473
Brie_001239	4921501E09Rik	230	275	324	275	421	578	454	390
Brie_001240	4921501E09Rik	125	152	130	160	103	341	280	186
Brie_001241	4921501E09Rik	284	294	296	230	332	653	437	391
Brie_001242	4921501E09Rik	145	173	151	143	143	396	173	208
Brie_001243	4921504E06Rik	148	146	169	96	183	427	292	146
Brie_001244	4921504E06Rik	198	188	206	201	215	526	307	248
Brie_001245	4921504E06Rik	85	87	93	65	103	161	153	130
Brie_001246	4921504E06Rik	120	126	141	76	206	314	228	194
Brie_001247	4921507P07Rik	182	184	217	292	191	372	361	303
Brie_001248	4921507P07Rik	121	123	119	94	117	318	242	177
Brie_001249	4921507P07Rik	149	170	157	130	232	399	282	221
Brie_001250	4921507P07Rik	176	193	138	100	176	371	248	194
Brie_001251	4921509C19Rik	187	192	200	168	197	394	309	213
Brie_001252	4921509C19Rik	120	125	122	87	174	286	163	220
Brie_001253	4921509C19Rik	312	304	323	195	433	565	565	402
Brie_001254	4921509C19Rik	258	271	309	289	292	474	367	274
Brie_001255	4921511H03Rik	137	132	137	109	119	312	135	157
Brie_001256	4921511H03Rik	422	529	518	511	640	996	893	556
Brie_001257	4921511H03Rik	235	267	273	231	353	736	528	408
Brie_001258	4921511H03Rik	219	251	242	201	378	696	361	304
Brie_001259	4921517D22Rik	133	138	158	121	178	361	216	180
Brie_001260	4921517D22Rik	61	60	79	47	88	125	95	97
Brie_001261	4921517D22Rik	150	166	194	106	203	284	299	180
Brie_001262	4921517D22Rik	304	295	357	279	362	663	448	271
Brie_001263	4921524J17Rik	78	67	89	51	81	185	171	161
Brie_001264	4921524J17Rik	256	271	253	220	270	478	366	244
Brie_001265	4921524J17Rik	236	268	205	255	259	616	341	288
Brie_001266	4921524J17Rik	169	183	260	265	221	532	294	197
Brie_001267	4921524L21Rik	365	358	399	454	491	742	641	450
Brie_001268	4921524L21Rik	66	46	77	41	120	302	177	55
Brie_001269	4921524L21Rik	113	171	135	73	173	355	225	290
Brie_001270	4921524L21Rik	77	90	99	62	98	230	177	120
Brie_001271	4921530L21Rik	159	110	116	127	213	394	201	193
Brie_001272	4921530L21Rik	183	156	236	139	225	388	275	228
Brie_001273	4921530L21Rik	203	255	221	162	317	576	487	322
Brie_001274	4921530L21Rik	136	142	151	69	190	398	238	200
Brie_001275	4921536K21Rik	157	207	199	143	326	471	224	239
Brie_001276	4921536K21Rik	373	357	408	273	406	719	579	500
Brie_001277	4921536K21Rik	205	204	215	165	211	440	305	248
Brie_001278	4921536K21Rik	371	394	409	455	344	849	494	421
Brie_001279	4921539E11Rik	287	295	297	278	351	496	353	307
Brie_001280	4921539E11Rik	93	95	90	63	117	278	142	142
Brie_001281	4921539E11Rik	70	67	74	32	84	212	95	104
Brie_001282	4921539E11Rik	127	128	140	100	201	374	237	137
Brie_001283	4922502D21Rik	81	94	96	52	107	129	137	122
Brie_001284	4922502D21Rik	323	305	352	482	395	746	494	434
Brie_001285	4922502D21Rik	286	321	332	408	295	791	454	411
Brie_001286	4922502D21Rik	223	221	268	160	313	486	403	369
Brie_001287	4930402F06Rik	196	245	215	145	257	418	311	341
Brie_001288	4930402F06Rik	259	275	310	243	361	751	462	402
Brie_001289	4930402F06Rik	289	274	316	217	333	741	525	396
Brie_001290	4930402F06Rik	176	184	171	156	181	290	251	274
Brie_001291	4930402H24Rik	252	250	295	258	393	713	428	431
Brie_001292	4930402H24Rik	211	206	235	176	291	547	360	289
Brie_001293	4930402H24Rik	207	200	212	122	267	480	318	294
Brie_001294	4930402H24Rik	136	125	178	101	201	323	229	238
Brie_001295	4930402K13Rik	197	211	234	160	266	615	322	326
Brie_001296	4930402K13Rik	192	204	233	265	274	447	415	228
Brie_001297	4930402K13Rik	21	18	29	11	10	19	50	22
Brie_001298	4930402K13Rik	291	316	402	282	460	626	570	409
Brie_001299	4930404N11Rik	316	296	304	309	318	564	467	357
Brie_001300	4930404N11Rik	263	270	252	291	292	381	282	317
Brie_001301	4930404N11Rik	276	285	268	327	312	466	427	291
Brie_001302	4930404N11Rik	267	301	251	294	266	481	402	259
Brie_001303	4930407I10Rik	207	188	210	252	292	510	406	206
Brie_001304	4930407I10Rik	74	82	62	44	70	126	74	123
Brie_001305	4930407I10Rik	378	373	376	414	410	701	523	456
Brie_001306	4930407I10Rik	243	285	286	191	309	552	429	326
Brie_001307	4930412D23Rik	245	211	235	118	297	438	293	283
Brie_001308	4930412D23Rik	152	168	154	209	240	353	281	161
Brie_001309	4930412D23Rik	304	280	314	308	299	665	553	395
Brie_001310	4930412D23Rik	116	116	131	76	169	222	211	173
Brie_001311	4930415F15Rik	323	335	343	231	346	802	520	462
Brie_001312	4930415F15Rik	221	271	243	146	286	453	463	360
Brie_001313	4930415F15Rik	219	201	231	219	243	491	349	293
Brie_001314	4930415F15Rik	134	151	176	108	190	479	202	205
Brie_001315	4930415L06Rik	120	119	133	55	185	289	219	192
Brie_001316	4930415L06Rik	192	195	241	133	197	552	394	347
Brie_001317	4930415L06Rik	175	175	173	121	230	518	318	214
Brie_001318	4930415L06Rik	174	187	197	162	246	511	329	248
Brie_001319	4930415O20Rik	173	167	196	95	185	535	285	274
Brie_001320	4930415O20Rik	103	148	126	174	114	175	214	140
Brie_001321	4930415O20Rik	239	271	297	226	329	621	390	341
Brie_001322	4930415O20Rik	187	227	247	205	234	513	361	359
Brie_001323	4930427A07Rik	376	393	413	405	417	730	625	397
Brie_001324	4930427A07Rik	304	348	393	460	485	726	596	413
Brie_001325	4930427A07Rik	205	233	223	201	260	467	369	276
Brie_001326	4930427A07Rik	255	278	260	241	324	664	409	381
Brie_001327	4930428D18Rik	111	145	117	91	139	278	131	146
Brie_001328	4930428D18Rik	186	208	253	146	252	600	294	335
Brie_001329	4930428D18Rik	284	325	328	351	354	688	534	405
Brie_001330	4930428D18Rik	187	220	202	154	300	763	281	342
Brie_001331	4930430A15Rik	279	271	317	295	322	771	430	514
Brie_001332	4930430A15Rik	154	143	200	116	192	417	232	293
Brie_001333	4930430A15Rik	114	133	171	69	162	478	270	196
Brie_001334	4930430A15Rik	179	208	215	169	251	586	514	380
Brie_001335	4930430F08Rik	285	306	338	194	437	824	457	393
Brie_001336	4930430F08Rik	213	190	198	254	218	422	298	248
Brie_001337	4930430F08Rik	232	243	270	263	408	568	405	285
Brie_001338	4930430F08Rik	282	325	265	309	290	536	588	305
Brie_001339	4930432K21Rik	257	271	290	338	315	463	467	392
Brie_001340	4930432K21Rik	156	162	139	120	164	263	196	216
Brie_001341	4930432K21Rik	125	149	183	219	233	389	232	254
Brie_001342	4930432K21Rik	236	226	235	217	288	436	294	322
Brie_001343	4930433I11Rik	195	267	250	251	187	613	388	403
Brie_001344	4930433I11Rik	323	403	339	342	473	738	438	394
Brie_001345	4930433I11Rik	247	274	270	180	264	564	514	406
Brie_001346	4930433I11Rik	170	188	204	139	209	457	316	193
Brie_001347	4930435E12Rik	244	228	232	197	226	480	307	246
Brie_001348	4930435E12Rik	182	162	200	123	242	415	308	271
Brie_001349	4930435E12Rik	180	171	216	86	241	385	277	180
Brie_001350	4930435E12Rik	71	102	101	55	132	193	138	158
Brie_001351	4930444G20Rik	26	32	33	45	10	16	50	25
Brie_001352	4930444G20Rik	139	155	125	89	155	360	242	227
Brie_001353	4930444G20Rik	120	156	170	105	140	410	255	206
Brie_001354	4930444G20Rik	191	167	191	187	200	342	250	221
Brie_001355	4930447A16Rik	108	112	117	54	205	380	175	132
Brie_001356	4930447A16Rik	316	309	370	352	440	909	540	434
Brie_001357	4930447A16Rik	248	229	294	181	257	486	391	370
Brie_001358	4930447A16Rik	116	126	155	60	194	372	170	192
Brie_001359	4930447C04Rik	169	149	184	116	189	518	285	399
Brie_001360	4930447C04Rik	37	33	45	25	55	172	71	104
Brie_001361	4930447C04Rik	80	86	88	55	123	268	187	167
Brie_001362	4930447C04Rik	84	85	86	29	125	157	85	87
Brie_001363	4930449I24Rik	255	242	322	287	353	547	372	388
Brie_001364	4930449I24Rik	122	174	146	125	149	288	165	191
Brie_001365	4930449I24Rik	273	262	304	372	323	580	492	390
Brie_001366	4930449I24Rik	119	134	86	87	120	116	120	128
Brie_001367	4930451I11Rik	257	284	273	205	328	618	446	395
Brie_001368	4930451I11Rik	94	120	129	55	155	277	161	164
Brie_001369	4930451I11Rik	264	278	275	197	321	446	446	330
Brie_001370	4930451I11Rik	103	111	131	76	181	244	177	159
Brie_001371	4930452B06Rik	301	316	361	230	376	586	525	439
Brie_001372	4930452B06Rik	138	166	182	69	247	400	267	299
Brie_001373	4930452B06Rik	105	140	103	66	102	171	150	144
Brie_001374	4930452B06Rik	168	197	188	125	206	458	300	292
Brie_001375	4930453N24Rik	237	256	254	227	299	517	356	274
Brie_001376	4930453N24Rik	329	354	389	361	347	693	517	441
Brie_001377	4930453N24Rik	146	166	193	83	212	463	262	269
Brie_001378	4930453N24Rik	225	217	213	157	254	489	320	178
Brie_001379	4930467E23Rik	342	366	382	442	364	644	503	313
Brie_001380	4930467E23Rik	176	193	128	120	176	301	197	155
Brie_001381	4930467E23Rik	243	274	279	204	274	484	447	370
Brie_001382	4930467E23Rik	214	210	158	194	160	186	204	106
Brie_001383	4930468A15Rik	162	177	172	181	257	612	338	279
Brie_001384	4930468A15Rik	148	164	161	123	202	292	293	211
Brie_001385	4930468A15Rik	268	332	344	254	410	965	563	336
Brie_001386	4930468A15Rik	80	69	97	89	96	229	116	68
Brie_001387	4930474N05Rik	91	105	99	43	113	265	160	149
Brie_001388	4930474N05Rik	317	290	360	316	308	843	641	556
Brie_001389	4930474N05Rik	283	313	344	267	491	691	587	465
Brie_001390	4930474N05Rik	231	230	291	213	252	551	330	336
Brie_001391	4930480E11Rik	146	154	170	121	197	437	258	205
Brie_001392	4930480E11Rik	302	355	387	274	426	810	476	469
Brie_001393	4930480E11Rik	190	186	191	141	254	739	318	185
Brie_001394	4930480E11Rik	78	61	91	50	121	194	123	151
Brie_001395	4930486L24Rik	76	70	67	68	83	145	134	127
Brie_001396	4930486L24Rik	300	288	343	338	378	690	516	359
Brie_001397	4930486L24Rik	127	155	178	70	182	537	224	350
Brie_001398	4930486L24Rik	148	178	222	174	251	339	257	244
Brie_001399	4930502E18Rik	171	176	215	220	242	392	292	207
Brie_001400	4930502E18Rik	169	189	143	101	199	443	322	213
Brie_001401	4930502E18Rik	110	134	165	67	172	249	244	177
Brie_001402	4930502E18Rik	113	137	155	55	179	497	259	170
Brie_001403	4930503B20Rik	70	72	71	88	51	109	82	149
Brie_001404	4930503B20Rik	101	106	107	60	195	468	289	165
Brie_001405	4930503B20Rik	180	237	236	120	254	563	395	353
Brie_001406	4930503B20Rik	219	258	244	215	277	456	391	300
Brie_001407	4930503E14Rik	65	69	83	51	119	192	107	105
Brie_001408	4930503E14Rik	88	122	113	39	98	252	165	205
Brie_001409	4930503E14Rik	185	209	170	166	187	413	321	228
Brie_001410	4930503E14Rik	208	242	131	160	196	201	255	192
Brie_001411	4930503L19Rik	142	152	124	94	177	340	234	169
Brie_001412	4930503L19Rik	227	228	234	204	278	548	323	240
Brie_001413	4930503L19Rik	159	145	140	116	155	372	175	181
Brie_001414	4930503L19Rik	104	92	105	63	132	259	174	138
Brie_001415	4930504O13Rik	116	141	136	138	121	276	199	213
Brie_001416	4930504O13Rik	151	217	157	191	190	641	222	197
Brie_001417	4930504O13Rik	234	234	187	227	211	376	307	208
Brie_001418	4930504O13Rik	98	127	102	116	120	225	160	146
Brie_001419	4930505A04Rik	213	196	221	174	202	462	314	229
Brie_001420	4930505A04Rik	206	248	279	175	330	581	462	485
Brie_001421	4930505A04Rik	153	179	168	173	168	351	241	158
Brie_001422	4930505A04Rik	131	135	125	145	133	253	141	97
Brie_001423	4930506M07Rik	140	162	170	84	197	434	266	222
Brie_001424	4930506M07Rik	168	174	180	139	225	379	283	199
Brie_001425	4930506M07Rik	173	214	213	138	245	413	335	239
Brie_001426	4930506M07Rik	145	142	152	75	120	233	241	166
Brie_001427	4930513O06Rik	115	141	176	94	168	266	342	283
Brie_001428	4930513O06Rik	250	276	295	161	351	756	498	387
Brie_001429	4930513O06Rik	121	124	133	115	142	317	187	108
Brie_001430	4930513O06Rik	315	362	417	499	385	556	638	441
Brie_001431	4930519G04Rik	181	202	208	185	321	396	384	347
Brie_001432	4930519G04Rik	202	200	231	164	237	622	366	297
Brie_001433	4930519G04Rik	275	316	244	329	358	589	360	322
Brie_001434	4930519G04Rik	202	265	226	174	302	554	413	398
Brie_001435	4930522H14Rik	178	179	202	112	216	366	307	250
Brie_001436	4930522H14Rik	123	128	163	63	198	393	205	198
Brie_001437	4930522H14Rik	369	343	389	353	414	813	643	424
Brie_001438	4930522H14Rik	318	311	362	223	382	725	546	420
Brie_001439	4930523C07Rik	171	188	187	195	207	283	339	308
Brie_001440	4930523C07Rik	199	207	272	187	381	450	475	271
Brie_001441	4930523C07Rik	176	198	189	151	199	334	291	266
Brie_001442	4930523C07Rik	127	110	131	111	160	239	319	182
Brie_001443	4930524B15Rik	215	197	186	147	286	479	327	246
Brie_001444	4930524B15Rik	229	218	281	281	305	359	387	298
Brie_001445	4930524B15Rik	391	371	438	335	471	733	639	458
Brie_001446	4930524B15Rik	291	281	396	518	420	594	506	416
Brie_001447	4930524N10Rik	123	145	125	139	124	249	239	184
Brie_001448	4930524N10Rik	122	109	138	95	158	428	274	257
Brie_001449	4930524N10Rik	56	44	66	30	60	80	109	59
Brie_001450	4930524N10Rik	204	250	236	178	305	473	399	352
Brie_001451	4930538K18Rik	74	85	85	47	100	181	133	108
Brie_001452	4930538K18Rik	157	176	186	154	186	399	296	165
Brie_001453	4930538K18Rik	174	198	196	156	217	296	287	230
Brie_001454	4930538K18Rik	314	318	345	238	473	681	524	498
Brie_001455	4930539E08Rik	275	314	316	267	306	635	387	311
Brie_001456	4930539E08Rik	153	141	156	111	206	256	255	257
Brie_001457	4930539E08Rik	479	469	636	450	575	1135	715	762
Brie_001458	4930539E08Rik	177	177	179	97	221	374	371	235
Brie_001459	4930544D05Rik	340	337	365	296	388	946	633	545
Brie_001460	4930544D05Rik	174	217	210	159	218	353	279	265
Brie_001461	4930544D05Rik	224	210	263	183	260	743	426	270
Brie_001462	4930544D05Rik	112	115	127	98	136	292	237	165
Brie_001463	4930544G11Rik	238	252	249	129	319	594	352	303
Brie_001464	4930544G11Rik	122	134	162	101	135	234	237	169
Brie_001465	4930544G11Rik	123	148	129	102	116	266	189	156
Brie_001466	4930544G11Rik	159	147	186	136	273	550	371	209
Brie_001467	4930548H24Rik	195	194	227	168	297	474	276	311
Brie_001468	4930548H24Rik	292	335	378	357	363	607	544	425
Brie_001469	4930548H24Rik	165	185	194	189	197	404	312	269
Brie_001470	4930548H24Rik	139	152	172	106	231	372	150	208
Brie_001471	4930549C01Rik	216	236	238	146	216	485	358	276
Brie_001472	4930549C01Rik	56	65	51	61	80	231	81	46
Brie_001473	4930549C01Rik	99	97	113	88	200	228	214	158
Brie_001474	4930549C01Rik	257	231	296	231	346	510	389	374
Brie_001475	4930550C14Rik	515	592	581	576	551	1383	934	564
Brie_001476	4930550C14Rik	214	214	263	169	245	477	378	274
Brie_001477	4930550C14Rik	90	87	108	42	93	298	217	125
Brie_001478	4930550C14Rik	237	226	216	219	225	502	356	306
Brie_001479	4930550L24Rik	272	308	353	281	428	474	494	437
Brie_001480	4930550L24Rik	121	146	188	87	255	520	249	242
Brie_001481	4930550L24Rik	250	265	274	180	338	697	388	434
Brie_001482	4930550L24Rik	204	223	248	159	261	664	348	396
Brie_001483	4930555G01Rik	63	79	44	70	39	46	83	49
Brie_001484	4930555G01Rik	312	319	314	408	374	721	469	467
Brie_001485	4930555G01Rik	240	255	276	115	399	689	448	330
Brie_001486	4930555G01Rik	103	75	141	45	126	371	194	204
Brie_001487	4930557A04Rik	293	297	366	291	381	912	527	410
Brie_001488	4930557A04Rik	196	205	246	188	161	430	354	234
Brie_001489	4930557A04Rik	280	304	350	258	353	692	485	444
Brie_001490	4930557A04Rik	172	254	263	200	355	528	475	325
Brie_001491	4930558K02Rik	97	102	101	78	162	298	129	139
Brie_001492	4930558K02Rik	212	209	235	122	238	616	321	297
Brie_001493	4930558K02Rik	54	62	62	27	80	130	71	62
Brie_001494	4930558K02Rik	48	50	63	39	53	134	58	84
Brie_001495	4930562C15Rik	155	161	190	152	259	260	287	200
Brie_001496	4930562C15Rik	176	165	198	231	208	344	278	185
Brie_001497	4930562C15Rik	156	184	179	149	147	353	339	239
Brie_001498	4930562C15Rik	181	210	159	152	236	473	265	192
Brie_001499	4930563D23Rik	187	190	225	133	216	401	233	224
Brie_001500	4930563D23Rik	264	290	297	187	326	549	456	289
Brie_001501	4930563D23Rik	227	281	282	179	289	564	311	355
Brie_001502	4930563D23Rik	291	341	341	153	347	952	476	469
Brie_001503	4930564B18Rik	179	194	245	161	341	528	287	312
Brie_001504	4930564B18Rik	283	366	368	205	333	754	611	384
Brie_001505	4930564B18Rik	202	190	219	181	244	466	392	185
Brie_001506	4930564B18Rik	287	329	355	424	339	844	532	457
Brie_001507	4930564D02Rik	197	228	201	191	304	469	368	279
Brie_001508	4930564D02Rik	371	371	373	332	448	547	459	469
Brie_001509	4930564D02Rik	176	178	167	152	237	367	283	193
Brie_001510	4930564D02Rik	264	275	268	242	276	565	336	390
Brie_001511	4930567H17Rik	129	112	139	100	148	258	185	112
Brie_001512	4930567H17Rik	172	200	178	121	214	240	250	229
Brie_001513	4930567H17Rik	167	199	194	118	219	371	265	274
Brie_001514	4930567H17Rik	66	59	65	47	75	131	74	55
Brie_001515	4930568D16Rik	272	310	335	219	353	672	499	523
Brie_001516	4930568D16Rik	168	158	194	137	288	365	347	198
Brie_001517	4930568D16Rik	163	192	193	117	190	335	284	206
Brie_001518	4930568D16Rik	332	362	356	264	405	754	539	473
Brie_001519	4930571K23Rik	315	291	339	225	368	714	483	370
Brie_001520	4930571K23Rik	210	220	228	249	283	477	369	247
Brie_001521	4930571K23Rik	291	325	357	245	396	863	542	340
Brie_001522	4930571K23Rik	225	226	235	301	227	513	397	333
Brie_001523	4930578C19Rik	160	169	207	180	190	462	186	280
Brie_001524	4930578C19Rik	152	161	186	121	246	341	224	216
Brie_001525	4930578C19Rik	197	236	214	210	203	462	257	254
Brie_001526	4930578C19Rik	116	104	97	56	139	379	176	146
Brie_001527	4930578I06Rik	176	174	195	211	193	338	200	230
Brie_001528	4930578I06Rik	340	350	418	482	524	834	516	469
Brie_001529	4930578I06Rik	262	267	269	317	191	660	304	331
Brie_001530	4930578I06Rik	125	120	168	111	164	356	229	259
Brie_001531	4930579F01Rik	364	413	429	328	483	1082	625	567
Brie_001532	4930579F01Rik	220	242	218	119	308	723	311	290
Brie_001533	4930579F01Rik	298	272	337	374	428	833	533	426
Brie_001534	4930579F01Rik	328	350	383	303	417	847	597	608
Brie_001535	4930579G24Rik	205	222	183	168	227	459	272	338
Brie_001536	4930579G24Rik	331	300	336	332	314	597	408	407
Brie_001537	4930579G24Rik	169	194	166	148	195	339	203	242
Brie_001538	4930579G24Rik	169	174	166	216	177	264	157	137
Brie_001539	4930590J08Rik	379	402	392	404	483	761	647	404
Brie_001540	4930590J08Rik	235	246	243	257	246	423	446	271
Brie_001541	4930590J08Rik	97	129	106	111	176	310	184	155
Brie_001542	4930590J08Rik	192	208	219	176	258	487	298	279
Brie_001543	4930595M18Rik	351	385	408	293	453	923	645	524
Brie_001544	4930595M18Rik	124	126	130	101	252	287	251	186
Brie_001545	4930595M18Rik	165	218	215	135	286	546	378	308
Brie_001546	4930595M18Rik	202	224	261	233	337	496	427	256
Brie_001547	4930596D02Rik	187	202	256	114	262	512	325	338
Brie_001548	4930596D02Rik	210	196	160	179	234	433	303	242
Brie_001549	4930596D02Rik	138	118	145	101	172	455	278	214
Brie_001550	4930596D02Rik	70	79	85	44	109	139	91	100
Brie_001551	4931406B18Rik	242	274	291	216	329	458	289	344
Brie_001552	4931406B18Rik	258	279	300	202	406	622	509	359
Brie_001553	4931406B18Rik	278	308	296	285	352	668	473	358
Brie_001554	4931406B18Rik	127	134	157	121	183	440	231	270
Brie_001555	4931406C07Rik	189	201	224	170	294	509	336	383
Brie_001556	4931406C07Rik	162	164	161	120	172	387	224	171
Brie_001557	4931406C07Rik	311	327	309	425	435	647	365	479
Brie_001558	4931406C07Rik	424	390	505	254	578	991	808	684
Brie_001559	4931406P16Rik	61	64	90	42	91	217	176	143
Brie_001560	4931406P16Rik	174	171	155	143	142	280	297	273
Brie_001561	4931406P16Rik	278	324	316	233	481	724	574	458
Brie_001562	4931406P16Rik	246	265	299	203	322	628	341	368
Brie_001563	4931408C20Rik	289	322	315	269	292	631	502	399
Brie_001564	4931408C20Rik	190	225	248	220	291	511	393	306
Brie_001565	4931408C20Rik	476	521	533	424	736	888	767	650
Brie_001566	4931408C20Rik	362	372	377	343	400	959	650	487
Brie_001567	4931409K22Rik	293	331	326	255	325	835	539	429
Brie_001568	4931409K22Rik	340	380	396	334	356	963	742	537
Brie_001569	4931409K22Rik	313	347	358	304	439	757	475	485
Brie_001570	4931409K22Rik	179	168	214	150	230	460	302	248
Brie_001571	4931414P19Rik	152	174	222	102	247	551	333	300
Brie_001572	4931414P19Rik	117	143	160	62	200	485	250	213
Brie_001573	4931414P19Rik	352	364	423	385	394	592	659	610
Brie_001574	4931414P19Rik	212	219	193	179	241	337	368	209
Brie_001575	4931417E11Rik	166	207	204	164	277	346	275	219
Brie_001576	4931417E11Rik	114	136	128	77	114	284	235	158
Brie_001577	4931417E11Rik	167	168	195	151	176	235	251	232
Brie_001578	4931417E11Rik	141	141	172	111	203	360	289	262
Brie_001579	4931423N10Rik	250	305	325	202	308	513	599	416
Brie_001580	4931423N10Rik	150	177	203	150	228	435	227	307
Brie_001581	4931423N10Rik	61	67	74	38	93	158	72	114
Brie_001582	4931423N10Rik	160	223	158	226	218	344	299	235
Brie_001583	4931428F04Rik	92	110	106	100	109	200	159	111
Brie_001584	4931428F04Rik	73	73	64	47	99	173	121	85
Brie_001585	4931428F04Rik	129	169	179	142	211	372	254	147
Brie_001586	4931428F04Rik	173	231	236	212	240	458	460	269
Brie_001587	4931429I11Rik	219	238	260	243	288	574	400	262
Brie_001588	4931429I11Rik	105	107	88	57	106	201	170	127
Brie_001589	4931429I11Rik	320	345	392	314	483	799	574	408
Brie_001590	4931429I11Rik	207	210	242	215	249	511	473	306
Brie_001591	4931429L15Rik	137	184	166	194	278	321	254	194
Brie_001592	4931429L15Rik	317	311	310	350	334	827	394	363
Brie_001593	4931429L15Rik	199	197	230	146	239	515	300	261
Brie_001594	4931429L15Rik	366	369	378	254	468	847	597	513
Brie_001595	4931431F19Rik	216	219	240	269	327	513	392	335
Brie_001596	4931431F19Rik	280	258	314	221	421	703	378	382
Brie_001597	4931431F19Rik	77	95	110	34	125	242	177	140
Brie_001598	4931431F19Rik	124	137	170	106	179	336	278	233
Brie_001599	4931440F15Rik	255	276	277	438	315	591	405	355
Brie_001600	4931440F15Rik	162	172	144	141	257	420	239	202
Brie_001601	4931440F15Rik	273	298	396	431	357	482	479	377
Brie_001602	4931440F15Rik	86	82	76	128	102	124	97	77
Brie_001603	4932411E22Rik	144	132	154	93	192	335	278	193
Brie_001604	4932411E22Rik	228	231	261	199	288	438	323	338
Brie_001605	4932411E22Rik	254	281	266	214	289	730	377	431
Brie_001606	4932411E22Rik	279	355	395	210	397	940	814	598
Brie_001607	4932411N23Rik	138	166	179	149	148	369	292	175
Brie_001608	4932411N23Rik	106	111	100	57	189	322	208	181
Brie_001609	4932411N23Rik	127	171	177	152	192	497	292	208
Brie_001610	4932411N23Rik	142	146	159	89	180	266	239	148
Brie_001611	4932414N04Rik	205	231	216	191	233	459	275	214
Brie_001612	4932414N04Rik	316	396	370	351	438	670	581	437
Brie_001613	4932414N04Rik	203	168	188	139	208	410	333	240
Brie_001614	4932414N04Rik	157	172	176	149	307	353	195	239
Brie_001615	4932418E24Rik	220	244	246	183	340	450	429	241
Brie_001616	4932418E24Rik	120	134	145	95	172	397	215	141
Brie_001617	4932418E24Rik	303	312	275	287	277	622	526	304
Brie_001618	4932418E24Rik	150	140	173	112	209	343	306	246
Brie_001619	4932429P05Rik	162	175	158	130	236	332	261	229
Brie_001620	4932429P05Rik	225	269	308	164	339	749	480	453
Brie_001621	4932429P05Rik	131	124	164	78	178	375	213	199
Brie_001622	4932429P05Rik	91	107	88	73	95	295	186	125
Brie_001623	4932438A13Rik	287	321	344	351	367	652	406	344
Brie_001624	4932438A13Rik	228	200	213	171	172	458	300	238
Brie_001625	4932438A13Rik	160	185	205	178	212	435	241	339
Brie_001626	4932438A13Rik	151	168	133	64	118	256	195	259
Brie_001627	4932438H23Rik	157	176	166	164	155	306	273	194
Brie_001628	4932438H23Rik	273	276	326	292	249	624	445	401
Brie_001629	4932438H23Rik	229	231	230	229	169	598	338	364
Brie_001630	4932438H23Rik	211	212	222	208	206	290	304	308
Brie_001631	4932443I19Rik	227	226	230	151	217	448	299	273
Brie_001632	4932443I19Rik	207	177	170	143	150	349	194	150
Brie_001633	4932443I19Rik	247	252	282	194	294	601	328	377
Brie_001634	4932443I19Rik	122	104	114	75	114	215	157	131
Brie_001635	4933402D24Rik	113	110	135	96	165	263	129	198
Brie_001636	4933402D24Rik	193	157	209	90	171	537	427	273
Brie_001637	4933402D24Rik	426	442	479	415	462	1110	678	533
Brie_001638	4933402D24Rik	198	181	235	137	282	493	352	237
Brie_001639	4933402E13Rik	150	188	190	87	178	389	237	249
Brie_001640	4933402E13Rik	172	150	207	144	235	359	305	309
Brie_001641	4933402E13Rik	208	190	272	145	309	552	322	365
Brie_001642	4933402E13Rik	91	129	126	67	185	242	183	193
Brie_001643	4933402J07Rik	305	298	370	221	462	639	582	348
Brie_001644	4933402J07Rik	200	236	244	185	257	795	382	304
Brie_001645	4933402J07Rik	340	364	436	345	489	973	637	445
Brie_001646	4933402J07Rik	137	150	119	168	138	196	193	182
Brie_001647	4933402N03Rik	218	208	211	170	223	290	408	327
Brie_001648	4933402N03Rik	169	180	197	113	205	503	259	235
Brie_001649	4933402N03Rik	181	210	200	157	204	468	315	349
Brie_001650	4933402N03Rik	93	122	102	39	121	227	178	145
Brie_001651	4933402N22Rik	232	254	162	184	176	423	286	219
Brie_001652	4933402N22Rik	101	110	87	126	67	161	107	109
Brie_001653	4933402N22Rik	114	103	122	83	126	291	217	184
Brie_001654	4933402N22Rik	199	227	143	218	183	226	202	175
Brie_001655	4933402P03Rik	170	196	201	242	246	412	248	291
Brie_001656	4933402P03Rik	228	240	262	208	219	517	441	394
Brie_001657	4933402P03Rik	120	109	149	87	195	254	183	197
Brie_001658	4933402P03Rik	390	382	446	460	437	746	559	361
Brie_001659	4933403O08Rik	177	220	181	130	225	336	317	235
Brie_001660	4933403O08Rik	231	227	277	221	200	658	448	262
Brie_001661	4933403O08Rik	136	114	115	84	177	314	160	136
Brie_001662	4933403O08Rik	162	183	204	98	293	441	269	289
Brie_001663	4933405L10Rik	237	271	235	213	221	579	418	345
Brie_001664	4933405L10Rik	82	73	83	82	93	183	144	81
Brie_001665	4933405L10Rik	121	115	105	82	145	353	151	132
Brie_001666	4933405L10Rik	258	260	281	211	299	515	298	336
Brie_001667	4933405O20Rik	489	521	565	716	634	1163	808	545
Brie_001668	4933405O20Rik	158	175	196	181	182	419	248	182
Brie_001669	4933405O20Rik	183	222	244	183	291	574	357	309
Brie_001670	4933405O20Rik	185	236	256	294	272	521	307	338
Brie_001671	4933406J08Rik	203	169	193	223	244	356	295	171
Brie_001672	4933406J08Rik	383	368	361	504	477	600	494	364
Brie_001673	4933406J08Rik	136	156	177	157	221	319	214	133
Brie_001674	4933406J08Rik	159	169	166	132	203	342	269	237
Brie_001675	4933406M09Rik	235	233	288	224	435	594	378	258
Brie_001676	4933406M09Rik	325	367	411	336	447	669	569	446
Brie_001677	4933406M09Rik	55	80	84	50	135	220	140	130
Brie_001678	4933406M09Rik	192	229	212	167	224	343	282	241
Brie_001679	4933408B17Rik	145	145	135	170	107	258	245	197
Brie_001680	4933408B17Rik	137	173	177	146	199	479	379	245
Brie_001681	4933408B17Rik	323	349	353	187	431	791	588	444
Brie_001682	4933408B17Rik	171	176	175	93	162	314	242	248
Brie_001683	4933409G03Rik	103	120	120	51	142	300	144	158
Brie_001684	4933409G03Rik	46	48	56	37	93	156	90	48
Brie_001685	4933409G03Rik	220	185	234	231	223	399	342	258
Brie_001686	4933409G03Rik	398	425	471	426	562	895	855	592
Brie_001687	4933411G11Rik	221	232	269	204	288	453	432	362
Brie_001688	4933411G11Rik	82	82	104	75	132	152	147	97
Brie_001689	4933411G11Rik	145	159	183	77	183	353	285	174
Brie_001690	4933411G11Rik	402	414	460	400	480	839	756	595
Brie_001691	4933411K16Rik	216	240	327	174	379	790	539	383
Brie_001692	4933411K16Rik	63	66	69	102	71	264	124	93
Brie_001693	4933411K16Rik	208	226	238	151	298	497	298	341
Brie_001694	4933411K16Rik	183	171	202	128	211	333	192	250
Brie_001695	4933412E24Rik	178	217	246	194	197	478	300	252
Brie_001696	4933412E24Rik	206	174	213	207	260	442	281	229
Brie_001697	4933412E24Rik	198	216	249	217	323	551	359	365
Brie_001698	4933412E24Rik	152	175	226	117	239	542	276	234
Brie_001699	4933413G19Rik	177	204	273	114	280	644	390	290
Brie_001700	4933413G19Rik	399	414	505	344	520	850	737	584
Brie_001701	4933413G19Rik	244	267	322	223	380	666	499	342
Brie_001702	4933413G19Rik	166	182	186	165	217	405	305	214
Brie_001703	4933415F23Rik	196	170	228	133	269	496	342	242
Brie_001704	4933415F23Rik	268	239	224	237	272	460	257	337
Brie_001705	4933415F23Rik	295	334	398	217	499	847	501	451
Brie_001706	4933415F23Rik	302	279	317	280	333	587	405	398
Brie_001707	4933416C03Rik	205	216	246	262	234	377	221	312
Brie_001708	4933416C03Rik	87	97	94	136	138	204	109	117
Brie_001709	4933416C03Rik	309	405	380	244	435	994	582	496
Brie_001710	4933416C03Rik	359	309	381	368	385	771	570	427
Brie_001711	4933417A18Rik	353	433	439	513	363	827	656	527
Brie_001712	4933417A18Rik	244	273	285	377	267	600	428	392
Brie_001713	4933417A18Rik	146	165	177	72	158	359	206	195
Brie_001714	4933417A18Rik	483	480	561	475	554	1039	840	590
Brie_001715	4933421I07Rik	220	252	219	203	286	546	386	245
Brie_001716	4933421I07Rik	253	235	269	227	320	591	391	338
Brie_001717	4933421I07Rik	314	360	350	292	361	538	550	424
Brie_001718	4933421I07Rik	134	110	128	137	162	201	224	148
Brie_001719	4933425L06Rik	205	243	295	159	266	537	450	311
Brie_001720	4933425L06Rik	339	355	408	464	426	675	612	350
Brie_001721	4933425L06Rik	422	481	533	434	579	961	767	608
Brie_001722	4933425L06Rik	201	257	182	221	187	386	302	241
Brie_001723	4933427D06Rik	382	365	406	354	414	743	538	488
Brie_001724	4933427D06Rik	184	221	227	211	277	514	373	272
Brie_001725	4933427D06Rik	257	260	299	202	317	525	462	396
Brie_001726	4933427D06Rik	119	126	103	130	147	266	166	111
Brie_001727	4933427D14Rik	137	131	169	76	173	345	218	204
Brie_001728	4933427D14Rik	209	216	203	217	259	465	302	290
Brie_001729	4933427D14Rik	139	146	147	132	179	336	286	286
Brie_001730	4933427D14Rik	391	403	488	410	487	1088	628	622
Brie_001731	4933427G17Rik	107	108	114	84	149	125	166	155
Brie_001732	4933427G17Rik	360	379	401	315	352	837	490	474
Brie_001733	4933427G17Rik	248	294	300	386	380	669	426	292
Brie_001734	4933427G17Rik	121	111	148	76	133	427	183	205
Brie_001735	4933428G20Rik	131	140	148	94	168	287	218	154
Brie_001736	4933428G20Rik	151	129	190	130	193	347	169	197
Brie_001737	4933428G20Rik	15	20	12	7	15	44	17	14
Brie_001738	4933428G20Rik	131	171	162	167	220	544	319	199
Brie_001739	4933430I17Rik	275	285	335	313	211	847	493	423
Brie_001740	4933430I17Rik	400	420	472	375	533	845	693	595
Brie_001741	4933430I17Rik	10	4	6	11	17	5	0	4
Brie_001742	4933430I17Rik	418	414	455	411	475	843	599	488
Brie_001743	4933433C11Rik	212	229	268	209	266	467	390	359
Brie_001744	4933433C11Rik	105	125	148	154	134	435	203	230
Brie_001745	4933433C11Rik	117	137	168	133	137	379	271	187
Brie_001746	4933433C11Rik	223	260	232	203	282	451	343	278
Brie_001747	4933434E20Rik	217	243	239	207	251	435	359	268
Brie_001748	4933434E20Rik	119	116	119	62	106	234	141	157
Brie_001749	4933434E20Rik	450	410	370	451	358	551	514	525
Brie_001750	4933434E20Rik	574	592	609	672	571	1056	794	714
Brie_001751	4933436I01Rik	119	134	159	96	191	365	183	164
Brie_001752	4933436I01Rik	113	145	142	78	172	402	258	251
Brie_001753	4933436I01Rik	200	169	189	112	273	458	293	272
Brie_001754	4933436I01Rik	213	212	234	107	253	638	388	321
Brie_001755	5031410I06Rik	405	389	386	385	384	741	522	436
Brie_001756	5031410I06Rik	262	274	252	306	261	630	345	254
Brie_001757	5031410I06Rik	99	135	66	139	43	103	65	62
Brie_001758	5031410I06Rik	125	147	89	116	96	159	89	107
Brie_001759	5031414D18Rik	314	325	388	398	286	747	516	434
Brie_001760	5031414D18Rik	203	230	184	121	303	427	330	250
Brie_001761	5031414D18Rik	233	233	225	182	335	524	384	328
Brie_001762	5031414D18Rik	113	118	114	107	121	312	124	196
Brie_001763	5430401F13Rik	206	230	282	258	278	558	371	260
Brie_001764	5430401F13Rik	118	114	121	118	99	232	240	168
Brie_001765	5430401F13Rik	148	160	161	167	213	340	225	208
Brie_001766	5430401F13Rik	123	165	162	82	202	419	177	231
Brie_001767	5430402E10Rik	254	247	215	163	291	477	325	249
Brie_001768	5430402E10Rik	219	250	249	141	247	548	319	288
Brie_001769	5430402E10Rik	231	277	267	293	284	441	338	264
Brie_001770	5430402E10Rik	62	65	81	42	56	158	115	91
Brie_001771	5430419D17Rik	263	268	310	317	328	790	397	368
Brie_001772	5430419D17Rik	283	275	255	261	241	708	325	291
Brie_001773	5430419D17Rik	229	211	219	183	299	471	409	308
Brie_001774	5430419D17Rik	400	392	491	378	561	886	761	547
Brie_001775	5430421N21Rik	105	103	118	77	151	265	212	149
Brie_001776	5430421N21Rik	299	349	375	256	444	834	558	474
Brie_001777	5430421N21Rik	121	125	148	89	163	407	214	196
Brie_001778	5430421N21Rik	197	201	227	224	236	309	309	203
Brie_001779	5430427O19Rik	153	167	184	79	237	234	235	217
Brie_001780	5430427O19Rik	151	193	130	128	204	317	197	226
Brie_001781	5430427O19Rik	129	140	160	90	155	318	268	215
Brie_001782	5430427O19Rik	167	183	188	153	213	375	311	207
Brie_001783	5430435G22Rik	250	253	288	183	293	742	418	333
Brie_001784	5430435G22Rik	190	187	175	110	228	415	279	194
Brie_001785	5430435G22Rik	128	149	164	123	118	254	225	186
Brie_001786	5430435G22Rik	238	276	275	228	365	635	515	415
Brie_001787	5530400C23Rik	266	251	269	205	384	638	392	266
Brie_001788	5530400C23Rik	188	203	237	127	169	407	290	252
Brie_001789	5530400C23Rik	248	305	270	214	324	770	490	401
Brie_001790	5530400C23Rik	39	49	50	8	51	95	56	73
Brie_001791	5730409E04Rik	374	390	363	455	510	785	603	591
Brie_001792	5730409E04Rik	169	165	198	200	194	383	276	179
Brie_001793	5730409E04Rik	227	219	244	218	269	435	363	236
Brie_001794	5730409E04Rik	259	275	318	241	319	560	453	353
Brie_001795	5730455P16Rik	195	202	212	122	212	437	296	199
Brie_001796	5730455P16Rik	143	171	206	76	258	473	281	261
Brie_001797	5730455P16Rik	142	140	138	107	166	324	221	193
Brie_001798	5730455P16Rik	154	181	182	114	203	433	283	246
Brie_001799	5730507C01Rik	258	242	272	378	340	369	419	299
Brie_001800	5730507C01Rik	123	139	142	103	136	434	247	215
Brie_001801	5730507C01Rik	309	280	272	306	348	752	600	397
Brie_001802	5730507C01Rik	125	146	144	157	136	415	155	139
Brie_001803	5730508B09Rik	120	128	137	112	219	418	261	201
Brie_001804	5730508B09Rik	87	82	85	111	111	197	150	100
Brie_001805	5730508B09Rik	295	326	293	432	324	535	467	285
Brie_001806	5730508B09Rik	781	793	881	1174	806	1597	1203	1017
Brie_001807	5730559C18Rik	408	424	469	483	554	884	696	534
Brie_001808	5730559C18Rik	133	144	190	134	304	498	269	241
Brie_001809	5730559C18Rik	232	242	285	237	322	665	411	328
Brie_001810	5730559C18Rik	244	283	293	304	335	632	366	375
Brie_001811	5830411N06Rik	101	99	97	114	111	322	151	171
Brie_001812	5830411N06Rik	150	155	141	78	181	296	260	206
Brie_001813	5830411N06Rik	281	263	318	230	383	595	448	418
Brie_001814	5830411N06Rik	326	297	362	217	379	768	476	316
Brie_001815	5830415F09Rik	175	217	179	195	232	393	225	312
Brie_001816	5830415F09Rik	88	98	97	58	133	253	190	88
Brie_001817	5830415F09Rik	262	313	315	257	313	776	481	433
Brie_001818	5830415F09Rik	272	260	319	406	402	580	461	345
Brie_001819	5830473C10Rik	311	323	316	190	419	726	473	382
Brie_001820	5830473C10Rik	303	285	283	188	260	589	563	451
Brie_001821	5830473C10Rik	457	449	483	500	539	664	797	559
Brie_001822	5830473C10Rik	336	346	430	385	456	725	580	522
Brie_001823	6030419C18Rik	184	246	255	157	297	435	413	351
Brie_001824	6030419C18Rik	260	235	275	300	306	415	370	346
Brie_001825	6030419C18Rik	210	242	228	196	268	390	343	444
Brie_001826	6030419C18Rik	238	266	269	260	356	715	410	299
Brie_001827	6030458C11Rik	329	424	360	395	398	631	533	424
Brie_001828	6030458C11Rik	207	238	281	167	416	588	421	300
Brie_001829	6030458C11Rik	142	173	122	149	143	271	174	136
Brie_001830	6030458C11Rik	175	196	215	183	276	500	266	140
Brie_001831	6030468B19Rik	178	184	224	171	188	358	269	306
Brie_001832	6030468B19Rik	306	316	297	208	457	646	423	427
Brie_001833	6030468B19Rik	254	239	258	382	314	708	312	308
Brie_001834	6030468B19Rik	216	225	200	189	242	454	325	237
Brie_001835	6030498E09Rik	66	97	73	46	75	115	87	75
Brie_001836	6030498E09Rik	278	268	319	188	347	860	474	525
Brie_001837	6030498E09Rik	105	114	121	71	212	268	131	101
Brie_001838	6030498E09Rik	319	371	394	308	371	827	510	352
Brie_001839	6330403A02Rik	128	147	147	156	203	284	194	182
Brie_001840	6330403A02Rik	461	458	489	597	556	812	752	561
Brie_001841	6330403A02Rik	1	0	0	0	0	13	0	0
Brie_001842	6330403A02Rik	413	399	441	443	514	1049	664	515
Brie_001843	6330408A02Rik	203	231	212	242	133	427	295	254
Brie_001844	6330408A02Rik	174	198	185	156	168	412	250	263
Brie_001845	6330408A02Rik	297	328	388	293	439	846	521	411
Brie_001846	6330408A02Rik	288	310	303	343	317	657	396	426
Brie_001847	6330409D20Rik	413	471	545	559	636	1223	889	561
Brie_001848	6330409D20Rik	261	218	241	230	248	658	318	354
Brie_001849	6330409D20Rik	165	166	214	116	215	456	269	319
Brie_001850	6330409D20Rik	210	234	263	136	410	565	368	378
Brie_001851	6330416G13Rik	324	376	395	239	327	821	647	481
Brie_001852	6330416G13Rik	134	167	183	91	169	372	225	199
Brie_001853	6330416G13Rik	167	153	171	181	194	333	311	242
Brie_001854	6330416G13Rik	217	224	226	263	279	448	442	311
Brie_001855	6430531B16Rik	174	162	156	146	159	278	288	265
Brie_001856	6430531B16Rik	105	117	106	107	125	261	114	202
Brie_001857	6430531B16Rik	157	180	187	167	165	316	311	238
Brie_001858	6430531B16Rik	173	173	234	185	250	408	317	220
Brie_001859	6430548M08Rik	191	203	204	156	262	577	287	299
Brie_001860	6430548M08Rik	184	194	181	154	223	356	405	245
Brie_001861	6430548M08Rik	296	344	366	492	375	759	498	459
Brie_001862	6430548M08Rik	156	201	177	210	183	441	264	211
Brie_001863	6430550D23Rik	279	283	306	249	356	632	456	429
Brie_001864	6430550D23Rik	280	296	334	394	401	588	381	333
Brie_001865	6430550D23Rik	120	125	101	119	123	239	194	195
Brie_001866	6430550D23Rik	138	120	153	73	172	346	272	129
Brie_001867	6430571L13Rik	235	290	264	183	343	651	407	326
Brie_001868	6430571L13Rik	242	272	283	262	266	456	407	396
Brie_001869	6430571L13Rik	68	79	90	55	91	206	114	80
Brie_001870	6430571L13Rik	109	95	112	89	88	180	144	149
Brie_001871	6430573F11Rik	434	475	469	642	478	912	654	570
Brie_001872	6430573F11Rik	180	202	235	125	232	503	294	246
Brie_001873	6430573F11Rik	235	272	297	196	307	470	356	378
Brie_001874	6430573F11Rik	233	252	266	240	352	563	418	322
Brie_001875	6820408C15Rik	167	179	180	263	120	379	171	217
Brie_001876	6820408C15Rik	186	219	187	94	175	530	302	289
Brie_001877	6820408C15Rik	42	50	63	24	58	91	75	81
Brie_001878	6820408C15Rik	433	446	383	488	411	641	583	486
Brie_001879	7420426K07Rik	264	295	313	218	419	693	428	345
Brie_001880	7420426K07Rik	380	376	469	354	477	758	650	513
Brie_001881	7420426K07Rik	252	205	245	315	347	593	365	379
Brie_001882	7420426K07Rik	426	426	534	307	516	1069	870	648
Brie_001883	7420461P10Rik	253	303	302	180	309	506	493	341
Brie_001884	7420461P10Rik	1	0	7	2	1	4	7	7
Brie_001885	7420461P10Rik	80	91	105	88	100	230	154	120
Brie_001886	7420461P10Rik	159	171	199	199	208	471	243	235
Brie_001887	7530416G11Rik	199	225	256	105	277	746	276	382
Brie_001888	7530416G11Rik	105	87	119	78	145	167	216	152
Brie_001889	7530416G11Rik	146	131	149	48	152	457	222	147
Brie_001890	7530416G11Rik	158	134	155	117	117	294	204	184
Brie_001891	8030411F24Rik	248	211	244	183	280	505	395	404
Brie_001892	8030411F24Rik	161	151	179	168	211	493	245	286
Brie_001893	8030411F24Rik	155	158	186	108	253	553	336	319
Brie_001894	8030411F24Rik	106	119	124	109	156	405	209	204
Brie_001895	8030423J24Rik	279	283	294	224	335	599	412	392
Brie_001896	8030423J24Rik	272	260	331	249	316	609	376	452
Brie_001897	8030423J24Rik	200	226	261	236	289	528	400	285
Brie_001898	8030423J24Rik	300	352	377	279	342	697	518	452
Brie_001899	8030462N17Rik	143	184	215	253	171	405	288	247
Brie_001900	8030462N17Rik	218	264	288	169	274	676	404	329
Brie_001901	8030462N17Rik	185	187	204	178	241	669	370	306
Brie_001902	8030462N17Rik	169	207	199	154	199	385	288	315
Brie_001903	8430408G22Rik	184	221	248	199	261	439	314	233
Brie_001904	8430408G22Rik	188	195	217	164	186	480	293	290
Brie_001905	8430408G22Rik	131	125	170	165	198	291	167	165
Brie_001906	8430408G22Rik	306	334	383	357	392	905	540	496
Brie_001907	8430419L09Rik	208	281	280	147	319	574	372	334
Brie_001908	8430419L09Rik	101	136	131	79	146	314	266	146
Brie_001909	8430419L09Rik	158	193	214	169	236	161	208	176
Brie_001910	8430419L09Rik	217	233	203	217	303	438	310	267
Brie_001911	9030617O03Rik	15	12	9	3	7	0	29	2
Brie_001912	9030617O03Rik	354	384	393	342	508	814	619	578
Brie_001913	9030617O03Rik	458	532	580	667	633	721	751	638
Brie_001914	9030617O03Rik	311	368	370	327	437	785	642	344
Brie_001915	9030624G23Rik	172	224	52	235	35	83	76	28
Brie_001916	9030624G23Rik	377	346	314	284	379	582	483	401
Brie_001917	9030624G23Rik	199	217	81	133	104	290	80	64
Brie_001918	9030624G23Rik	204	209	27	214	6	45	24	47
Brie_001919	9030624J02Rik	212	274	197	258	163	281	167	110
Brie_001920	9030624J02Rik	112	100	102	82	133	247	210	122
Brie_001921	9030624J02Rik	340	395	461	576	385	811	581	552
Brie_001922	9030624J02Rik	171	215	196	119	248	414	370	233
Brie_001923	9130008F23Rik	276	237	254	268	325	476	338	304
Brie_001924	9130008F23Rik	207	205	207	143	259	463	299	263
Brie_001925	9130008F23Rik	306	328	342	292	317	570	469	299
Brie_001926	9130008F23Rik	72	61	61	84	77	119	98	97
Brie_001927	9130011E15Rik	174	192	124	103	174	172	100	111
Brie_001928	9130011E15Rik	284	326	280	220	260	569	338	241
Brie_001929	9130011E15Rik	235	293	307	262	259	626	352	213
Brie_001930	9130011E15Rik	122	108	73	99	91	144	53	104
Brie_001931	9130019O22Rik	327	332	394	324	486	842	511	410
Brie_001932	9130019O22Rik	471	497	543	575	525	1095	797	563
Brie_001933	9130019O22Rik	138	162	194	127	183	262	178	202
Brie_001934	9130019O22Rik	258	245	299	199	272	411	450	333
Brie_001935	9130023H24Rik	184	190	178	159	168	405	267	202
Brie_001936	9130023H24Rik	91	113	103	88	80	190	166	164
Brie_001937	9130023H24Rik	181	168	222	151	227	375	210	202
Brie_001938	9130023H24Rik	167	160	189	78	217	523	301	276
Brie_001939	9130204L05Rik	312	316	354	244	460	713	495	373
Brie_001940	9130204L05Rik	177	167	186	112	221	585	290	202
Brie_001941	9130204L05Rik	198	201	222	142	220	560	404	288
Brie_001942	9130204L05Rik	25	29	32	18	25	88	38	50
Brie_001943	9130401M01Rik	337	408	410	414	474	866	550	433
Brie_001944	9130401M01Rik	218	222	215	194	216	560	290	277
Brie_001945	9130401M01Rik	184	175	199	187	185	296	293	266
Brie_001946	9130401M01Rik	336	322	426	226	378	762	484	474
Brie_001947	9130409I23Rik	267	282	279	202	355	769	550	420
Brie_001948	9130409I23Rik	323	343	399	370	418	808	537	485
Brie_001949	9130409I23Rik	84	76	81	35	126	219	133	161
Brie_001950	9130409I23Rik	228	228	228	233	247	540	444	276
Brie_001951	9230104L09Rik	246	210	278	238	197	574	429	419
Brie_001952	9230104L09Rik	166	166	192	109	188	347	325	189
Brie_001953	9230104L09Rik	238	278	287	173	371	748	482	404
Brie_001954	9230104L09Rik	152	135	155	98	188	419	196	176
Brie_001955	9230110C19Rik	175	204	187	179	184	494	251	255
Brie_001956	9230110C19Rik	147	145	186	88	260	353	333	174
Brie_001957	9230110C19Rik	228	232	267	193	337	673	419	306
Brie_001958	9230110C19Rik	285	255	294	424	293	537	455	380
Brie_001959	9230110F15Rik	204	223	211	192	209	510	414	314
Brie_001960	9230110F15Rik	182	204	231	187	278	421	374	308
Brie_001961	9230110F15Rik	208	235	266	160	400	676	407	410
Brie_001962	9230110F15Rik	285	303	318	224	410	640	477	387
Brie_001963	9230112D13Rik	227	326	304	241	271	495	399	349
Brie_001964	9230112D13Rik	179	205	210	218	243	375	295	222
Brie_001965	9230112D13Rik	216	231	260	187	292	509	376	316
Brie_001966	9230112D13Rik	306	355	303	364	365	545	420	370
Brie_001967	9330159F19Rik	211	217	273	214	255	561	344	303
Brie_001968	9330159F19Rik	305	303	359	262	358	672	465	344
Brie_001969	9330159F19Rik	123	133	131	96	111	333	250	188
Brie_001970	9330159F19Rik	185	171	207	149	250	416	329	283
Brie_001971	9330182L06Rik	239	245	254	208	245	476	250	420
Brie_001972	9330182L06Rik	118	113	136	58	129	393	163	168
Brie_001973	9330182L06Rik	233	285	292	292	276	671	399	277
Brie_001974	9330182L06Rik	132	147	146	150	173	396	211	230
Brie_001975	9330182O14Rik	60	41	76	26	42	137	68	101
Brie_001976	9330182O14Rik	116	124	107	99	142	307	115	173
Brie_001977	9330182O14Rik	145	147	166	217	150	231	261	210
Brie_001978	9330182O14Rik	129	142	152	105	186	342	298	224
Brie_001979	9430007A20Rik	308	307	302	337	294	545	474	357
Brie_001980	9430007A20Rik	99	127	131	93	209	366	205	167
Brie_001981	9430007A20Rik	243	248	254	230	258	448	464	384
Brie_001982	9430007A20Rik	322	299	350	363	454	712	516	398
Brie_001983	9430015G10Rik	378	355	415	334	410	828	745	554
Brie_001984	9430015G10Rik	274	305	327	240	476	785	496	422
Brie_001985	9430015G10Rik	327	362	344	278	372	779	464	578
Brie_001986	9430015G10Rik	224	219	273	292	313	548	416	361
Brie_001987	9430016H08Rik	297	345	310	257	266	572	444	382
Brie_001988	9430016H08Rik	196	229	181	164	196	377	416	273
Brie_001989	9430016H08Rik	185	189	209	165	228	465	253	315
Brie_001990	9430016H08Rik	140	149	176	131	126	289	199	224
Brie_001991	9430020K01Rik	129	178	170	133	190	556	307	314
Brie_001992	9430020K01Rik	160	136	143	121	154	355	191	190
Brie_001993	9430020K01Rik	162	176	215	148	252	535	350	321
Brie_001994	9430020K01Rik	83	117	127	67	166	442	190	143
Brie_001995	9430038I01Rik	196	183	208	215	246	511	405	256
Brie_001996	9430038I01Rik	233	260	256	303	260	436	431	298
Brie_001997	9430038I01Rik	408	439	517	441	488	874	712	541
Brie_001998	9430038I01Rik	264	258	332	441	262	471	344	397
Brie_001999	9430069I07Rik	156	169	187	104	206	314	215	185
Brie_002000	9430069I07Rik	218	243	241	161	202	534	348	320
Brie_002001	9430069I07Rik	192	199	186	132	184	514	290	189
Brie_002002	9430069I07Rik	188	210	250	174	187	537	381	277
[truncated: 79,204 more rows]

## Sheet: 3. mNEG
1700024G13Rik
4930435E12Rik
4933402J07Rik
4933402N03Rik
Accsl
Actl7a
Actl7b
Actl9
Actrt1
Adad1
Adam18
Adam2
Adam30
Adgrf2
Aicda
Aipl1
Alppl2
Alx3
Ankrd60
Antxrl
Asb17
Asic5
Asz1
Atp6v1g3
Awat1
Awat2
B3gnt6
Barhl1
Bhlhe23
Bmp10
Bmp15
Bpifa3
Bpifb3
Bpifb6
Bpifc
Bsnd
Cabp5
Cabs1
Cacng2
Cacng3
Cacng5
Catsper4
Ccdc155
Ccdc172
Ccdc83
Ccl1
Cct8l1
Cdcp2
Cdx4
Cela3a
Cer1
Cetn1
Chat
Chrna6
Chrnb3
Cldn17
Clec3a
Clrn1
Cnga2
Cngb3
Cntnap5a
Cpxcr1
Crnn
Crx
Crygb
Csn2
Csn3
Cst10
Cst11
Cst9
Cstl1
Ctcfl
Cyp11b2
Cyp26c1
Dazl
Ddi1
Ddx4
Defb23
Dgat2l6
Dmp1
Dmrt1
Dmrtb1
Dmrtc2
Drd3
Dsg4
Efcab3
Egr4
Enthd1
Evx1
Fam47c
Fam71a
Fam71b
Fezf1
Fezf2
Ffar1
Fgf3
Fgf4
Fgf6
Figla
Foxb1
Foxn1
Foxr1
Frmd7
Gabra6
Galntl5
Galr1
Gcm2
Gdf2
Gfral
Gh
Ghrh
Ghsr
Gja8
Gk2
Glra1
Glra2
Glt6d1
Got1l1
Gpr101
Gpr119
Gpr139
Gpr151
Gpr152
Gpr26
Gpr31b
Gpr45
Gpr50
Gprc6a
Gpx5
Gpx6
Grk1
Grm4
Grm5
Grm6
Gsc2
Gsx1
Gsx2
Gucy2f
H1foo
H2bfm
Hhla1
Hist1h2ak
Hist1h2ba
Hmx1
Hoxb1
Hoxd12
Hrh3
Htr1a
Htr2c
Htr5a
Htr6
Ifnb1
Ifnk
Il13
Il17a
Il17f
Il1f10
Il1f6
Il1f8
Il21
Il25
Il9
Insm2
Insrr
Iqcf1
Irgc1
Kcna10
Kcnb2
Kcnk16
Kcnk18
Kcnv1
Khdc3
Kif2b
Klk12
Klk9
Krt25
Krt26
Krt28
Krt35
Krt36
Krt40
Krt71
Krt73
Krt75
Krt76
Krt77
Krt82
Krt84
Krt86
Krtap1-3
Krtap11-1
Krtap13-1
Krtap15
Krtap26-1
Lalba
Lbx1
Lcn9
Lhfpl5
Lhx3
Lhx5
Lim2
Lin28a
Lipm
Lrit1
Lrit2
Lrrc10
Lyzl1
Lyzl6
Magea10
Magea4
Mageb18
Mbd3l1
Mc2r
Mc3r
Mc5r
Mepe
Mfrp
Mmp20
Mmp27
Morc1
Mrgprb2
Mrgprd
Mrgprx1
Ms4a13
Ms4a5
Msgn1
Mtnr1b
Myf5
Nanos2
Ndst4
Neurod2
Neurod4
Neurod6
Neurog1
Nkx2-1
Nkx2-2
Nms
Nobox
Noto
Nox3
Npffr1
Nphs2
Npsr1
Npvf
Nr2e1
Nutm1
Nyx
Oc90
Olfr1022
Olfr1023
Olfr1044
Olfr1086
Olfr109
Olfr1093
Olfr1151
Olfr1356
Olfr140
Olfr1423
Olfr1424
Olfr1425
Olfr145
Olfr1496
Olfr1497
Olfr15
Olfr152
Olfr17
Olfr19
Olfr2
Olfr20
Olfr221
Olfr231
Olfr263
Olfr270
Olfr273
Olfr31
Olfr354
Olfr362
Olfr365
Olfr368
Olfr39
Olfr402
Olfr410
Olfr411
Olfr412
Olfr417
Olfr418
Olfr419
Olfr453
Olfr464
Olfr502
Olfr520
Olfr552
Olfr554
Olfr556
Olfr557
Olfr568
Olfr569
Olfr574
Olfr618
Olfr63
Olfr68
Olfr684
Olfr685
Olfr69
Olfr691
Olfr692
Olfr713
Olfr714
Olfr716
Olfr750
Olfr853
Olfr91
Olfr935
Olfr96
Olfr982
Olig2
Olig3
Oosp2
Opalin
Opn1mw
Opn5
Otor
Otp
Otud6a
Otx2
Panx3
Pax1
Pax4
Pdcl2
Pde6h
Pdilt
Pdx1
Pdyn
Pgk2
Pglyrp3
Piwil1
Pkd1l3
Pla2g2e
Pnpla5
Pou3f4
Pou4f2
Pou4f3
Pou5f2
Ppp3r2
Prdm13
Prdm14
Prg3
Prlh
Prlhr
Prop1
Prss33
Prss37
Prss38
Prss41
Prss55
Prss58
Ptf1a
Rax
Rbmxl2
Rbp3
Rdh8
Rfx6
Rho
Rnase10
Rnase11
Rnase12
Rnase13
Rnase9
Rnf17
Rp1
Rp1l1
Rpe65
Rs1
Rtp1
Rtp2
Rxfp2
Rxfp3
Samd7
Scn10a
Scp2d1
Scrt2
Serpina12
Shcbp1l
Six6
Slc17a6
Slc18a3
Slc22a13
Slc22a19
Slc25a31
Slc2a7
Slc32a1
Slc36a3
Slc6a18
Slc6a5
Slitrk1
Slitrk2
Sohlh1
Sox1
Sox14
Sp8
Spaca1
Spaca7
Spata16
Spata21
Spata32
Spem1
Spink14
Sppl2c
Sstr4
Sult6b1
T
Taar1
Taar2
Taar5
Taar6
Taar9
Tas1r2
Tas2r118
Tas2r119
Tas2r120
Tas2r121
Tas2r126
Tas2r130
Tas2r131
Tas2r135
Tas2r139
Tas2r144
Tbc1d21
Tbpl2
Tbr1
Tbx10
Tchhl1
Teddm1b
Tex101
Tex13a
Tex28
Tfap2d
Tgm6
Tktl2
Tlx1
Tmem132d
Tmem174
Tmem207
Tmem225
Tmprss11a
Tmprss11f
Tmprss12
Tmprss15
Tnr
Tph2
Trhr
Trim42
Trim60
Trim67
Triml1
Trpc5
Trpc7
Trpd52l3
Trpm1
Trpv5
Tsga13
Tshb
Tspo2
Tssk1
Tssk2
Txndc8
Tyr
Ubqln3
Usp26
Usp29
Uts2r
Vax1
Vmn1r224
Vmn1r237
Vrtn
Vsx2
Wfdc9
Xkr7
Zan
Zfp648
Zfp804b
Zic3
Znrf4
Zp2
Zswim2

## Sheet: 4. mCEG
Aars
Abce1
Abcf1
Actb
Actl6a
Actr10
Actr2
Adsl
Adss
Ahcy
Alg1
Alg14
Alg2
Anapc2
Anapc4
Anapc5
Aqr
Arcn1
Arih1
Arl2
Atp2a2
Atp5a1
Atp5b
Atp5c1
Atp5d
Atp5l
Atp5o
Atp6v0b
Atp6v0c
Atp6v1a
Atp6v1d
Atp6v1e1
Atr
Aurkb
Banf1
Birc5
Bub1b
Bub3
Bysl
Ccdc84
Ccna2
Ccnh
Ccnk
Cct2
Cct3
Cct4
Cct5
Cct7
Cct8
Cdc123
Cdc16
Cdc20
Cdc27
Cdc37
Cdc5l
Cdc73
Cdk1
Cdk7
Cdk9
Cebpz
Cenpa
Cenpc1
Cherp
Chmp2a
Chmp6
Ciao1
Cinp
Ckap5
Clns1a
Clp1
Cltc
Cmpk1
Cmtr1
Cnot3
Coa5
Copa
Copb1
Copb2
Cops3
Cops6
Copz1
Coq4
Cox10
Cox11
Cox15
Cox6b1
Cpsf1
Cpsf2
Cpsf3
Cpsf4
Crnkl1
Cse1l
Ctdp1
Ctps
Ctr9
Cycs
Dad1
Dbr1
Dctn5
Ddb1
Ddost
Ddx10
Ddx18
Ddx20
Ddx21
Ddx27
Ddx41
Ddx47
Ddx49
Ddx55
Ddx56
Dgcr8
Dhodh
Dhps
Dhx15
Dhx33
Dhx37
Dhx8
Diexf
Dis3
Dkc1
Dlst
Dmap1
Dnaja3
Dnajc9
Dnm2
Dnmt1
Dolk
Donson
Dpagt1
Dtymk
Ecd
Eef2
Eftud2
Eif2b1
Eif2b3
Eif2b5
Eif2s1
Eif2s2
Eif3a
Eif3b
Eif3c
Eif3d
Eif3g
Eif3i
Eif4a3
Eif5a
Eif5b
Eif6
Elac2
Ell
Eprs
Ercc2
Ercc3
Erh
Exosc2
Exosc3
Exosc4
Exosc7
Exosc8
Fam96b
Fars2
Farsa
Farsb
Fau
Fnta
Fntb
Ftsj3
Gabpa
Gart
Gemin5
Gfm1
Ggps1
Gins4
Gmppb
Gmps
Gnl3
Gps1
Grpel1
Grwd1
Gspt1
Gtf2b
Gtf2h1
Gtf2h4
Gtf3a
Gtf3c1
Gtf3c5
Gtpbp4
Guk1
Hars
Haus1
Haus5
Hcfc1
Hdac3
Heatr1
Hinfp
Hjurp
Hnrnpc
Hnrnpk
Hnrnpl
Hnrnpu
Hsd17b10
Hspa9
Hspd1
Huwe1
Hypk
Iars
Igbp1
Ilf3
Imp3
Imp4
Ints1
Ints3
Ints8
Ints9
Ipo13
Iscu
Isg20l2
Kansl3
Kars
Kat8
Kif11
Kif23
Kpnb1
Kri1
Krr1
Lars
Las1l
Lonp1
Lsg1
Lsm12
Lsm2
Lsm8
Mad2l1
Magoh
Mak16
Mars
Mcm3
Mcm3ap
Mcm4
Mcm5
Mcm7
Mdn1
Med11
Med12
Med27
Med30
Mepce
Mettl16
Mphosph10
Mrpl18
Mrpl28
Mrpl38
Mrpl4
Mrpl43
Mrpl45
Mrpl46
Mrpl53
Mrpl57
Mrps14
Mrps24
Mrps34
Msto1
Mtg2
Mvk
Mybbp1a
Myc
Naa10
Naa50
Nampt
Napa
Narfl
Nars
Nat10
Ncbp1
Ncbp2
Ndufa13
Nedd8
Nhp2
Nip7
Nkap
Nle1
Nmd3
Nmt1
Noc4l
Nol10
Nol11
Nol6
Nop16
Nop2
Nop56
Nop9
Nploc4
Nsa2
Nsf
Nudc
Nudcd3
Nudt4
Nuf2
Nup155
Nup160
Nup214
Nup85
Nup88
Nup93
Nus1
Nvl
Ogdh
Ogt
Oraov1
Orc6
Osgep
Pabpc1
Pafah1b1
Paics
Pak1ip1
Pcid2
Pcna
Pfdn2
Pfn1
Pgam1
Pggt1b
Pgk1
Phb
Phb2
Phf5a
Plk1
Plrg1
Pmpca
Pmpcb
Pnkp
Pola2
Polr1a
Polr1b
Polr1c
Polr2a
Polr2b
Polr2c
Polr2d
Polr2e
Polr2g
Polr2h
Polr2i
Polr2l
Polr3a
Polr3c
Polr3h
Polr3k
Polrmt
Pop1
Pop5
Ppa1
Ppan
Ppat
Ppil2
Ppp2ca
Ppp4c
Ppwd1
Preb
Prelid1
Prim1
Prmt5
Prpf19
Prpf31
Prpf38a
Prpf38b
Prpf4
Prpf8
Psma1
Psma2
Psma3
Psma4
Psma5
Psma6
Psma7
Psmb1
Psmb2
Psmb3
Psmb4
Psmb7
Psmc2
Psmc3
Psmc5
Psmc6
Psmd1
Psmd11
Psmd12
Psmd13
Psmd14
Psmd3
Psmd4
Psmg3
Ptcd1
Ptpn23
Puf60
Rabggtb
Racgap1
Rad21
Rad51d
Rae1
Ran
Rangap1
Rars2
Rbbp6
Rbm14
Rbm17
Rbm8a
Rbmx
Rcc1
Rcl1
Rfc2
Rfc4
Rfc5
Rfk
Rheb
Rnf20
Romo1
Rpa1
Rpa2
Rpf2
Rpl10a
Rpl11
Rpl12
Rpl14
Rpl18
Rpl18a
Rpl23
Rpl27
Rpl27a
Rpl3
Rpl30
Rpl35
Rpl35a
Rpl37a
Rpl4
Rpl8
Rplp0
Rplp2
Rpp21
Rpp38
Rps11
Rps13
Rps15a
Rps16
Rps18
Rps19
Rps2
Rps20
Rps21
Rps23
Rps3
Rps5
Rps7
Rps8
Rrm1
Rrp12
Rrs1
Rtcb
Ruvbl2
Sacm1l
Sae1
Samm50
Sars
Sars2
Sart3
Sbno1
Sdad1
Sdhc
Sec13
Seh1l
Sf3a3
Sf3b1
Sf3b2
Sf3b3
Sf3b5
Skp1a
Slu7
Smc1a
Smc2
Smc4
Smu1
Snapc1
Snapc2
Snapc4
Snrnp200
Snrnp25
Snrnp27
Snrnp35
Snrnp70
Snrpa1
Snrpd1
Snrpd2
Snrpd3
Snrpf
Snw1
Spc24
Srbd1
Srp19
Srrt
Srsf1
Srsf2
Srsf3
Srsf7
Ssu72
Supt5
Supt6
Supv3l1
Sympk
Sys1
Taf1b
Taf6
Tars
Tbcd
Tbl3
Tcp1
Telo2
Tfam
Tfrc
Thoc2
Thoc3
Thoc5
Timm10
Timm13
Timm23
Timm44
Tmem258
Tnpo3
Tomm22
Tomm40
Tonsl
Top1
Top2a
Tpt1
Tpx2
Trappc1
Trappc3
Triap1
Trmt5
Trnau1ap
Trrap
Tsr1
Ttc1
Ttc27
Tti2
Tubb5
Tubg1
Tubgcp2
Tubgcp3
Tubgcp6
Tufm
Tut1
Txn1
Txnl4a
U2af2
Uba1
Ube2l3
Ube2m
Ube2n
Ubl5
Ubtf
Upf1
Upf2
Uqcrc1
Uqcrfs1
Urod
Usp39
Usp5
Uspl1
Utp15
Utp20
Utp23
Uxt
Vars
Vars2
Vcp
Vps25
Wars
Wdr12
Wdr3
Wdr33
Wdr43
Wdr61
Wdr70
Wdr74
Wdr75
Wdr77
Wdr92
Wee1
Xab2
Xpo1
Xrcc6
Yars
Yars2
Yrdc
Zbtb8os
Zfp131
Zfp574
Zmat5
Zpr1
