# Supplementary material for: TMED inhibition suppresses cell surface PD-1 expression and overcomes T cell dysfunction
Source: J Immunother Cancer. 2024 Nov 7;12(11):e010145. doi: 10.1136/jitc-2024-010145 (PMC11552591; doi:10.1136/jitc-2024-010145)
Supplement: online supplemental table 2 [file jitc-12-11-s011.xlsx]

## Sheet: README
		TABLE 2
		1. GO Term enrichment		GO term enrichment comparing sgCtrl vs sgTmed10 samples
		2. Revigo output		Revigo analysis of GO term enrichment

## Sheet: 1. GO Term enrichment
GO biological process complete	number	upload_1 (FDR)	GO biological process complete	Mus musculus - REFLIST (22265)	upload_1 (901)	upload_1 (expected)	upload_1 (over/under)	upload_1 (fold Enrichment)	upload_1 (raw P-value)	upload_1 (FDR)
spindle assembly involved in female meiosis I	GO:0007057	0.00726	spindle assembly involved in female meiosis I (GO:0007057)	5	4	0.2	+	19.77	0.000245	0.00726
L-serine biosynthetic process	GO:0006564	0.038	L-serine biosynthetic process (GO:0006564)	4	3	0.16	+	18.53	0.00182	0.038
COPI coating of Golgi vesicle	GO:0048205	0.038	COPI coating of Golgi vesicle (GO:0048205)	4	3	0.16	+	18.53	0.00182	0.038
Golgi transport vesicle coating	GO:0048200	0.0379	Golgi transport vesicle coating (GO:0048200)	4	3	0.16	+	18.53	0.00182	0.0379
negative regulation of myeloid dendritic cell activation	GO:0030886	0.0379	negative regulation of myeloid dendritic cell activation (GO:0030886)	4	3	0.16	+	18.53	0.00182	0.0379
protein folding in endoplasmic reticulum	GO:0034975	0.0378	protein folding in endoplasmic reticulum (GO:0034975)	4	3	0.16	+	18.53	0.00182	0.0378
spindle assembly involved in female meiosis	GO:0007056	0.0109	spindle assembly involved in female meiosis (GO:0007056)	6	4	0.24	+	16.47	0.000396	0.0109
mitotic spindle midzone assembly	GO:0051256	0.0109	mitotic spindle midzone assembly (GO:0051256)	6	4	0.24	+	16.47	0.000396	0.0109
mitotic spindle elongation	GO:0000022	0.0109	mitotic spindle elongation (GO:0000022)	6	4	0.24	+	16.47	0.000396	0.0109
pre-replicative complex assembly involved in cell cycle DNA replication	GO:1902299	0.00293	pre-replicative complex assembly involved in cell cycle DNA replication (GO:1902299)	8	5	0.32	+	15.44	8.73e-05	0.00293
pre-replicative complex assembly involved in nuclear cell cycle DNA replication	GO:0006267	0.00292	pre-replicative complex assembly involved in nuclear cell cycle DNA replication (GO:0006267)	8	5	0.32	+	15.44	8.73e-05	0.00292
pre-replicative complex assembly	GO:0036388	0.00292	pre-replicative complex assembly (GO:0036388)	8	5	0.32	+	15.44	8.73e-05	0.00292
vesicle fusion with Golgi apparatus	GO:0048280	0.00291	vesicle fusion with Golgi apparatus (GO:0048280)	8	5	0.32	+	15.44	8.73e-05	0.00291
spindle assembly involved in meiosis	GO:0090306	0.000779	spindle assembly involved in meiosis (GO:0090306)	10	6	0.4	+	14.83	1.95e-05	0.000779
meiotic chromosome condensation	GO:0010032	0.0154	meiotic chromosome condensation (GO:0010032)	7	4	0.28	+	14.12	0.000602	0.0154
Golgi disassembly	GO:0090166	0.0154	Golgi disassembly (GO:0090166)	7	4	0.28	+	14.12	0.000602	0.0154
positive regulation of miRNA mediated inhibition of translation	GO:1905618	0.0154	positive regulation of miRNA mediated inhibition of translation (GO:1905618)	7	4	0.28	+	14.12	0.000602	0.0154
regulation of miRNA mediated inhibition of translation	GO:1905616	0.0153	regulation of miRNA mediated inhibition of translation (GO:1905616)	7	4	0.28	+	14.12	0.000602	0.0153
spindle elongation	GO:0051231	0.0153	spindle elongation (GO:0051231)	7	4	0.28	+	14.12	0.000602	0.0153
histone H3-K4 monomethylation	GO:0097692	0.0153	histone H3-K4 monomethylation (GO:0097692)	7	4	0.28	+	14.12	0.000602	0.0153
metaphase/anaphase transition of mitotic cell cycle	GO:0007091	0.00416	metaphase/anaphase transition of mitotic cell cycle (GO:0007091)	9	5	0.36	+	13.73	0.000131	0.00416
metaphase/anaphase transition of cell cycle	GO:0044784	0.00415	metaphase/anaphase transition of cell cycle (GO:0044784)	9	5	0.36	+	13.73	0.000131	0.00415
spindle midzone assembly	GO:0051255	0.00414	spindle midzone assembly (GO:0051255)	9	5	0.36	+	13.73	0.000131	0.00414
CD8-positive, alpha-beta T cell differentiation	GO:0043374	0.00112	CD8-positive, alpha-beta T cell differentiation (GO:0043374)	11	6	0.45	+	13.48	2.91e-05	0.00112
regulation of attachment of spindle microtubules to kinetochore	GO:0051988	0.000284	regulation of attachment of spindle microtubules to kinetochore (GO:0051988)	13	7	0.53	+	13.31	6.54e-06	0.000284
meiotic spindle organization	GO:0000212	5.33e-06	meiotic spindle organization (GO:0000212)	19	10	0.77	+	13.01	7.7e-08	5.33e-06
double-strand break repair via break-induced replication	GO:0000727	0.00157	double-strand break repair via break-induced replication (GO:0000727)	12	6	0.49	+	12.36	4.23e-05	0.00157
thrombin-activated receptor signaling pathway	GO:0070493	0.0207	thrombin-activated receptor signaling pathway (GO:0070493)	8	4	0.32	+	12.36	0.000876	0.0207
posttranslational protein targeting to membrane, translocation	GO:0031204	0.0207	posttranslational protein targeting to membrane, translocation (GO:0031204)	8	4	0.32	+	12.36	0.000876	0.0207
negative regulation of vascular associated smooth muscle cell differentiation	GO:1905064	0.0207	negative regulation of vascular associated smooth muscle cell differentiation (GO:1905064)	8	4	0.32	+	12.36	0.000876	0.0207
mitotic DNA replication	GO:1902969	0.00157	mitotic DNA replication (GO:1902969)	12	6	0.49	+	12.36	4.23e-05	0.00157
female meiosis I	GO:0007144	0.00782	female meiosis I (GO:0007144)	11	5	0.45	+	11.23	0.000269	0.00782
dendritic spine maintenance	GO:0097062	0.00781	dendritic spine maintenance (GO:0097062)	11	5	0.45	+	11.23	0.000269	0.00781
nuclear DNA replication	GO:0033260	1.92e-05	nuclear DNA replication (GO:0033260)	23	10	0.93	+	10.74	3.09e-07	1.92e-05
mitotic chromosome condensation	GO:0007076	0.00281	mitotic chromosome condensation (GO:0007076)	14	6	0.57	+	10.59	8.26e-05	0.00281
regulation of vascular associated smooth muscle cell differentiation	GO:1905063	0.0028	regulation of vascular associated smooth muscle cell differentiation (GO:1905063)	14	6	0.57	+	10.59	8.26e-05	0.0028
mitotic spindle checkpoint	GO:0071174	6.64e-06	mitotic spindle checkpoint (GO:0071174)	26	11	1.05	+	10.45	9.8e-08	6.64e-06
spindle checkpoint	GO:0031577	6.61e-06	spindle checkpoint (GO:0031577)	26	11	1.05	+	10.45	9.8e-08	6.61e-06
regulation of T-helper 1 cell differentiation	GO:0045625	0.0102	regulation of T-helper 1 cell differentiation (GO:0045625)	12	5	0.49	+	10.3	0.000368	0.0102
mitotic spindle assembly checkpoint	GO:0007094	2.52e-05	mitotic spindle assembly checkpoint (GO:0007094)	24	10	0.97	+	10.3	4.22e-07	2.52e-05
cell cycle DNA replication	GO:0044786	2.51e-05	cell cycle DNA replication (GO:0044786)	24	10	0.97	+	10.3	4.22e-07	2.51e-05
spindle assembly checkpoint	GO:0071173	2.51e-05	spindle assembly checkpoint (GO:0071173)	24	10	0.97	+	10.3	4.22e-07	2.51e-05
CD8-positive, alpha-beta T cell activation	GO:0036037	0.00366	CD8-positive, alpha-beta T cell activation (GO:0036037)	15	6	0.61	+	9.88	0.000112	0.00366
chromatin remodeling at centromere	GO:0031055	0.0353	chromatin remodeling at centromere (GO:0031055)	10	4	0.4	+	9.88	0.00166	0.0353
deoxyribonucleotide biosynthetic process	GO:0009263	0.013	deoxyribonucleotide biosynthetic process (GO:0009263)	13	5	0.53	+	9.5	0.000494	0.013
negative regulation of mitotic metaphase/anaphase transition	GO:0045841	4.33e-05	negative regulation of mitotic metaphase/anaphase transition (GO:0045841)	26	10	1.05	+	9.5	7.63e-07	4.33e-05
DNA replication initiation	GO:0006270	0.000153	DNA replication initiation (GO:0006270)	24	9	0.97	+	9.27	3.25e-06	0.000153
cytolysis	GO:0019835	0.000153	cytolysis (GO:0019835)	24	9	0.97	+	9.27	3.25e-06	0.000153
negative regulation of mitotic sister chromatid separation	GO:2000816	5.57e-05	negative regulation of mitotic sister chromatid separation (GO:2000816)	27	10	1.09	+	9.15	1.01e-06	5.57e-05
negative regulation of metaphase/anaphase transition of cell cycle	GO:1902100	5.55e-05	negative regulation of metaphase/anaphase transition of cell cycle (GO:1902100)	27	10	1.09	+	9.15	1.01e-06	5.55e-05
negative regulation of mitotic sister chromatid segregation	GO:0033048	5.53e-05	negative regulation of mitotic sister chromatid segregation (GO:0033048)	27	10	1.09	+	9.15	1.01e-06	5.53e-05
negative regulation of sister chromatid segregation	GO:0033046	5.51e-05	negative regulation of sister chromatid segregation (GO:0033046)	27	10	1.09	+	9.15	1.01e-06	5.51e-05
negative regulation of endoplasmic reticulum stress-induced intrinsic apoptotic signaling pathway	GO:1902236	0.00166	negative regulation of endoplasmic reticulum stress-induced intrinsic apoptotic signaling pathway (GO:1902236)	19	7	0.77	+	9.1	4.52e-05	0.00166
histone H3-K4 trimethylation	GO:0080182	0.00165	histone H3-K4 trimethylation (GO:0080182)	19	7	0.77	+	9.1	4.52e-05	0.00165
peptidyl-proline hydroxylation to 4-hydroxy-L-proline	GO:0018401	0.0443	peptidyl-proline hydroxylation to 4-hydroxy-L-proline (GO:0018401)	11	4	0.45	+	8.99	0.0022	0.0443
negative regulation of myelination	GO:0031642	0.0442	negative regulation of myelination (GO:0031642)	11	4	0.45	+	8.99	0.0022	0.0442
insulin metabolic process	GO:1901142	0.0442	insulin metabolic process (GO:1901142)	11	4	0.45	+	8.99	0.0022	0.0442
DNA strand elongation involved in DNA replication	GO:0006271	0.0162	DNA strand elongation involved in DNA replication (GO:0006271)	14	5	0.57	+	8.83	0.000649	0.0162
negative regulation of chromosome separation	GO:1905819	7.05e-05	negative regulation of chromosome separation (GO:1905819)	28	10	1.13	+	8.83	1.32e-06	7.05e-05
retrograde protein transport, ER to cytosol	GO:0030970	0.00599	retrograde protein transport, ER to cytosol (GO:0030970)	17	6	0.69	+	8.72	0.000195	0.00599
endoplasmic reticulum to cytosol transport	GO:1903513	0.00597	endoplasmic reticulum to cytosol transport (GO:1903513)	17	6	0.69	+	8.72	0.000195	0.00597
negative regulation of chromosome segregation	GO:0051985	8.73e-05	negative regulation of chromosome segregation (GO:0051985)	29	10	1.17	+	8.52	1.72e-06	8.73e-05
positive regulation of CD4-positive, alpha-beta T cell differentiation	GO:0043372	8.71e-05	positive regulation of CD4-positive, alpha-beta T cell differentiation (GO:0043372)	29	10	1.17	+	8.52	1.72e-06	8.71e-05
positive regulation of T-helper cell differentiation	GO:0045624	0.00262	positive regulation of T-helper cell differentiation (GO:0045624)	21	7	0.85	+	8.24	7.6e-05	0.00262
regulation of regulatory T cell differentiation	GO:0045589	0.000109	regulation of regulatory T cell differentiation (GO:0045589)	30	10	1.21	+	8.24	2.21e-06	0.000109
SRP-dependent cotranslational protein targeting to membrane	GO:0006614	0.0074	SRP-dependent cotranslational protein targeting to membrane (GO:0006614)	18	6	0.73	+	8.24	0.000251	0.0074
kinetochore organization	GO:0051383	0.00739	kinetochore organization (GO:0051383)	18	6	0.73	+	8.24	0.000251	0.00739
positive regulation of nuclear-transcribed mRNA catabolic process, deadenylation-dependent decay	GO:1900153	0.0201	positive regulation of nuclear-transcribed mRNA catabolic process, deadenylation-dependent decay (GO:1900153)	15	5	0.61	+	8.24	0.000838	0.0201
centromere complex assembly	GO:0034508	0.00113	centromere complex assembly (GO:0034508)	25	8	1.01	+	7.91	2.96e-05	0.00113
protein exit from endoplasmic reticulum	GO:0032527	0.00322	protein exit from endoplasmic reticulum (GO:0032527)	22	7	0.89	+	7.86	9.69e-05	0.00322
chromosome condensation	GO:0030261	7.13e-06	chromosome condensation (GO:0030261)	41	13	1.66	+	7.84	1.08e-07	7.13e-06
cotranslational protein targeting to membrane	GO:0006613	0.00908	cotranslational protein targeting to membrane (GO:0006613)	19	6	0.77	+	7.8	0.000319	0.00908
posttranslational protein targeting to endoplasmic reticulum membrane	GO:0006620	0.0242	posttranslational protein targeting to endoplasmic reticulum membrane (GO:0006620)	16	5	0.65	+	7.72	0.00106	0.0242
peptidyl-lysine dimethylation	GO:0018027	0.0242	peptidyl-lysine dimethylation (GO:0018027)	16	5	0.65	+	7.72	0.00106	0.0242
negative regulation of glycolytic process	GO:0045820	0.0241	negative regulation of glycolytic process (GO:0045820)	16	5	0.65	+	7.72	0.00106	0.0241
mitotic spindle assembly	GO:0090307	1.38e-06	mitotic spindle assembly (GO:0090307)	49	15	1.98	+	7.56	1.69e-08	1.38e-06
negative regulation of CD4-positive, alpha-beta T cell differentiation	GO:0043371	0.00393	negative regulation of CD4-positive, alpha-beta T cell differentiation (GO:0043371)	23	7	0.93	+	7.52	0.000122	0.00393
negative regulation of T-helper cell differentiation	GO:0045623	0.011	negative regulation of T-helper cell differentiation (GO:0045623)	20	6	0.81	+	7.41	0.000402	0.011
interferon-gamma production	GO:0032609	0.0109	interferon-gamma production (GO:0032609)	20	6	0.81	+	7.41	0.000402	0.0109
protein targeting to ER	GO:0045047	8.85e-05	protein targeting to ER (GO:0045047)	37	11	1.5	+	7.35	1.75e-06	8.85e-05
intra-Golgi vesicle-mediated transport	GO:0006891	0.0017	intra-Golgi vesicle-mediated transport (GO:0006891)	27	8	1.09	+	7.32	4.69e-05	0.0017
positive regulation of CD4-positive, alpha-beta T cell activation	GO:2000516	0.000247	positive regulation of CD4-positive, alpha-beta T cell activation (GO:2000516)	34	10	1.38	+	7.27	5.61e-06	0.000247
regulation of nuclear-transcribed mRNA catabolic process, deadenylation-dependent decay	GO:1900151	0.0291	regulation of nuclear-transcribed mRNA catabolic process, deadenylation-dependent decay (GO:1900151)	17	5	0.69	+	7.27	0.00133	0.0291
regulation of mitotic sister chromatid segregation	GO:0033047	4.7e-05	regulation of mitotic sister chromatid segregation (GO:0033047)	42	12	1.7	+	7.06	8.46e-07	4.7e-05
mitotic spindle organization	GO:0007052	2.29e-10	mitotic spindle organization (GO:0007052)	88	25	3.56	+	7.02	1.2e-12	2.29e-10
negative regulation of ubiquitin-protein transferase activity	GO:0051444	0.035	negative regulation of ubiquitin-protein transferase activity (GO:0051444)	18	5	0.73	+	6.86	0.00165	0.035
negative regulation of mitotic nuclear division	GO:0045839	0.000367	negative regulation of mitotic nuclear division (GO:0045839)	36	10	1.46	+	6.86	8.59e-06	0.000367
regulation of mitotic sister chromatid separation	GO:0010965	1.58e-06	regulation of mitotic sister chromatid separation (GO:0010965)	58	16	2.35	+	6.82	1.95e-08	1.58e-06
histone H3-K4 methylation	GO:0051568	0.00106	histone H3-K4 methylation (GO:0051568)	33	9	1.34	+	6.74	2.74e-05	0.00106
mitotic sister chromatid segregation	GO:0000070	2.79e-11	mitotic sister chromatid segregation (GO:0000070)	103	28	4.17	+	6.72	1.34e-13	2.79e-11
histone phosphorylation	GO:0016572	0.00691	histone phosphorylation (GO:0016572)	26	7	1.05	+	6.65	0.000232	0.00691
establishment of protein localization to endoplasmic reticulum	GO:0072599	0.000187	establishment of protein localization to endoplasmic reticulum (GO:0072599)	41	11	1.66	+	6.63	4.06e-06	0.000187
regulation of chromosome separation	GO:1905818	9.53e-07	regulation of chromosome separation (GO:1905818)	64	17	2.59	+	6.56	1.13e-08	9.53e-07
endoplasmic reticulum unfolded protein response	GO:0030968	1.5e-05	endoplasmic reticulum unfolded protein response (GO:0030968)	53	14	2.14	+	6.53	2.35e-07	1.5e-05
DNA strand elongation	GO:0022616	0.0413	DNA strand elongation (GO:0022616)	19	5	0.77	+	6.5	0.00202	0.0413
retrograde vesicle-mediated transport, Golgi to endoplasmic reticulum	GO:0006890	0.000222	retrograde vesicle-mediated transport, Golgi to endoplasmic reticulum (GO:0006890)	42	11	1.7	+	6.47	4.94e-06	0.000222
negative regulation of stem cell differentiation	GO:2000737	0.0183	negative regulation of stem cell differentiation (GO:2000737)	23	6	0.93	+	6.45	0.00075	0.0183
spindle assembly	GO:0051225	2.27e-09	spindle assembly (GO:0051225)	92	24	3.72	+	6.45	1.56e-11	2.27e-09
negative regulation of nervous system process	GO:0031645	0.0183	negative regulation of nervous system process (GO:0031645)	23	6	0.93	+	6.45	0.00075	0.0183
regulation of ubiquitin protein ligase activity	GO:1904666	0.0183	regulation of ubiquitin protein ligase activity (GO:1904666)	23	6	0.93	+	6.45	0.00075	0.0183
positive regulation of transcription from RNA polymerase II promoter in response to stress	GO:0036003	0.0182	positive regulation of transcription from RNA polymerase II promoter in response to stress (GO:0036003)	23	6	0.93	+	6.45	0.00075	0.0182
negative regulation of alpha-beta T cell differentiation	GO:0046639	0.00816	negative regulation of alpha-beta T cell differentiation (GO:0046639)	27	7	1.09	+	6.41	0.000282	0.00816
regulation of T-helper cell differentiation	GO:0045622	0.00177	regulation of T-helper cell differentiation (GO:0045622)	36	9	1.46	+	6.18	4.91e-05	0.00177
mitotic G2 DNA damage checkpoint	GO:0007095	0.0213	mitotic G2 DNA damage checkpoint (GO:0007095)	24	6	0.97	+	6.18	0.000907	0.0213
negative regulation of CD4-positive, alpha-beta T cell activation	GO:2000515	0.0041	negative regulation of CD4-positive, alpha-beta T cell activation (GO:2000515)	32	8	1.29	+	6.18	0.000129	0.0041
positive regulation of interleukin-2 production	GO:0032743	0.00409	positive regulation of interleukin-2 production (GO:0032743)	32	8	1.29	+	6.18	0.000129	0.00409
protein localization to chromosome, centromeric region	GO:0071459	0.0483	protein localization to chromosome, centromeric region (GO:0071459)	20	5	0.81	+	6.18	0.00244	0.0483
regulation of sister chromatid segregation	GO:0033045	4.46e-06	regulation of sister chromatid segregation (GO:0033045)	64	16	2.59	+	6.18	6.27e-08	4.46e-06
regulation of CD4-positive, alpha-beta T cell differentiation	GO:0043370	0.000134	regulation of CD4-positive, alpha-beta T cell differentiation (GO:0043370)	48	12	1.94	+	6.18	2.79e-06	0.000134
tetrahydrofolate metabolic process	GO:0046653	0.0482	tetrahydrofolate metabolic process (GO:0046653)	20	5	0.81	+	6.18	0.00244	0.0482
positive regulation of alpha-beta T cell differentiation	GO:0046638	0.000133	positive regulation of alpha-beta T cell differentiation (GO:0046638)	48	12	1.94	+	6.18	2.79e-06	0.000133
microtubule cytoskeleton organization involved in mitosis	GO:1902850	7.09e-11	microtubule cytoskeleton organization involved in mitosis (GO:1902850)	117	29	4.73	+	6.13	3.59e-13	7.09e-11
endoplasmic reticulum to Golgi vesicle-mediated transport	GO:0006888	9.67e-10	endoplasmic reticulum to Golgi vesicle-mediated transport (GO:0006888)	105	26	4.25	+	6.12	6.07e-12	9.67e-10
mitotic nuclear division	GO:0140014	7.81e-14	mitotic nuclear division (GO:0140014)	150	37	6.07	+	6.1	2.28e-16	7.81e-14
negative regulation of nuclear division	GO:0051784	0.000369	negative regulation of nuclear division (GO:0051784)	45	11	1.82	+	6.04	8.68e-06	0.000369
sister chromatid segregation	GO:0000819	1.72e-11	sister chromatid segregation (GO:0000819)	127	31	5.14	+	6.03	7.85e-14	1.72e-11
alpha-beta T cell differentiation	GO:0046632	6.2e-06	alpha-beta T cell differentiation (GO:0046632)	66	16	2.67	+	5.99	9.03e-08	6.2e-06
regulation of endoplasmic reticulum stress-induced intrinsic apoptotic signaling pathway	GO:1902235	0.0111	regulation of endoplasmic reticulum stress-induced intrinsic apoptotic signaling pathway (GO:1902235)	29	7	1.17	+	5.96	0.000409	0.0111
regulation of mitotic metaphase/anaphase transition	GO:0030071	8.04e-05	regulation of mitotic metaphase/anaphase transition (GO:0030071)	54	13	2.19	+	5.95	1.55e-06	8.04e-05
spindle organization	GO:0007051	3.58e-13	spindle organization (GO:0007051)	150	36	6.07	+	5.93	1.2e-15	3.58e-13
protein localization to centrosome	GO:0071539	0.0246	protein localization to centrosome (GO:0071539)	25	6	1.01	+	5.93	0.00109	0.0246
regulation of histone H3-K9 methylation	GO:0051570	0.0246	regulation of histone H3-K9 methylation (GO:0051570)	25	6	1.01	+	5.93	0.00109	0.0246
regulation of chromosome segregation	GO:0051983	7.83e-07	regulation of chromosome segregation (GO:0051983)	81	19	3.28	+	5.8	9.03e-09	7.83e-07
regulation of T-helper 1 type immune response	GO:0002825	0.0129	regulation of T-helper 1 type immune response (GO:0002825)	30	7	1.21	+	5.77	0.000487	0.0129
regulation of metaphase/anaphase transition of cell cycle	GO:1902099	0.000109	regulation of metaphase/anaphase transition of cell cycle (GO:1902099)	56	13	2.27	+	5.74	2.19e-06	0.000109
alpha-beta T cell activation	GO:0046631	9.1e-07	alpha-beta T cell activation (GO:0046631)	82	19	3.32	+	5.73	1.07e-08	9.1e-07
female meiotic nuclear division	GO:0007143	0.00284	female meiotic nuclear division (GO:0007143)	39	9	1.58	+	5.7	8.38e-05	0.00284
regulation of spindle organization	GO:0090224	0.00283	regulation of spindle organization (GO:0090224)	39	9	1.58	+	5.7	8.38e-05	0.00283
protein localization to microtubule organizing center	GO:1905508	0.0284	protein localization to microtubule organizing center (GO:1905508)	26	6	1.05	+	5.7	0.0013	0.0284
protein localization to endoplasmic reticulum	GO:0070972	2.36e-05	protein localization to endoplasmic reticulum (GO:0070972)	65	15	2.63	+	5.7	3.92e-07	2.36e-05
regulation of mitotic spindle organization	GO:0060236	0.00659	regulation of mitotic spindle organization (GO:0060236)	35	8	1.42	+	5.65	0.000219	0.00659
regulation of interleukin-17 production	GO:0032660	0.00658	regulation of interleukin-17 production (GO:0032660)	35	8	1.42	+	5.65	0.000219	0.00658
G2 DNA damage checkpoint	GO:0031572	0.00657	G2 DNA damage checkpoint (GO:0031572)	35	8	1.42	+	5.65	0.000219	0.00657
mitotic cytokinesis	GO:0000281	2.73e-05	mitotic cytokinesis (GO:0000281)	66	15	2.67	+	5.62	4.64e-07	2.73e-05
DNA duplex unwinding	GO:0032508	0.0148	DNA duplex unwinding (GO:0032508)	31	7	1.25	+	5.58	0.000578	0.0148
regulation of CD4-positive, alpha-beta T cell activation	GO:2000514	7.4e-05	regulation of CD4-positive, alpha-beta T cell activation (GO:2000514)	63	14	2.55	+	5.49	1.41e-06	7.4e-05
negative regulation of cell killing	GO:0031342	0.0328	negative regulation of cell killing (GO:0031342)	27	6	1.09	+	5.49	0.00153	0.0328
DNA-dependent DNA replication maintenance of fidelity	GO:0045005	0.00378	DNA-dependent DNA replication maintenance of fidelity (GO:0045005)	41	9	1.66	+	5.42	0.000117	0.00378
maintenance of protein localization in organelle	GO:0072595	0.00378	maintenance of protein localization in organelle (GO:0072595)	41	9	1.66	+	5.42	0.000117	0.00378
cellular response to unfolded protein	GO:0034620	1.85e-05	cellular response to unfolded protein (GO:0034620)	73	16	2.95	+	5.42	2.96e-07	1.85e-05
mitotic G2/M transition checkpoint	GO:0044818	0.0169	mitotic G2/M transition checkpoint (GO:0044818)	32	7	1.29	+	5.41	0.000681	0.0169
Golgi vesicle budding	GO:0048194	0.0169	Golgi vesicle budding (GO:0048194)	32	7	1.29	+	5.41	0.000681	0.0169
dendritic spine organization	GO:0097061	0.00874	dendritic spine organization (GO:0097061)	37	8	1.5	+	5.34	0.000304	0.00874
negative regulation of signaling receptor activity	GO:2000272	0.0378	negative regulation of signaling receptor activity (GO:2000272)	28	6	1.13	+	5.3	0.0018	0.0378
endoplasmic reticulum calcium ion homeostasis	GO:0032469	0.0378	endoplasmic reticulum calcium ion homeostasis (GO:0032469)	28	6	1.13	+	5.3	0.0018	0.0378
cellular response to interferon-beta	GO:0035458	0.00218	cellular response to interferon-beta (GO:0035458)	47	10	1.9	+	5.26	6.18e-05	0.00218
centrosome localization	GO:0051642	0.0193	centrosome localization (GO:0051642)	33	7	1.34	+	5.24	0.000798	0.0193
centrosome duplication	GO:0051298	0.0193	centrosome duplication (GO:0051298)	33	7	1.34	+	5.24	0.000798	0.0193
intrinsic apoptotic signaling pathway in response to endoplasmic reticulum stress	GO:0070059	0.00997	intrinsic apoptotic signaling pathway in response to endoplasmic reticulum stress (GO:0070059)	38	8	1.54	+	5.2	0.000356	0.00997
negative regulation of alpha-beta T cell activation	GO:0046636	0.00498	negative regulation of alpha-beta T cell activation (GO:0046636)	43	9	1.74	+	5.17	0.00016	0.00498
positive regulation of protein deacetylation	GO:0090312	0.0428	positive regulation of protein deacetylation (GO:0090312)	29	6	1.17	+	5.11	0.0021	0.0428
alpha-beta T cell activation involved in immune response	GO:0002287	0.0217	alpha-beta T cell activation involved in immune response (GO:0002287)	34	7	1.38	+	5.09	0.00093	0.0217
regulation of astrocyte differentiation	GO:0048710	0.0217	regulation of astrocyte differentiation (GO:0048710)	34	7	1.38	+	5.09	0.00093	0.0217
microtubule organizing center localization	GO:0061842	0.0216	microtubule organizing center localization (GO:0061842)	34	7	1.38	+	5.09	0.00093	0.0216
response to interferon-beta	GO:0035456	0.000693	response to interferon-beta (GO:0035456)	59	12	2.39	+	5.03	1.72e-05	0.000693
regulation of histone methylation	GO:0031060	8.37e-05	regulation of histone methylation (GO:0031060)	74	15	2.99	+	5.01	1.63e-06	8.37e-05
establishment of spindle localization	GO:0051293	0.00651	establishment of spindle localization (GO:0051293)	45	9	1.82	+	4.94	0.000216	0.00651
deoxyribonucleotide metabolic process	GO:0009262	0.0483	deoxyribonucleotide metabolic process (GO:0009262)	30	6	1.21	+	4.94	0.00244	0.0483
positive regulation of tyrosine phosphorylation of STAT protein	GO:0042531	0.00162	positive regulation of tyrosine phosphorylation of STAT protein (GO:0042531)	55	11	2.23	+	4.94	4.39e-05	0.00162
cell redox homeostasis	GO:0045454	0.000385	cell redox homeostasis (GO:0045454)	65	13	2.63	+	4.94	9.07e-06	0.000385
spindle localization	GO:0051653	0.00322	spindle localization (GO:0051653)	50	10	2.02	+	4.94	9.72e-05	0.00322
regulation of tyrosine phosphorylation of STAT protein	GO:0042509	0.000216	regulation of tyrosine phosphorylation of STAT protein (GO:0042509)	71	14	2.87	+	4.87	4.77e-06	0.000216
regulation of alpha-beta T cell differentiation	GO:0046637	0.000437	regulation of alpha-beta T cell differentiation (GO:0046637)	66	13	2.67	+	4.87	1.05e-05	0.000437
mitotic cell cycle checkpoint	GO:0007093	4.43e-07	mitotic cell cycle checkpoint (GO:0007093)	117	23	4.73	+	4.86	4.88e-09	4.43e-07
regulation of ubiquitin-protein transferase activity	GO:0051438	0.00367	regulation of ubiquitin-protein transferase activity (GO:0051438)	51	10	2.06	+	4.85	0.000112	0.00367
regulation of transcription from RNA polymerase II promoter in response to stress	GO:0043618	0.00737	regulation of transcription from RNA polymerase II promoter in response to stress (GO:0043618)	46	9	1.86	+	4.83	0.000249	0.00737
response to protozoan	GO:0001562	0.0143	response to protozoan (GO:0001562)	41	8	1.66	+	4.82	0.000555	0.0143
response to unfolded protein	GO:0006986	4.19e-06	response to unfolded protein (GO:0006986)	103	20	4.17	+	4.8	5.81e-08	4.19e-06
negative regulation of chromosome organization	GO:2001251	0.000276	negative regulation of chromosome organization (GO:2001251)	73	14	2.95	+	4.74	6.32e-06	0.000276
negative regulation of adaptive immune response	GO:0002820	0.00827	negative regulation of adaptive immune response (GO:0002820)	47	9	1.9	+	4.73	0.000287	0.00827
negative regulation of response to endoplasmic reticulum stress	GO:1903573	0.016	negative regulation of response to endoplasmic reticulum stress (GO:1903573)	42	8	1.7	+	4.71	0.000639	0.016
negative regulation of adaptive immune response based on somatic recombination of immune receptors built from immunoglobulin superfamily domains	GO:0002823	0.016	negative regulation of adaptive immune response based on somatic recombination of immune receptors built from immunoglobulin superfamily domains (GO:0002823)	42	8	1.7	+	4.71	0.000639	0.016
regulation of interleukin-2 production	GO:0032663	0.00235	regulation of interleukin-2 production (GO:0032663)	58	11	2.35	+	4.69	6.71e-05	0.00235
DNA-dependent DNA replication	GO:0006261	3.03e-06	DNA-dependent DNA replication (GO:0006261)	111	21	4.49	+	4.68	4.03e-08	3.03e-06
DNA geometric change	GO:0032392	0.0309	DNA geometric change (GO:0032392)	37	7	1.5	+	4.68	0.00143	0.0309
peptidyl-lysine trimethylation	GO:0018023	0.0309	peptidyl-lysine trimethylation (GO:0018023)	37	7	1.5	+	4.68	0.00143	0.0309
defense response to protozoan	GO:0042832	0.0309	defense response to protozoan (GO:0042832)	37	7	1.5	+	4.68	0.00143	0.0309
negative regulation of reactive oxygen species biosynthetic process	GO:1903427	0.0308	negative regulation of reactive oxygen species biosynthetic process (GO:1903427)	37	7	1.5	+	4.68	0.00143	0.0308
negative regulation of T cell differentiation	GO:0045581	0.00932	negative regulation of T cell differentiation (GO:0045581)	48	9	1.94	+	4.63	0.000329	0.00932
cell cycle G2/M phase transition	GO:0044839	0.0093	cell cycle G2/M phase transition (GO:0044839)	48	9	1.94	+	4.63	0.000329	0.0093
positive regulation of histone methylation	GO:0031062	0.018	positive regulation of histone methylation (GO:0031062)	43	8	1.74	+	4.6	0.000732	0.018
histone lysine methylation	GO:0034968	0.0015	histone lysine methylation (GO:0034968)	65	12	2.63	+	4.56	3.99e-05	0.0015
leukocyte mediated cytotoxicity	GO:0001909	0.035	leukocyte mediated cytotoxicity (GO:0001909)	38	7	1.54	+	4.55	0.00164	0.035
positive regulation of interleukin-10 production	GO:0032733	0.0349	positive regulation of interleukin-10 production (GO:0032733)	38	7	1.54	+	4.55	0.00164	0.0349
regulation of alpha-beta T cell proliferation	GO:0046640	0.0349	regulation of alpha-beta T cell proliferation (GO:0046640)	38	7	1.54	+	4.55	0.00164	0.0349
Golgi organization	GO:0007030	4.32e-06	Golgi organization (GO:0007030)	114	21	4.61	+	4.55	6.03e-08	4.32e-06
histone methylation	GO:0016571	0.00011	histone methylation (GO:0016571)	87	16	3.52	+	4.54	2.27e-06	0.00011
positive regulation of T cell differentiation	GO:0045582	3.14e-05	positive regulation of T cell differentiation (GO:0045582)	98	18	3.97	+	4.54	5.44e-07	3.14e-05
mitotic cell cycle process	GO:1903047	1.25e-24	mitotic cell cycle process (GO:1903047)	466	85	18.86	+	4.51	5.56e-28	1.25e-24
positive regulation of alpha-beta T cell activation	GO:0046635	0.00166	positive regulation of alpha-beta T cell activation (GO:0046635)	66	12	2.67	+	4.49	4.55e-05	0.00166
cellular response to topologically incorrect protein	GO:0035967	7.14e-05	cellular response to topologically incorrect protein (GO:0035967)	94	17	3.8	+	4.47	1.35e-06	7.14e-05
negative regulation of lymphocyte apoptotic process	GO:0070229	0.0387	negative regulation of lymphocyte apoptotic process (GO:0070229)	39	7	1.58	+	4.44	0.00187	0.0387
regulation of mitotic nuclear division	GO:0007088	2.25e-05	regulation of mitotic nuclear division (GO:0007088)	106	19	4.29	+	4.43	3.69e-07	2.25e-05
maintenance of protein location in cell	GO:0032507	0.00186	maintenance of protein location in cell (GO:0032507)	67	12	2.71	+	4.43	5.18e-05	0.00186
spleen development	GO:0048536	0.022	spleen development (GO:0048536)	45	8	1.82	+	4.39	0.000952	0.022
protein tetramerization	GO:0051262	0.000569	protein tetramerization (GO:0051262)	79	14	3.2	+	4.38	1.4e-05	0.000569
positive regulation of lymphocyte differentiation	GO:0045621	1.4e-05	positive regulation of lymphocyte differentiation (GO:0045621)	113	20	4.57	+	4.37	2.19e-07	1.4e-05
protein homotetramerization	GO:0051289	0.0129	protein homotetramerization (GO:0051289)	51	9	2.06	+	4.36	0.000487	0.0129
regulation of DNA-templated transcription in response to stress	GO:0043620	0.0129	regulation of DNA-templated transcription in response to stress (GO:0043620)	51	9	2.06	+	4.36	0.000487	0.0129
protein-DNA complex assembly	GO:0065004	2.46e-06	protein-DNA complex assembly (GO:0065004)	131	23	5.3	+	4.34	3.13e-08	2.46e-06
regulation of interleukin-10 production	GO:0032653	0.00739	regulation of interleukin-10 production (GO:0032653)	57	10	2.31	+	4.34	0.00025	0.00739
centrosome cycle	GO:0007098	0.000639	centrosome cycle (GO:0007098)	80	14	3.24	+	4.32	1.58e-05	0.000639
tRNA aminoacylation for protein translation	GO:0006418	0.0432	tRNA aminoacylation for protein translation (GO:0006418)	40	7	1.62	+	4.32	0.00213	0.0432
cellular response to glucocorticoid stimulus	GO:0071385	0.0431	cellular response to glucocorticoid stimulus (GO:0071385)	40	7	1.62	+	4.32	0.00213	0.0431
mitotic cell cycle	GO:0000278	6.57e-26	mitotic cell cycle (GO:0000278)	538	94	21.77	+	4.32	1.25e-29	6.57e-26
negative regulation of mitotic cell cycle phase transition	GO:1901991	4.78e-06	negative regulation of mitotic cell cycle phase transition (GO:1901991)	126	22	5.1	+	4.31	6.78e-08	4.78e-06
regulation of T cell differentiation	GO:0045580	2.29e-07	regulation of T cell differentiation (GO:0045580)	155	27	6.27	+	4.3	2.35e-09	2.29e-07
cytoskeleton-dependent cytokinesis	GO:0061640	0.000196	cytoskeleton-dependent cytokinesis (GO:0061640)	92	16	3.72	+	4.3	4.28e-06	0.000196
T cell proliferation	GO:0042098	0.0245	T cell proliferation (GO:0042098)	46	8	1.86	+	4.3	0.00108	0.0245
nuclear division	GO:0000280	1.27e-13	nuclear division (GO:0000280)	288	50	11.65	+	4.29	4.03e-16	1.27e-13
cytokinesis	GO:0000910	0.000109	cytokinesis (GO:0000910)	98	17	3.97	+	4.29	2.23e-06	0.000109
DNA replication	GO:0006260	3.71e-08	DNA replication (GO:0006260)	173	30	7	+	4.29	3.36e-10	3.71e-08
nuclear chromosome segregation	GO:0098813	1.19e-09	nuclear chromosome segregation (GO:0098813)	210	36	8.5	+	4.24	7.74e-12	1.19e-09
protein localization to microtubule cytoskeleton	GO:0072698	0.0478	protein localization to microtubule cytoskeleton (GO:0072698)	41	7	1.66	+	4.22	0.00241	0.0478
actin polymerization or depolymerization	GO:0008154	0.0157	actin polymerization or depolymerization (GO:0008154)	53	9	2.14	+	4.2	0.000624	0.0157
negative regulation of cell cycle phase transition	GO:1901988	2.39e-06	negative regulation of cell cycle phase transition (GO:1901988)	142	24	5.75	+	4.18	3.01e-08	2.39e-06
positive regulation of interferon-gamma production	GO:0032729	0.00162	positive regulation of interferon-gamma production (GO:0032729)	77	13	3.12	+	4.17	4.4e-05	0.00162
response to endoplasmic reticulum stress	GO:0034976	1.84e-09	response to endoplasmic reticulum stress (GO:0034976)	214	36	8.66	+	4.16	1.25e-11	1.84e-09
negative regulation of cell cycle G2/M phase transition	GO:1902750	0.0174	negative regulation of cell cycle G2/M phase transition (GO:1902750)	54	9	2.19	+	4.12	0.000703	0.0174
alpha-amino acid biosynthetic process	GO:1901607	0.0174	alpha-amino acid biosynthetic process (GO:1901607)	54	9	2.19	+	4.12	0.000703	0.0174
neuron projection organization	GO:0106027	0.03	neuron projection organization (GO:0106027)	48	8	1.94	+	4.12	0.00138	0.03
metaphase plate congression	GO:0051310	0.0173	metaphase plate congression (GO:0051310)	54	9	2.19	+	4.12	0.000703	0.0173
response to topologically incorrect protein	GO:0035966	1.7e-05	response to topologically incorrect protein (GO:0035966)	126	21	5.1	+	4.12	2.67e-07	1.7e-05
regulation of endothelial cell apoptotic process	GO:2000351	0.0191	regulation of endothelial cell apoptotic process (GO:2000351)	55	9	2.23	+	4.04	0.00079	0.0191
CD4-positive, alpha-beta T cell activation	GO:0035710	0.0331	CD4-positive, alpha-beta T cell activation (GO:0035710)	49	8	1.98	+	4.03	0.00155	0.0331
regulation of cytokinesis	GO:0032465	0.0022	regulation of cytokinesis (GO:0032465)	80	13	3.24	+	4.02	6.24e-05	0.0022
regulation of cyclin-dependent protein serine/threonine kinase activity	GO:0000079	0.00389	regulation of cyclin-dependent protein serine/threonine kinase activity (GO:0000079)	74	12	2.99	+	4.01	0.000121	0.00389
protein-DNA complex subunit organization	GO:0071824	5.06e-07	protein-DNA complex subunit organization (GO:0071824)	174	28	7.04	+	3.98	5.64e-09	5.06e-07
negative regulation of autophagy	GO:0010507	0.00424	negative regulation of autophagy (GO:0010507)	75	12	3.04	+	3.95	0.000135	0.00424
chromosome segregation	GO:0007059	1.13e-10	chromosome segregation (GO:0007059)	269	43	10.89	+	3.95	5.78e-13	1.13e-10
organelle disassembly	GO:1903008	0.00764	organelle disassembly (GO:1903008)	69	11	2.79	+	3.94	0.000262	0.00764
organelle fission	GO:0048285	1.37e-12	organelle fission (GO:0048285)	322	51	13.03	+	3.91	5.4e-15	1.37e-12
cell cycle checkpoint	GO:0000075	6.39e-06	cell cycle checkpoint (GO:0000075)	152	24	6.15	+	3.9	9.4e-08	6.39e-06
negative regulation of lymphocyte differentiation	GO:0045620	0.0228	negative regulation of lymphocyte differentiation (GO:0045620)	57	9	2.31	+	3.9	0.000991	0.0228
microtubule polymerization or depolymerization	GO:0031109	0.04	microtubule polymerization or depolymerization (GO:0031109)	51	8	2.06	+	3.88	0.00194	0.04
positive regulation of histone modification	GO:0031058	0.000559	positive regulation of histone modification (GO:0031058)	102	16	4.13	+	3.88	1.36e-05	0.000559
cell cycle phase transition	GO:0044770	4.36e-06	cell cycle phase transition (GO:0044770)	160	25	6.47	+	3.86	6.11e-08	4.36e-06
regulation of alpha-beta T cell activation	GO:0046634	0.000615	regulation of alpha-beta T cell activation (GO:0046634)	103	16	4.17	+	3.84	1.52e-05	0.000615
regulation of histone modification	GO:0031056	4.77e-06	regulation of histone modification (GO:0031056)	161	25	6.52	+	3.84	6.81e-08	4.77e-06
regulation of stem cell differentiation	GO:2000736	0.0249	regulation of stem cell differentiation (GO:2000736)	58	9	2.35	+	3.83	0.00111	0.0249
regulation of interleukin-12 production	GO:0032655	0.0248	regulation of interleukin-12 production (GO:0032655)	58	9	2.35	+	3.83	0.00111	0.0248
cellular amino acid biosynthetic process	GO:0008652	0.0248	cellular amino acid biosynthetic process (GO:0008652)	58	9	2.35	+	3.83	0.00111	0.0248
regulation of lymphocyte differentiation	GO:0045619	5.65e-07	regulation of lymphocyte differentiation (GO:0045619)	187	29	7.57	+	3.83	6.34e-09	5.65e-07
DNA conformation change	GO:0071103	3.47e-07	DNA conformation change (GO:0071103)	194	30	7.85	+	3.82	3.7e-09	3.47e-07
regulation of nuclear division	GO:0051783	4.54e-05	regulation of nuclear division (GO:0051783)	136	21	5.5	+	3.82	8.14e-07	4.54e-05
positive regulation of immunoglobulin production	GO:0002639	0.0438	positive regulation of immunoglobulin production (GO:0002639)	52	8	2.1	+	3.8	0.00217	0.0438
cell cycle arrest	GO:0007050	0.002	cell cycle arrest (GO:0007050)	91	14	3.68	+	3.8	5.61e-05	0.002
microtubule organizing center organization	GO:0031023	0.002	microtubule organizing center organization (GO:0031023)	91	14	3.68	+	3.8	5.61e-05	0.002
regulation of centrosome cycle	GO:0046605	0.0437	regulation of centrosome cycle (GO:0046605)	52	8	2.1	+	3.8	0.00217	0.0437
regulation of cyclin-dependent protein kinase activity	GO:1904029	0.00579	regulation of cyclin-dependent protein kinase activity (GO:1904029)	78	12	3.16	+	3.8	0.000187	0.00579
mitotic cell cycle phase transition	GO:0044772	1.75e-05	mitotic cell cycle phase transition (GO:0044772)	150	23	6.07	+	3.79	2.76e-07	1.75e-05
regulation of interferon-gamma production	GO:0032649	0.000413	regulation of interferon-gamma production (GO:0032649)	111	17	4.49	+	3.78	9.81e-06	0.000413
establishment of chromosome localization	GO:0051303	0.0101	establishment of chromosome localization (GO:0051303)	72	11	2.91	+	3.78	0.000363	0.0101
chromosome localization	GO:0050000	0.0101	chromosome localization (GO:0050000)	72	11	2.91	+	3.78	0.000363	0.0101
negative regulation of leukocyte apoptotic process	GO:2000107	0.0273	negative regulation of leukocyte apoptotic process (GO:2000107)	59	9	2.39	+	3.77	0.00123	0.0273
cell division	GO:0051301	1.99e-17	cell division (GO:0051301)	487	74	19.71	+	3.75	2.52e-20	1.99e-17
peptidyl-lysine methylation	GO:0018022	0.00633	peptidyl-lysine methylation (GO:0018022)	79	12	3.2	+	3.75	0.000208	0.00633
positive regulation of mRNA catabolic process	GO:0061014	0.0478	positive regulation of mRNA catabolic process (GO:0061014)	53	8	2.14	+	3.73	0.00241	0.0478
ubiquitin-dependent ERAD pathway	GO:0030433	0.011	ubiquitin-dependent ERAD pathway (GO:0030433)	73	11	2.95	+	3.72	0.000403	0.011
DNA packaging	GO:0006323	2.28e-05	DNA packaging (GO:0006323)	153	23	6.19	+	3.71	3.77e-07	2.28e-05
negative regulation of cell cycle process	GO:0010948	3.73e-07	negative regulation of cell cycle process (GO:0010948)	207	31	8.38	+	3.7	4.02e-09	3.73e-07
regulation of lymphocyte apoptotic process	GO:0070228	0.0189	regulation of lymphocyte apoptotic process (GO:0070228)	67	10	2.71	+	3.69	0.000781	0.0189
regulation of chromatin organization	GO:1902275	4.08e-07	regulation of chromatin organization (GO:1902275)	208	31	8.42	+	3.68	4.45e-09	4.08e-07
negative regulation of intracellular transport	GO:0032387	0.0325	negative regulation of intracellular transport (GO:0032387)	61	9	2.47	+	3.65	0.00152	0.0325
negative regulation of reactive oxygen species metabolic process	GO:2000378	0.0206	negative regulation of reactive oxygen species metabolic process (GO:2000378)	68	10	2.75	+	3.63	0.000865	0.0206
negative regulation of T cell activation	GO:0050868	0.000401	negative regulation of T cell activation (GO:0050868)	123	18	4.98	+	3.62	9.5e-06	0.000401
meiotic cell cycle process	GO:1903046	7.29e-06	meiotic cell cycle process (GO:1903046)	178	26	7.2	+	3.61	1.11e-07	7.29e-06
positive regulation of chromatin organization	GO:1905269	0.000726	positive regulation of chromatin organization (GO:1905269)	117	17	4.73	+	3.59	1.81e-05	0.000726
post-embryonic development	GO:0009791	0.000437	post-embryonic development (GO:0009791)	124	18	5.02	+	3.59	1.05e-05	0.000437
negative regulation of mitotic cell cycle	GO:0045930	7.78e-07	negative regulation of mitotic cell cycle (GO:0045930)	215	31	8.7	+	3.56	8.93e-09	7.78e-07
cell cycle process	GO:0022402	1.1e-25	cell cycle process (GO:0022402)	802	115	32.45	+	3.54	2.78e-29	1.1e-25
positive regulation of leukocyte differentiation	GO:1902107	1.78e-05	positive regulation of leukocyte differentiation (GO:1902107)	175	25	7.08	+	3.53	2.82e-07	1.78e-05
positive regulation of hemopoiesis	GO:1903708	1.77e-05	positive regulation of hemopoiesis (GO:1903708)	175	25	7.08	+	3.53	2.82e-07	1.77e-05
protein targeting to membrane	GO:0006612	0.00974	protein targeting to membrane (GO:0006612)	84	12	3.4	+	3.53	0.000346	0.00974
maintenance of protein location	GO:0045185	0.00372	maintenance of protein location (GO:0045185)	98	14	3.97	+	3.53	0.000114	0.00372
actin cytoskeleton reorganization	GO:0031532	0.0241	actin cytoskeleton reorganization (GO:0031532)	70	10	2.83	+	3.53	0.00106	0.0241
regulation of response to endoplasmic reticulum stress	GO:1905897	0.0153	regulation of response to endoplasmic reticulum stress (GO:1905897)	77	11	3.12	+	3.53	0.000603	0.0153
regulation of leukocyte apoptotic process	GO:2000106	0.00404	regulation of leukocyte apoptotic process (GO:2000106)	99	14	4.01	+	3.49	0.000126	0.00404
meiotic nuclear division	GO:0140013	5.51e-05	meiotic nuclear division (GO:0140013)	163	23	6.6	+	3.49	1.01e-06	5.51e-05
double-strand break repair via homologous recombination	GO:0000724	0.00717	double-strand break repair via homologous recombination (GO:0000724)	93	13	3.76	+	3.45	0.000241	0.00717
chromosome organization involved in meiotic cell cycle	GO:0070192	0.018	chromosome organization involved in meiotic cell cycle (GO:0070192)	79	11	3.2	+	3.44	0.000731	0.018
T cell differentiation	GO:0030217	4.37e-05	T cell differentiation (GO:0030217)	173	24	7	+	3.43	7.79e-07	4.37e-05
Golgi vesicle transport	GO:0048193	2.52e-07	Golgi vesicle transport (GO:0048193)	253	35	10.24	+	3.42	2.62e-09	2.52e-07
recombinational repair	GO:0000725	0.00771	recombinational repair (GO:0000725)	94	13	3.8	+	3.42	0.000264	0.00771
negative regulation of T cell proliferation	GO:0042130	0.0304	negative regulation of T cell proliferation (GO:0042130)	73	10	2.95	+	3.39	0.0014	0.0304
negative regulation of lymphocyte proliferation	GO:0050672	0.0132	negative regulation of lymphocyte proliferation (GO:0050672)	88	12	3.56	+	3.37	0.000505	0.0132
positive regulation of protein localization to nucleus	GO:1900182	0.0132	positive regulation of protein localization to nucleus (GO:1900182)	88	12	3.56	+	3.37	0.000505	0.0132
protein methylation	GO:0006479	0.00157	protein methylation (GO:0006479)	126	17	5.1	+	3.33	4.23e-05	0.00157
protein alkylation	GO:0008213	0.00156	protein alkylation (GO:0008213)	126	17	5.1	+	3.33	4.23e-05	0.00156
negative regulation of mononuclear cell proliferation	GO:0032945	0.0143	negative regulation of mononuclear cell proliferation (GO:0032945)	89	12	3.6	+	3.33	0.000553	0.0143
ERAD pathway	GO:0036503	0.0143	ERAD pathway (GO:0036503)	89	12	3.6	+	3.33	0.000553	0.0143
regulation of cell cycle G2/M phase transition	GO:1902749	0.00978	regulation of cell cycle G2/M phase transition (GO:1902749)	97	13	3.93	+	3.31	0.000348	0.00978
positive regulation of cold-induced thermogenesis	GO:0120162	0.00977	positive regulation of cold-induced thermogenesis (GO:0120162)	97	13	3.93	+	3.31	0.000348	0.00977
negative regulation of leukocyte cell-cell adhesion	GO:1903038	0.00112	negative regulation of leukocyte cell-cell adhesion (GO:1903038)	135	18	5.46	+	3.29	2.93e-05	0.00112
T cell activation	GO:0042110	1.42e-07	T cell activation (GO:0042110)	285	38	11.53	+	3.29	1.38e-09	1.42e-07
maintenance of location in cell	GO:0051651	0.0112	maintenance of location in cell (GO:0051651)	99	13	4.01	+	3.24	0.000415	0.0112
regulation of cell division	GO:0051302	0.00035	regulation of cell division (GO:0051302)	160	21	6.47	+	3.24	8.13e-06	0.00035
regulation of chromosome organization	GO:0033044	3.46e-07	regulation of chromosome organization (GO:0033044)	283	37	11.45	+	3.23	3.66e-09	3.46e-07
positive regulation of T cell activation	GO:0050870	4.34e-05	positive regulation of T cell activation (GO:0050870)	199	26	8.05	+	3.23	7.67e-07	4.34e-05
cellular response to interferon-gamma	GO:0071346	0.0121	cellular response to interferon-gamma (GO:0071346)	100	13	4.05	+	3.21	0.000453	0.0121
response to toxic substance	GO:0009636	0.00823	response to toxic substance (GO:0009636)	108	14	4.37	+	3.2	0.000285	0.00823
negative regulation of cell cycle	GO:0045786	7.43e-10	negative regulation of cell cycle (GO:0045786)	405	52	16.39	+	3.17	4.52e-12	7.43e-10
regulation of mitotic cell cycle phase transition	GO:1901990	3.05e-06	regulation of mitotic cell cycle phase transition (GO:1901990)	258	33	10.44	+	3.16	4.08e-08	3.05e-06
negative regulation of leukocyte proliferation	GO:0070664	0.0204	negative regulation of leukocyte proliferation (GO:0070664)	94	12	3.8	+	3.15	0.000855	0.0204
regulation of cell cycle process	GO:0010564	3.52e-14	regulation of cell cycle process (GO:0010564)	588	75	23.79	+	3.15	9.36e-17	3.52e-14
positive regulation of leukocyte cell-cell adhesion	GO:1903039	2.76e-05	positive regulation of leukocyte cell-cell adhesion (GO:1903039)	220	28	8.9	+	3.15	4.7e-07	2.76e-05
negative regulation of immune effector process	GO:0002698	0.00285	negative regulation of immune effector process (GO:0002698)	134	17	5.42	+	3.14	8.44e-05	0.00285
negative regulation of immune response	GO:0050777	0.000847	negative regulation of immune response (GO:0050777)	158	20	6.39	+	3.13	2.13e-05	0.000847
embryonic placenta development	GO:0001892	0.0102	embryonic placenta development (GO:0001892)	111	14	4.49	+	3.12	0.000366	0.0102
negative regulation of lymphocyte activation	GO:0051250	0.000917	negative regulation of lymphocyte activation (GO:0051250)	159	20	6.43	+	3.11	2.31e-05	0.000917
regulation of T cell activation	GO:0050863	2.44e-07	regulation of T cell activation (GO:0050863)	319	40	12.91	+	3.1	2.52e-09	2.44e-07
microtubule cytoskeleton organization	GO:0000226	9.23e-12	microtubule cytoskeleton organization (GO:0000226)	511	64	20.68	+	3.09	3.98e-14	9.23e-12
regulation of cell cycle phase transition	GO:1901987	1.87e-06	regulation of cell cycle phase transition (GO:1901987)	292	36	11.82	+	3.05	2.34e-08	1.87e-06
lymphocyte differentiation	GO:0030098	2.78e-06	lymphocyte differentiation (GO:0030098)	284	35	11.49	+	3.05	3.69e-08	2.78e-06
negative regulation of intrinsic apoptotic signaling pathway	GO:2001243	0.0265	negative regulation of intrinsic apoptotic signaling pathway (GO:2001243)	98	12	3.97	+	3.03	0.00119	0.0265
myeloid cell homeostasis	GO:0002262	0.00405	myeloid cell homeostasis (GO:0002262)	139	17	5.62	+	3.02	0.000126	0.00405
DNA integrity checkpoint	GO:0031570	0.0283	DNA integrity checkpoint (GO:0031570)	99	12	4.01	+	3	0.00129	0.0283
regulation of NIK/NF-kappaB signaling	GO:1901222	0.0419	regulation of NIK/NF-kappaB signaling (GO:1901222)	91	11	3.68	+	2.99	0.00206	0.0419
positive regulation of production of molecular mediator of immune response	GO:0002702	0.0218	positive regulation of production of molecular mediator of immune response (GO:0002702)	109	13	4.41	+	2.95	0.000941	0.0218
negative regulation of cell-cell adhesion	GO:0022408	0.000529	negative regulation of cell-cell adhesion (GO:0022408)	193	23	7.81	+	2.94	1.29e-05	0.000529
regulation of cell killing	GO:0031341	0.011	regulation of cell killing (GO:0031341)	126	15	5.1	+	2.94	0.000401	0.011
meiosis I	GO:0007127	0.016	meiosis I (GO:0007127)	118	14	4.78	+	2.93	0.000638	0.016
cell cycle	GO:0007049	4.86e-25	cell cycle (GO:0007049)	1208	143	48.88	+	2.93	1.54e-28	4.86e-25
regulation of chemokine production	GO:0032642	0.0478	regulation of chemokine production (GO:0032642)	93	11	3.76	+	2.92	0.0024	0.0478
cellular response to steroid hormone stimulus	GO:0071383	0.0477	cellular response to steroid hormone stimulus (GO:0071383)	93	11	3.76	+	2.92	0.0024	0.0477
chromatin remodeling	GO:0006338	0.00575	chromatin remodeling (GO:0006338)	144	17	5.83	+	2.92	0.000186	0.00575
positive regulation of chromosome organization	GO:2001252	0.0013	positive regulation of chromosome organization (GO:2001252)	178	21	7.2	+	2.92	3.45e-05	0.0013
regulation of mitotic cell cycle	GO:0007346	6.57e-09	regulation of mitotic cell cycle (GO:0007346)	450	53	18.21	+	2.91	5.25e-11	6.57e-09
regulation of intrinsic apoptotic signaling pathway	GO:2001242	0.00195	regulation of intrinsic apoptotic signaling pathway (GO:2001242)	170	20	6.88	+	2.91	5.45e-05	0.00195
DNA recombination	GO:0006310	0.000427	DNA recombination (GO:0006310)	204	24	8.26	+	2.91	1.02e-05	0.000427
positive regulation of cell-cell adhesion	GO:0022409	3.28e-05	positive regulation of cell-cell adhesion (GO:0022409)	264	31	10.68	+	2.9	5.7e-07	3.28e-05
regulation of cold-induced thermogenesis	GO:0120161	0.00611	regulation of cold-induced thermogenesis (GO:0120161)	145	17	5.87	+	2.9	0.0002	0.00611
regulation of cell cycle	GO:0051726	3.25e-19	regulation of cell cycle (GO:0051726)	964	113	39.01	+	2.9	3.29e-22	3.25e-19
lymphocyte activation	GO:0046649	1.78e-08	lymphocyte activation (GO:0046649)	436	51	17.64	+	2.89	1.52e-10	1.78e-08
cellular component disassembly	GO:0022411	0.000324	cellular component disassembly (GO:0022411)	214	25	8.66	+	2.89	7.51e-06	0.000324
meiosis I cell cycle process	GO:0061982	0.0182	meiosis I cell cycle process (GO:0061982)	120	14	4.86	+	2.88	0.000741	0.0182
placenta development	GO:0001890	0.00222	placenta development (GO:0001890)	172	20	6.96	+	2.87	6.32e-05	0.00222
regulation of leukocyte cell-cell adhesion	GO:1903037	6.24e-06	regulation of leukocyte cell-cell adhesion (GO:1903037)	310	36	12.54	+	2.87	9.14e-08	6.24e-06
regulation of leukocyte differentiation	GO:1902105	9.42e-06	regulation of leukocyte differentiation (GO:1902105)	302	35	12.22	+	2.86	1.44e-07	9.42e-06
negative regulation of leukocyte activation	GO:0002695	0.00113	negative regulation of leukocyte activation (GO:0002695)	190	22	7.69	+	2.86	2.94e-05	0.00113
negative regulation of cellular catabolic process	GO:0031330	0.000133	negative regulation of cellular catabolic process (GO:0031330)	243	28	9.83	+	2.85	2.77e-06	0.000133
intrinsic apoptotic signaling pathway	GO:0097193	0.00527	intrinsic apoptotic signaling pathway (GO:0097193)	157	18	6.35	+	2.83	0.00017	0.00527
regulation of leukocyte mediated cytotoxicity	GO:0001910	0.0413	regulation of leukocyte mediated cytotoxicity (GO:0001910)	105	12	4.25	+	2.82	0.00202	0.0413
hepaticobiliary system development	GO:0061008	0.0413	hepaticobiliary system development (GO:0061008)	105	12	4.25	+	2.82	0.00202	0.0413
regulation of protein localization to nucleus	GO:1900180	0.0158	regulation of protein localization to nucleus (GO:1900180)	132	15	5.34	+	2.81	0.000625	0.0158
cellular response to biotic stimulus	GO:0071216	0.000239	cellular response to biotic stimulus (GO:0071216)	238	27	9.63	+	2.8	5.39e-06	0.000239
regulation of hemopoiesis	GO:1903706	8.83e-07	regulation of hemopoiesis (GO:1903706)	380	43	15.38	+	2.8	1.03e-08	8.83e-07
nucleosome organization	GO:0034728	0.0315	nucleosome organization (GO:0034728)	115	13	4.65	+	2.79	0.00147	0.0315
chromosome organization	GO:0051276	7.79e-17	chromosome organization (GO:0051276)	943	106	38.16	+	2.78	1.23e-19	7.79e-17
negative regulation of hemopoiesis	GO:1903707	0.0466	negative regulation of hemopoiesis (GO:1903707)	107	12	4.33	+	2.77	0.00233	0.0466
chromatin assembly or disassembly	GO:0006333	0.0242	chromatin assembly or disassembly (GO:0006333)	125	14	5.06	+	2.77	0.00106	0.0242
regulation of protein ubiquitination	GO:0031396	0.00125	regulation of protein ubiquitination (GO:0031396)	206	23	8.34	+	2.76	3.29e-05	0.00125
female gamete generation	GO:0007292	0.0136	female gamete generation (GO:0007292)	144	16	5.83	+	2.75	0.000523	0.0136
leukocyte activation	GO:0045321	3.49e-09	leukocyte activation (GO:0045321)	541	60	21.89	+	2.74	2.55e-11	3.49e-09
positive regulation of cell cycle process	GO:0090068	0.000246	positive regulation of cell cycle process (GO:0090068)	253	28	10.24	+	2.73	5.57e-06	0.000246
establishment of cell polarity	GO:0030010	0.0271	establishment of cell polarity (GO:0030010)	127	14	5.14	+	2.72	0.00122	0.0271
leukocyte differentiation	GO:0002521	2.8e-06	leukocyte differentiation (GO:0002521)	384	42	15.54	+	2.7	3.69e-08	2.8e-06
cell activation	GO:0001775	5.38e-10	cell activation (GO:0001775)	624	68	25.25	+	2.69	3.14e-12	5.38e-10
regulation of T cell proliferation	GO:0042129	0.00651	regulation of T cell proliferation (GO:0042129)	175	19	7.08	+	2.68	0.000215	0.00651
protein localization to nucleus	GO:0034504	0.00649	protein localization to nucleus (GO:0034504)	175	19	7.08	+	2.68	0.000215	0.00649
regulation of protein-containing complex disassembly	GO:0043244	0.0304	regulation of protein-containing complex disassembly (GO:0043244)	129	14	5.22	+	2.68	0.0014	0.0304
regulation of signaling receptor activity	GO:0010469	0.0303	regulation of signaling receptor activity (GO:0010469)	129	14	5.22	+	2.68	0.0014	0.0303
cellular response to lipopolysaccharide	GO:0071222	0.00253	cellular response to lipopolysaccharide (GO:0071222)	203	22	8.21	+	2.68	7.24e-05	0.00253
regulation of lymphocyte proliferation	GO:0050670	0.000966	regulation of lymphocyte proliferation (GO:0050670)	231	25	9.35	+	2.67	2.45e-05	0.000966
negative regulation of catabolic process	GO:0009895	7.4e-05	negative regulation of catabolic process (GO:0009895)	306	33	12.38	+	2.66	1.4e-06	7.4e-05
regulation of production of molecular mediator of immune response	GO:0002700	0.0131	regulation of production of molecular mediator of immune response (GO:0002700)	158	17	6.39	+	2.66	0.000497	0.0131
positive regulation of cell cycle	GO:0045787	2.44e-05	positive regulation of cell cycle (GO:0045787)	354	38	14.33	+	2.65	4.07e-07	2.44e-05
homeostasis of number of cells	GO:0048872	0.000159	homeostasis of number of cells (GO:0048872)	290	31	11.74	+	2.64	3.43e-06	0.000159
regulation of mononuclear cell proliferation	GO:0032944	0.00114	regulation of mononuclear cell proliferation (GO:0032944)	234	25	9.47	+	2.64	2.98e-05	0.00114
protein secretion	GO:0009306	0.0496	protein secretion (GO:0009306)	123	13	4.98	+	2.61	0.00253	0.0496
regulation of nucleocytoplasmic transport	GO:0046822	0.0496	regulation of nucleocytoplasmic transport (GO:0046822)	123	13	4.98	+	2.61	0.00253	0.0496
immune system development	GO:0002520	2.68e-11	immune system development (GO:0002520)	768	81	31.08	+	2.61	1.28e-13	2.68e-11
cytokine production	GO:0001816	0.0117	cytokine production (GO:0001816)	171	18	6.92	+	2.6	0.000438	0.0117
apoptotic signaling pathway	GO:0097190	0.000594	apoptotic signaling pathway (GO:0097190)	276	29	11.17	+	2.6	1.46e-05	0.000594
positive regulation of cellular protein catabolic process	GO:1903364	0.0288	positive regulation of cellular protein catabolic process (GO:1903364)	143	15	5.79	+	2.59	0.00131	0.0288
cellular amino acid metabolic process	GO:0006520	0.00153	cellular amino acid metabolic process (GO:0006520)	239	25	9.67	+	2.58	4.09e-05	0.00153
positive regulation of protein catabolic process	GO:0045732	0.00282	positive regulation of protein catabolic process (GO:0045732)	220	23	8.9	+	2.58	8.25e-05	0.00282
regulation of intracellular protein transport	GO:0033157	0.00281	regulation of intracellular protein transport (GO:0033157)	220	23	8.9	+	2.58	8.25e-05	0.00281
DNA repair	GO:0006281	2.48e-06	DNA repair (GO:0006281)	440	46	17.81	+	2.58	3.22e-08	2.48e-06
negative regulation of cell activation	GO:0050866	0.0039	negative regulation of cell activation (GO:0050866)	211	22	8.54	+	2.58	0.000121	0.0039
regulation of organelle assembly	GO:1902115	0.00727	regulation of organelle assembly (GO:1902115)	192	20	7.77	+	2.57	0.000245	0.00727
covalent chromatin modification	GO:0016569	9.61e-05	covalent chromatin modification (GO:0016569)	338	35	13.68	+	2.56	1.92e-06	9.61e-05
regulation of protein modification by small protein conjugation or removal	GO:1903320	0.00254	regulation of protein modification by small protein conjugation or removal (GO:1903320)	242	25	9.79	+	2.55	7.29e-05	0.00254
cellular response to molecule of bacterial origin	GO:0071219	0.00664	cellular response to molecule of bacterial origin (GO:0071219)	213	22	8.62	+	2.55	0.000222	0.00664
negative regulation of apoptotic signaling pathway	GO:2001234	0.00353	negative regulation of apoptotic signaling pathway (GO:2001234)	233	24	9.43	+	2.55	0.000107	0.00353
circadian rhythm	GO:0007623	0.0443	circadian rhythm (GO:0007623)	136	14	5.5	+	2.54	0.0022	0.0443
regulation of protein catabolic process	GO:0042176	2.28e-05	regulation of protein catabolic process (GO:0042176)	389	40	15.74	+	2.54	3.76e-07	2.28e-05
negative regulation of cytokine production	GO:0001818	0.00139	negative regulation of cytokine production (GO:0001818)	263	27	10.64	+	2.54	3.7e-05	0.00139
response to steroid hormone	GO:0048545	0.0256	response to steroid hormone (GO:0048545)	156	16	6.31	+	2.53	0.00114	0.0256
hemopoiesis	GO:0030097	3.4e-09	hemopoiesis (GO:0030097)	674	69	27.27	+	2.53	2.46e-11	3.4e-09
stem cell population maintenance	GO:0019827	0.0467	stem cell population maintenance (GO:0019827)	137	14	5.54	+	2.53	0.00234	0.0467
histone modification	GO:0016570	0.000158	histone modification (GO:0016570)	333	34	13.48	+	2.52	3.38e-06	0.000158
positive regulation of lymphocyte proliferation	GO:0050671	0.049	positive regulation of lymphocyte proliferation (GO:0050671)	138	14	5.58	+	2.51	0.00249	0.049
regulation of cellular protein catabolic process	GO:1903362	0.00289	regulation of cellular protein catabolic process (GO:1903362)	247	25	10	+	2.5	8.6e-05	0.00289
hematopoietic or lymphoid organ development	GO:0048534	1.67e-09	hematopoietic or lymphoid organ development (GO:0048534)	732	74	29.62	+	2.5	1.11e-11	1.67e-09
cellular response to oxidative stress	GO:0034599	0.0101	cellular response to oxidative stress (GO:0034599)	208	21	8.42	+	2.49	0.000364	0.0101
regulation of cell-cell adhesion	GO:0022407	2.12e-05	regulation of cell-cell adhesion (GO:0022407)	427	43	17.28	+	2.49	3.45e-07	2.12e-05
positive regulation of inflammatory response	GO:0050729	0.0393	positive regulation of inflammatory response (GO:0050729)	149	15	6.03	+	2.49	0.0019	0.0393
regulation of apoptotic signaling pathway	GO:2001233	5.19e-05	regulation of apoptotic signaling pathway (GO:2001233)	390	39	15.78	+	2.47	9.38e-07	5.19e-05
positive regulation of intracellular transport	GO:0032388	0.0254	positive regulation of intracellular transport (GO:0032388)	180	18	7.28	+	2.47	0.00113	0.0254
meiotic cell cycle	GO:0051321	0.000983	meiotic cell cycle (GO:0051321)	290	29	11.74	+	2.47	2.5e-05	0.000983
organelle localization	GO:0051640	4.75e-06	organelle localization (GO:0051640)	481	48	19.46	+	2.47	6.72e-08	4.75e-06
regulation of leukocyte proliferation	GO:0070663	0.00332	regulation of leukocyte proliferation (GO:0070663)	251	25	10.16	+	2.46	0.000101	0.00332
cellular response to DNA damage stimulus	GO:0006974	2.11e-08	cellular response to DNA damage stimulus (GO:0006974)	673	67	27.23	+	2.46	1.83e-10	2.11e-08
peptidyl-serine modification	GO:0018209	0.011	peptidyl-serine modification (GO:0018209)	211	21	8.54	+	2.46	0.000401	0.011
alpha-amino acid metabolic process	GO:1901605	0.0354	alpha-amino acid metabolic process (GO:1901605)	171	17	6.92	+	2.46	0.00167	0.0354
regulation of ubiquitin-dependent protein catabolic process	GO:2000058	0.0478	regulation of ubiquitin-dependent protein catabolic process (GO:2000058)	161	16	6.52	+	2.46	0.00241	0.0478
positive regulation of protein-containing complex assembly	GO:0031334	0.00846	positive regulation of protein-containing complex assembly (GO:0031334)	222	22	8.98	+	2.45	0.000294	0.00846
regulation of intracellular transport	GO:0032386	0.000447	regulation of intracellular transport (GO:0032386)	323	32	13.07	+	2.45	1.08e-05	0.000447
establishment or maintenance of cell polarity	GO:0007163	0.0151	establishment or maintenance of cell polarity (GO:0007163)	202	20	8.17	+	2.45	0.00059	0.0151
protein glycosylation	GO:0006486	0.0267	protein glycosylation (GO:0006486)	182	18	7.37	+	2.44	0.0012	0.0267
macromolecule glycosylation	GO:0043413	0.0267	macromolecule glycosylation (GO:0043413)	182	18	7.37	+	2.44	0.0012	0.0267
positive regulation of cell adhesion	GO:0045785	2.56e-05	positive regulation of cell adhesion (GO:0045785)	435	43	17.6	+	2.44	4.33e-07	2.56e-05
maintenance of location	GO:0051235	0.0363	maintenance of location (GO:0051235)	172	17	6.96	+	2.44	0.00172	0.0363
cellular response to chemical stress	GO:0062197	0.00482	cellular response to chemical stress (GO:0062197)	243	24	9.83	+	2.44	0.000154	0.00482
endomembrane system organization	GO:0010256	0.00012	endomembrane system organization (GO:0010256)	385	38	15.58	+	2.44	2.47e-06	0.00012
regulation of proteolysis involved in cellular protein catabolic process	GO:1903050	0.0115	regulation of proteolysis involved in cellular protein catabolic process (GO:1903050)	213	21	8.62	+	2.44	0.000431	0.0115
cytoskeleton organization	GO:0007010	1.03e-13	cytoskeleton organization (GO:0007010)	1106	109	44.76	+	2.44	3.13e-16	1.03e-13
regulation of adaptive immune response based on somatic recombination of immune receptors built from immunoglobulin superfamily domains	GO:0002822	0.0206	regulation of adaptive immune response based on somatic recombination of immune receptors built from immunoglobulin superfamily domains (GO:0002822)	193	19	7.81	+	2.43	0.000868	0.0206
regulation of lymphocyte mediated immunity	GO:0002706	0.0206	regulation of lymphocyte mediated immunity (GO:0002706)	193	19	7.81	+	2.43	0.000868	0.0206
microtubule-based process	GO:0007017	2.77e-09	microtubule-based process (GO:0007017)	765	75	30.96	+	2.42	1.95e-11	2.77e-09
DNA metabolic process	GO:0006259	1.48e-07	DNA metabolic process (GO:0006259)	633	62	25.62	+	2.42	1.46e-09	1.48e-07
response to insulin	GO:0032868	0.0381	response to insulin (GO:0032868)	174	17	7.04	+	2.41	0.00182	0.0381
double-strand break repair	GO:0006302	0.038	double-strand break repair (GO:0006302)	174	17	7.04	+	2.41	0.00182	0.038
response to lipopolysaccharide	GO:0032496	0.00177	response to lipopolysaccharide (GO:0032496)	287	28	11.61	+	2.41	4.89e-05	0.00177
regulation of inflammatory response	GO:0050727	0.000246	regulation of inflammatory response (GO:0050727)	369	36	14.93	+	2.41	5.55e-06	0.000246
response to molecule of bacterial origin	GO:0002237	0.00104	response to molecule of bacterial origin (GO:0002237)	308	30	12.46	+	2.41	2.67e-05	0.00104
in utero embryonic development	GO:0001701	3.34e-06	in utero embryonic development (GO:0001701)	524	51	21.2	+	2.41	4.48e-08	3.34e-06
peptidyl-serine phosphorylation	GO:0018105	0.0289	peptidyl-serine phosphorylation (GO:0018105)	185	18	7.49	+	2.4	0.00132	0.0289
protein complex oligomerization	GO:0051259	0.0132	protein complex oligomerization (GO:0051259)	217	21	8.78	+	2.39	0.000505	0.0132
cellular response to cytokine stimulus	GO:0071345	1.13e-07	cellular response to cytokine stimulus (GO:0071345)	662	64	26.79	+	2.39	1.08e-09	1.13e-07
glycosylation	GO:0070085	0.023	glycosylation (GO:0070085)	197	19	7.97	+	2.38	0.001	0.023
myeloid cell differentiation	GO:0030099	0.00614	myeloid cell differentiation (GO:0030099)	249	24	10.08	+	2.38	0.000202	0.00614
cellular response to lipid	GO:0071396	7.04e-05	cellular response to lipid (GO:0071396)	426	41	17.24	+	2.38	1.32e-06	7.04e-05
negative regulation of cell adhesion	GO:0007162	0.00211	negative regulation of cell adhesion (GO:0007162)	291	28	11.78	+	2.38	5.97e-05	0.00211
regulation of adaptive immune response	GO:0002819	0.0187	regulation of adaptive immune response (GO:0002819)	209	20	8.46	+	2.36	0.000771	0.0187
negative regulation of organelle organization	GO:0010639	0.00104	negative regulation of organelle organization (GO:0010639)	335	32	13.56	+	2.36	2.65e-05	0.00104
cellular response to stress	GO:0033554	2.63e-16	cellular response to stress (GO:0033554)	1446	137	58.52	+	2.34	4.51e-19	2.63e-16
positive regulation of cytokine production	GO:0001819	7.66e-05	positive regulation of cytokine production (GO:0001819)	454	43	18.37	+	2.34	1.47e-06	7.66e-05
regulation of defense response	GO:0031347	2.49e-06	regulation of defense response (GO:0031347)	581	55	23.51	+	2.34	3.25e-08	2.49e-06
response to cytokine	GO:0034097	2.52e-08	response to cytokine (GO:0034097)	761	72	30.8	+	2.34	2.23e-10	2.52e-08
regulation of microtubule-based process	GO:0032886	0.0075	regulation of microtubule-based process (GO:0032886)	254	24	10.28	+	2.33	0.000255	0.0075
establishment of protein localization to organelle	GO:0072594	0.00279	establishment of protein localization to organelle (GO:0072594)	308	29	12.46	+	2.33	8.11e-05	0.00279
chromatin organization	GO:0006325	7.07e-07	chromatin organization (GO:0006325)	648	61	26.22	+	2.33	8.07e-09	7.07e-07
positive regulation of cellular protein localization	GO:1903829	0.00902	positive regulation of cellular protein localization (GO:1903829)	267	25	10.8	+	2.31	0.000317	0.00902
glycoprotein biosynthetic process	GO:0009101	0.0135	glycoprotein biosynthetic process (GO:0009101)	235	22	9.51	+	2.31	0.000516	0.0135
protein localization to organelle	GO:0033365	1.05e-06	protein localization to organelle (GO:0033365)	641	60	25.94	+	2.31	1.25e-08	1.05e-06
regulation of cellular protein localization	GO:1903827	9.46e-06	regulation of cellular protein localization (GO:1903827)	545	51	22.05	+	2.31	1.45e-07	9.46e-06
positive regulation of defense response	GO:0031349	0.00919	positive regulation of defense response (GO:0031349)	268	25	10.85	+	2.31	0.000324	0.00919
cellular response to peptide hormone stimulus	GO:0071375	0.0496	cellular response to peptide hormone stimulus (GO:0071375)	183	17	7.41	+	2.3	0.00252	0.0496
establishment of organelle localization	GO:0051656	0.00183	establishment of organelle localization (GO:0051656)	334	31	13.52	+	2.29	5.09e-05	0.00183
carboxylic acid biosynthetic process	GO:0046394	0.0163	carboxylic acid biosynthetic process (GO:0046394)	248	23	10.04	+	2.29	0.000652	0.0163
regulation of reactive oxygen species metabolic process	GO:2000377	0.0303	regulation of reactive oxygen species metabolic process (GO:2000377)	205	19	8.3	+	2.29	0.0014	0.0303
organic acid biosynthetic process	GO:0016053	0.0165	organic acid biosynthetic process (GO:0016053)	249	23	10.08	+	2.28	0.000665	0.0165
regulation of autophagy	GO:0010506	0.00977	regulation of autophagy (GO:0010506)	271	25	10.97	+	2.28	0.000349	0.00977
cellular response to peptide	GO:1901653	0.0298	cellular response to peptide (GO:1901653)	230	21	9.31	+	2.26	0.00136	0.0298
positive regulation of catabolic process	GO:0009896	0.000172	positive regulation of catabolic process (GO:0009896)	462	42	18.7	+	2.25	3.71e-06	0.000172
regulation of protein-containing complex assembly	GO:0043254	0.000286	regulation of protein-containing complex assembly (GO:0043254)	440	40	17.81	+	2.25	6.6e-06	0.000286
regulation of cell adhesion	GO:0030155	1.33e-06	regulation of cell adhesion (GO:0030155)	724	65	29.3	+	2.22	1.62e-08	1.33e-06
regulation of leukocyte mediated immunity	GO:0002703	0.0202	regulation of leukocyte mediated immunity (GO:0002703)	258	23	10.44	+	2.2	0.000845	0.0202
positive regulation of cell death	GO:0010942	5.21e-06	positive regulation of cell death (GO:0010942)	662	59	26.79	+	2.2	7.49e-08	5.21e-06
macromolecule methylation	GO:0043414	0.0435	macromolecule methylation (GO:0043414)	225	20	9.11	+	2.2	0.00215	0.0435
positive regulation of organelle organization	GO:0010638	3.48e-05	positive regulation of organelle organization (GO:0010638)	585	52	23.67	+	2.2	6.07e-07	3.48e-05
negative regulation of apoptotic process	GO:0043066	4.71e-08	negative regulation of apoptotic process (GO:0043066)	916	81	37.07	+	2.19	4.39e-10	4.71e-08
regulation of catabolic process	GO:0009894	1.09e-07	regulation of catabolic process (GO:0009894)	873	77	35.33	+	2.18	1.04e-09	1.09e-07
regulation of cellular catabolic process	GO:0031329	2.44e-06	regulation of cellular catabolic process (GO:0031329)	726	64	29.38	+	2.18	3.15e-08	2.44e-06
cellular response to oxygen-containing compound	GO:1901701	7.52e-08	cellular response to oxygen-containing compound (GO:1901701)	912	80	36.91	+	2.17	7.1e-10	7.52e-08
negative regulation of programmed cell death	GO:0043069	4.44e-08	negative regulation of programmed cell death (GO:0043069)	936	82	37.88	+	2.16	4.11e-10	4.44e-08
regulation of apoptotic process	GO:0042981	8.11e-13	regulation of apoptotic process (GO:0042981)	1463	128	59.2	+	2.16	3.08e-15	8.11e-13
regulation of cytokine production	GO:0001817	3.8e-06	regulation of cytokine production (GO:0001817)	721	63	29.18	+	2.16	5.2e-08	3.8e-06
negative regulation of cell death	GO:0060548	4.53e-09	negative regulation of cell death (GO:0060548)	1053	92	42.61	+	2.16	3.48e-11	4.53e-09
establishment of protein localization	GO:0045184	2.31e-11	establishment of protein localization (GO:0045184)	1305	114	52.81	+	2.16	1.08e-13	2.31e-11
regulation of organelle organization	GO:0033043	3.68e-10	regulation of organelle organization (GO:0033043)	1180	103	47.75	+	2.16	2.05e-12	3.68e-10
cellular response to hormone stimulus	GO:0032870	0.00376	cellular response to hormone stimulus (GO:0032870)	367	32	14.85	+	2.15	0.000116	0.00376
programmed cell death	GO:0012501	4.52e-07	programmed cell death (GO:0012501)	849	74	34.36	+	2.15	5.01e-09	4.52e-07
response to virus	GO:0009615	0.038	response to virus (GO:0009615)	241	21	9.75	+	2.15	0.00181	0.038
regulation of peptidyl-tyrosine phosphorylation	GO:0050730	0.0237	regulation of peptidyl-tyrosine phosphorylation (GO:0050730)	264	23	10.68	+	2.15	0.00104	0.0237
positive regulation of immune effector process	GO:0002699	0.0237	positive regulation of immune effector process (GO:0002699)	264	23	10.68	+	2.15	0.00104	0.0237
negative regulation of cell differentiation	GO:0045596	1.12e-05	negative regulation of cell differentiation (GO:0045596)	678	59	27.44	+	2.15	1.73e-07	1.12e-05
response to peptide hormone	GO:0043434	0.0194	response to peptide hormone (GO:0043434)	276	24	11.17	+	2.15	0.000806	0.0194
positive regulation of apoptotic process	GO:0043065	6.46e-05	positive regulation of apoptotic process (GO:0043065)	587	51	23.75	+	2.15	1.21e-06	6.46e-05
regulation of programmed cell death	GO:0043067	8.72e-13	regulation of programmed cell death (GO:0043067)	1488	129	60.22	+	2.14	3.37e-15	8.72e-13
positive regulation of programmed cell death	GO:0043068	0.000104	positive regulation of programmed cell death (GO:0043068)	592	51	23.96	+	2.13	2.1e-06	0.000104
protein phosphorylation	GO:0006468	5.21e-06	protein phosphorylation (GO:0006468)	743	64	30.07	+	2.13	7.47e-08	5.21e-06
regulation of cell death	GO:0010941	6.37e-14	regulation of cell death (GO:0010941)	1649	142	66.73	+	2.13	1.82e-16	6.37e-14
positive regulation of cellular catabolic process	GO:0031331	0.00371	positive regulation of cellular catabolic process (GO:0031331)	395	34	15.98	+	2.13	0.000114	0.00371
vesicle organization	GO:0016050	0.0409	vesicle organization (GO:0016050)	244	21	9.87	+	2.13	0.002	0.0409
protein transport	GO:0015031	7.09e-10	protein transport (GO:0015031)	1222	105	49.45	+	2.12	4.22e-12	7.09e-10
glycoprotein metabolic process	GO:0009100	0.0227	glycoprotein metabolic process (GO:0009100)	291	25	11.78	+	2.12	0.000987	0.0227
peptidyl-amino acid modification	GO:0018193	5.97e-06	peptidyl-amino acid modification (GO:0018193)	748	64	30.27	+	2.11	8.66e-08	5.97e-06
response to lipid	GO:0033993	4.22e-05	response to lipid (GO:0033993)	643	55	26.02	+	2.11	7.41e-07	4.22e-05
cellular macromolecule biosynthetic process	GO:0034645	2.68e-09	cellular macromolecule biosynthetic process (GO:0034645)	1158	99	46.86	+	2.11	1.87e-11	2.68e-09
cell death	GO:0008219	5.75e-07	cell death (GO:0008219)	889	76	35.98	+	2.11	6.49e-09	5.75e-07
organelle assembly	GO:0070925	2.87e-05	organelle assembly (GO:0070925)	679	58	27.48	+	2.11	4.91e-07	2.87e-05
establishment of localization in cell	GO:0051649	3.34e-12	establishment of localization in cell (GO:0051649)	1512	129	61.19	+	2.11	1.42e-14	3.34e-12
response to peptide	GO:1901652	0.00955	response to peptide (GO:1901652)	340	29	13.76	+	2.11	0.000338	0.00955
amide transport	GO:0042886	4.49e-10	amide transport (GO:0042886)	1279	109	51.76	+	2.11	2.56e-12	4.49e-10
protein-containing complex subunit organization	GO:0043933	3.83e-09	protein-containing complex subunit organization (GO:0043933)	1151	98	46.58	+	2.1	2.86e-11	3.83e-09
peptide transport	GO:0015833	1.18e-09	peptide transport (GO:0015833)	1253	106	50.71	+	2.09	7.56e-12	1.18e-09
macromolecule biosynthetic process	GO:0009059	5.19e-09	macromolecule biosynthetic process (GO:0009059)	1173	99	47.47	+	2.09	4.01e-11	5.19e-09
protein-containing complex assembly	GO:0065003	1.79e-07	protein-containing complex assembly (GO:0065003)	1015	85	41.07	+	2.07	1.8e-09	1.79e-07
reproductive structure development	GO:0048608	0.00258	reproductive structure development (GO:0048608)	454	38	18.37	+	2.07	7.46e-05	0.00258
chordate embryonic development	GO:0043009	6.64e-06	chordate embryonic development (GO:0043009)	814	68	32.94	+	2.06	9.89e-08	6.64e-06
organelle organization	GO:0006996	3.97e-26	organelle organization (GO:0006996)	3163	264	128	+	2.06	5.03e-30	3.97e-26
regulation of cellular response to stress	GO:0080135	0.000136	regulation of cellular response to stress (GO:0080135)	636	53	25.74	+	2.06	2.86e-06	0.000136
reproductive system development	GO:0061458	0.00279	reproductive system development (GO:0061458)	458	38	18.53	+	2.05	8.14e-05	0.00279
apoptotic process	GO:0006915	1.03e-05	apoptotic process (GO:0006915)	811	67	32.82	+	2.04	1.58e-07	1.03e-05
regulation of response to stress	GO:0080134	6.56e-09	regulation of response to stress (GO:0080134)	1247	103	50.46	+	2.04	5.28e-11	6.56e-09
regulation of translation	GO:0006417	0.0207	regulation of translation (GO:0006417)	339	28	13.72	+	2.04	0.000875	0.0207
regulation of protein serine/threonine kinase activity	GO:0071900	0.00602	regulation of protein serine/threonine kinase activity (GO:0071900)	424	35	17.16	+	2.04	0.000196	0.00602
positive regulation of transcription by RNA polymerase II	GO:0045944	1.08e-08	positive regulation of transcription by RNA polymerase II (GO:0045944)	1212	100	49.05	+	2.04	8.94e-11	1.08e-08
cellular response to organic substance	GO:0071310	3.5e-13	cellular response to organic substance (GO:0071310)	1811	149	73.29	+	2.03	1.15e-15	3.5e-13
regulation of cellular localization	GO:0060341	6.97e-06	regulation of cellular localization (GO:0060341)	839	69	33.95	+	2.03	1.05e-07	6.97e-06
translation	GO:0006412	0.0309	translation (GO:0006412)	305	25	12.34	+	2.03	0.00143	0.0309
cellular divalent inorganic cation homeostasis	GO:0072503	0.00257	cellular divalent inorganic cation homeostasis (GO:0072503)	476	39	19.26	+	2.02	7.38e-05	0.00257
embryo development ending in birth or egg hatching	GO:0009792	1.38e-05	embryo development ending in birth or egg hatching (GO:0009792)	830	68	33.59	+	2.02	2.15e-07	1.38e-05
negative regulation of intracellular signal transduction	GO:1902532	0.00173	negative regulation of intracellular signal transduction (GO:1902532)	513	42	20.76	+	2.02	4.76e-05	0.00173
negative regulation of proteolysis	GO:0045861	0.0216	negative regulation of proteolysis (GO:0045861)	342	28	13.84	+	2.02	0.000925	0.0216
regulation of DNA-binding transcription factor activity	GO:0051090	0.00813	regulation of DNA-binding transcription factor activity (GO:0051090)	416	34	16.83	+	2.02	0.00028	0.00813
carbohydrate derivative biosynthetic process	GO:1901137	0.00405	carbohydrate derivative biosynthetic process (GO:1901137)	453	37	18.33	+	2.02	0.000127	0.00405
regulation of immune effector process	GO:0002697	0.00652	regulation of immune effector process (GO:0002697)	429	35	17.36	+	2.02	0.000216	0.00652
intracellular protein transport	GO:0006886	5.86e-05	intracellular protein transport (GO:0006886)	752	61	30.43	+	2	1.09e-06	5.86e-05
negative regulation of cellular protein metabolic process	GO:0032269	1.05e-06	negative regulation of cellular protein metabolic process (GO:0032269)	1012	82	40.95	+	2	1.27e-08	1.05e-06
regulation of cellular amide metabolic process	GO:0034248	0.0136	regulation of cellular amide metabolic process (GO:0034248)	395	32	15.98	+	2	0.000522	0.0136
response to hormone	GO:0009725	0.00107	response to hormone (GO:0009725)	568	46	22.99	+	2	2.77e-05	0.00107
peptide metabolic process	GO:0006518	0.00581	peptide metabolic process (GO:0006518)	446	36	18.05	+	1.99	0.000188	0.00581
regulation of DNA metabolic process	GO:0051052	0.016	regulation of DNA metabolic process (GO:0051052)	372	30	15.05	+	1.99	0.000635	0.016
positive regulation of gene expression	GO:0010628	1.26e-15	positive regulation of gene expression (GO:0010628)	2257	182	91.33	+	1.99	2.63e-18	1.26e-15
negative regulation of immune system process	GO:0002683	0.0112	negative regulation of immune system process (GO:0002683)	410	33	16.59	+	1.99	0.000416	0.0112
regulation of protein kinase activity	GO:0045859	0.000239	regulation of protein kinase activity (GO:0045859)	671	54	27.15	+	1.99	5.36e-06	0.000239
cellular response to organic cyclic compound	GO:0071407	0.0224	cellular response to organic cyclic compound (GO:0071407)	374	30	15.13	+	1.98	0.000972	0.0224
intracellular transport	GO:0046907	1.43e-07	intracellular transport (GO:0046907)	1172	94	47.43	+	1.98	1.4e-09	1.43e-07
negative regulation of protein metabolic process	GO:0051248	9.43e-07	negative regulation of protein metabolic process (GO:0051248)	1063	85	43.02	+	1.98	1.12e-08	9.43e-07
divalent inorganic cation homeostasis	GO:0072507	0.00361	divalent inorganic cation homeostasis (GO:0072507)	502	40	20.31	+	1.97	0.00011	0.00361
negative regulation of protein modification process	GO:0031400	0.00104	negative regulation of protein modification process (GO:0031400)	590	47	23.88	+	1.97	2.67e-05	0.00104
cellular response to organonitrogen compound	GO:0071417	0.0112	cellular response to organonitrogen compound (GO:0071417)	440	35	17.81	+	1.97	0.000415	0.0112
response to oxygen-containing compound	GO:1901700	3.99e-08	response to oxygen-containing compound (GO:1901700)	1308	104	52.93	+	1.96	3.64e-10	3.99e-08
positive regulation of RNA metabolic process	GO:0051254	4.83e-10	positive regulation of RNA metabolic process (GO:0051254)	1618	128	65.48	+	1.95	2.78e-12	4.83e-10
regulation of small molecule metabolic process	GO:0062012	0.0276	regulation of small molecule metabolic process (GO:0062012)	354	28	14.33	+	1.95	0.00125	0.0276
regulation of cellular component biogenesis	GO:0044087	7.13e-06	regulation of cellular component biogenesis (GO:0044087)	962	76	38.93	+	1.95	1.08e-07	7.13e-06
negative regulation of phosphorylation	GO:0042326	0.00757	negative regulation of phosphorylation (GO:0042326)	469	37	18.98	+	1.95	0.000258	0.00757
regulation of cellular component organization	GO:0051128	1.29e-15	regulation of cellular component organization (GO:0051128)	2424	191	98.09	+	1.95	2.62e-18	1.29e-15
positive regulation of cellular component organization	GO:0051130	4.22e-07	positive regulation of cellular component organization (GO:0051130)	1196	94	48.4	+	1.94	4.63e-09	4.22e-07
response to organonitrogen compound	GO:0010243	0.000197	response to organonitrogen compound (GO:0010243)	751	59	30.39	+	1.94	4.33e-06	0.000197
proteolysis involved in cellular protein catabolic process	GO:0051603	0.00262	proteolysis involved in cellular protein catabolic process (GO:0051603)	573	45	23.19	+	1.94	7.59e-05	0.00262
response to oxidative stress	GO:0006979	0.036	response to oxidative stress (GO:0006979)	344	27	13.92	+	1.94	0.00171	0.036
negative regulation of gene expression	GO:0010629	1.56e-11	negative regulation of gene expression (GO:0010629)	1888	148	76.4	+	1.94	6.93e-14	1.56e-11
negative regulation of developmental process	GO:0051093	1.9e-05	negative regulation of developmental process (GO:0051093)	946	74	38.28	+	1.93	3.04e-07	1.9e-05
nitrogen compound transport	GO:0071705	3.43e-09	nitrogen compound transport (GO:0071705)	1535	120	62.12	+	1.93	2.45e-11	3.43e-09
positive regulation of transcription, DNA-templated	GO:0045893	5.27e-09	positive regulation of transcription, DNA-templated (GO:0045893)	1510	118	61.11	+	1.93	4.11e-11	5.27e-09
regulation of binding	GO:0051098	0.0212	regulation of binding (GO:0051098)	397	31	16.07	+	1.93	0.000908	0.0212
negative regulation of cell population proliferation	GO:0008285	0.000495	negative regulation of cell population proliferation (GO:0008285)	692	54	28	+	1.93	1.19e-05	0.000495
response to organic substance	GO:0010033	8.09e-16	response to organic substance (GO:0010033)	2525	197	102.18	+	1.93	1.59e-18	8.09e-16
positive regulation of nucleic acid-templated transcription	GO:1903508	5.6e-09	positive regulation of nucleic acid-templated transcription (GO:1903508)	1513	118	61.23	+	1.93	4.4e-11	5.6e-09
positive regulation of RNA biosynthetic process	GO:1902680	5.7e-09	positive regulation of RNA biosynthetic process (GO:1902680)	1514	118	61.27	+	1.93	4.51e-11	5.7e-09
cellular macromolecule catabolic process	GO:0044265	0.00018	cellular macromolecule catabolic process (GO:0044265)	770	60	31.16	+	1.93	3.89e-06	0.00018
modification-dependent protein catabolic process	GO:0019941	0.00752	modification-dependent protein catabolic process (GO:0019941)	501	39	20.27	+	1.92	0.000256	0.00752
regulation of lymphocyte activation	GO:0051249	0.00164	regulation of lymphocyte activation (GO:0051249)	631	49	25.53	+	1.92	4.47e-05	0.00164
amide biosynthetic process	GO:0043604	0.0198	amide biosynthetic process (GO:0043604)	425	33	17.2	+	1.92	0.000824	0.0198
positive regulation of macromolecule biosynthetic process	GO:0010557	4.26e-10	positive regulation of macromolecule biosynthetic process (GO:0010557)	1741	135	70.45	+	1.92	2.4e-12	4.26e-10
negative regulation of nucleobase-containing compound metabolic process	GO:0045934	2.93e-08	negative regulation of nucleobase-containing compound metabolic process (GO:0045934)	1448	112	58.6	+	1.91	2.63e-10	2.93e-08
positive regulation of nucleobase-containing compound metabolic process	GO:0045935	3.23e-10	positive regulation of nucleobase-containing compound metabolic process (GO:0045935)	1786	138	72.27	+	1.91	1.76e-12	3.23e-10
positive regulation of biosynthetic process	GO:0009891	5.9e-11	positive regulation of biosynthetic process (GO:0009891)	1891	146	76.52	+	1.91	2.95e-13	5.9e-11
cellular response to chemical stimulus	GO:0070887	5.66e-14	cellular response to chemical stimulus (GO:0070887)	2374	183	96.07	+	1.9	1.58e-16	5.66e-14
negative regulation of nitrogen compound metabolic process	GO:0051172	1.06e-13	negative regulation of nitrogen compound metabolic process (GO:0051172)	2323	179	94.01	+	1.9	3.3e-16	1.06e-13
cellular protein-containing complex assembly	GO:0034622	0.00093	cellular protein-containing complex assembly (GO:0034622)	675	52	27.32	+	1.9	2.35e-05	0.00093
negative regulation of cellular component organization	GO:0051129	0.000501	negative regulation of cellular component organization (GO:0051129)	727	56	29.42	+	1.9	1.22e-05	0.000501
positive regulation of cellular biosynthetic process	GO:0031328	1.99e-10	positive regulation of cellular biosynthetic process (GO:0031328)	1849	142	74.82	+	1.9	1.04e-12	1.99e-10
cell population proliferation	GO:0008283	0.00614	cell population proliferation (GO:0008283)	548	42	22.18	+	1.89	0.000202	0.00614
posttranscriptional regulation of gene expression	GO:0010608	0.0177	posttranscriptional regulation of gene expression (GO:0010608)	444	34	17.97	+	1.89	0.00072	0.0177
cellular response to nitrogen compound	GO:1901699	0.00889	cellular response to nitrogen compound (GO:1901699)	511	39	20.68	+	1.89	0.000311	0.00889
modification-dependent macromolecule catabolic process	GO:0043632	0.00888	modification-dependent macromolecule catabolic process (GO:0043632)	511	39	20.68	+	1.89	0.000311	0.00888
negative regulation of transcription by RNA polymerase II	GO:0000122	0.000104	negative regulation of transcription by RNA polymerase II (GO:0000122)	893	68	36.14	+	1.88	2.1e-06	0.000104
response to inorganic substance	GO:0010035	0.0278	response to inorganic substance (GO:0010035)	422	32	17.08	+	1.87	0.00126	0.0278
response to nitrogen compound	GO:1901698	0.000217	response to nitrogen compound (GO:1901698)	858	65	34.72	+	1.87	4.82e-06	0.000217
cellular protein catabolic process	GO:0044257	0.00483	cellular protein catabolic process (GO:0044257)	594	45	24.04	+	1.87	0.000155	0.00483
negative regulation of protein phosphorylation	GO:0001933	0.0283	negative regulation of protein phosphorylation (GO:0001933)	423	32	17.12	+	1.87	0.00129	0.0283
small molecule biosynthetic process	GO:0044283	0.0209	small molecule biosynthetic process (GO:0044283)	463	35	18.74	+	1.87	0.000886	0.0209
regulation of kinase activity	GO:0043549	0.000569	regulation of kinase activity (GO:0043549)	768	58	31.08	+	1.87	1.39e-05	0.000569
ubiquitin-dependent protein catabolic process	GO:0006511	0.0143	ubiquitin-dependent protein catabolic process (GO:0006511)	490	37	19.83	+	1.87	0.000552	0.0143
cellular homeostasis	GO:0019725	0.000224	cellular homeostasis (GO:0019725)	861	65	34.84	+	1.87	5e-06	0.000224
positive regulation of macromolecule metabolic process	GO:0010604	6.6e-20	positive regulation of macromolecule metabolic process (GO:0010604)	3419	258	138.36	+	1.86	5.85e-23	6.6e-20
negative regulation of macromolecule metabolic process	GO:0010605	6.08e-15	negative regulation of macromolecule metabolic process (GO:0010605)	2694	203	109.02	+	1.86	1.43e-17	6.08e-15
regulation of cytoskeleton organization	GO:0051493	0.0106	regulation of cytoskeleton organization (GO:0051493)	531	40	21.49	+	1.86	0.000384	0.0106
negative regulation of transcription, DNA-templated	GO:0045892	2.44e-06	negative regulation of transcription, DNA-templated (GO:0045892)	1235	93	49.98	+	1.86	3.14e-08	2.44e-06
negative regulation of cellular metabolic process	GO:0031324	9.02e-14	negative regulation of cellular metabolic process (GO:0031324)	2525	190	102.18	+	1.86	2.69e-16	9.02e-14
regulation of cell population proliferation	GO:0042127	8.42e-09	regulation of cell population proliferation (GO:0042127)	1688	127	68.31	+	1.86	6.88e-11	8.42e-09
cellular amide metabolic process	GO:0043603	0.00199	cellular amide metabolic process (GO:0043603)	679	51	27.48	+	1.86	5.62e-05	0.00199
regulation of transferase activity	GO:0051338	0.000196	regulation of transferase activity (GO:0051338)	879	66	35.57	+	1.86	4.27e-06	0.000196
negative regulation of nucleic acid-templated transcription	GO:1903507	3.42e-06	negative regulation of nucleic acid-templated transcription (GO:1903507)	1239	93	50.14	+	1.85	4.63e-08	3.42e-06
inflammatory response	GO:0006954	0.0182	inflammatory response (GO:0006954)	480	36	19.42	+	1.85	0.000742	0.0182
negative regulation of RNA biosynthetic process	GO:1902679	3.44e-06	negative regulation of RNA biosynthetic process (GO:1902679)	1240	93	50.18	+	1.85	4.69e-08	3.44e-06
protein localization	GO:0008104	3.33e-10	protein localization (GO:0008104)	1961	147	79.36	+	1.85	1.83e-12	3.33e-10
cellular response to endogenous stimulus	GO:0071495	0.000203	cellular response to endogenous stimulus (GO:0071495)	881	66	35.65	+	1.85	4.45e-06	0.000203
regulation of protein metabolic process	GO:0051246	1.54e-14	regulation of protein metabolic process (GO:0051246)	2703	202	109.38	+	1.85	4e-17	1.54e-14
regulation of protein modification process	GO:0031399	4.29e-09	regulation of protein modification process (GO:0031399)	1809	135	73.2	+	1.84	3.24e-11	4.29e-09
cellular component assembly	GO:0022607	2.76e-10	cellular component assembly (GO:0022607)	2024	151	81.91	+	1.84	1.49e-12	2.76e-10
negative regulation of phosphorus metabolic process	GO:0010563	0.0103	negative regulation of phosphorus metabolic process (GO:0010563)	563	42	22.78	+	1.84	0.000372	0.0103
negative regulation of phosphate metabolic process	GO:0045936	0.0103	negative regulation of phosphate metabolic process (GO:0045936)	563	42	22.78	+	1.84	0.000372	0.0103
regulation of cellular protein metabolic process	GO:0032268	1.8e-13	regulation of cellular protein metabolic process (GO:0032268)	2548	190	103.11	+	1.84	5.81e-16	1.8e-13
cellular localization	GO:0051641	4.71e-11	cellular localization (GO:0051641)	2161	161	87.45	+	1.84	2.3e-13	4.71e-11
negative regulation of cellular biosynthetic process	GO:0031327	2.04e-07	negative regulation of cellular biosynthetic process (GO:0031327)	1507	112	60.98	+	1.84	2.08e-09	2.04e-07
protein catabolic process	GO:0030163	0.00408	protein catabolic process (GO:0030163)	646	48	26.14	+	1.84	0.000128	0.00408
negative regulation of biosynthetic process	GO:0009890	1.42e-07	negative regulation of biosynthetic process (GO:0009890)	1548	115	62.64	+	1.84	1.39e-09	1.42e-07
response to stress	GO:0006950	3.13e-17	response to stress (GO:0006950)	3220	239	130.3	+	1.83	4.17e-20	3.13e-17
positive regulation of nitrogen compound metabolic process	GO:0051173	5.25e-16	positive regulation of nitrogen compound metabolic process (GO:0051173)	3052	226	123.51	+	1.83	9.32e-19	5.25e-16
negative regulation of macromolecule biosynthetic process	GO:0010558	7.1e-07	negative regulation of macromolecule biosynthetic process (GO:0010558)	1448	107	58.6	+	1.83	8.06e-09	7.1e-07
regulation of cell differentiation	GO:0045595	1.75e-07	regulation of cell differentiation (GO:0045595)	1570	116	63.53	+	1.83	1.75e-09	1.75e-07
negative regulation of RNA metabolic process	GO:0051253	2.3e-06	negative regulation of RNA metabolic process (GO:0051253)	1340	99	54.23	+	1.83	2.89e-08	2.3e-06
phosphorylation	GO:0016310	0.000108	phosphorylation (GO:0016310)	1002	74	40.55	+	1.82	2.2e-06	0.000108
response to growth factor	GO:0070848	0.0496	response to growth factor (GO:0070848)	407	30	16.47	+	1.82	0.00253	0.0496
positive regulation of cell activation	GO:0050867	0.0166	positive regulation of cell activation (GO:0050867)	543	40	21.97	+	1.82	0.000667	0.0166
biosynthetic process	GO:0009058	2.42e-10	biosynthetic process (GO:0009058)	2119	156	85.75	+	1.82	1.29e-12	2.42e-10
regulation of proteolysis	GO:0030162	0.00296	regulation of proteolysis (GO:0030162)	721	53	29.18	+	1.82	8.89e-05	0.00296
intracellular signal transduction	GO:0035556	3.4e-06	intracellular signal transduction (GO:0035556)	1347	99	54.51	+	1.82	4.59e-08	3.4e-06
negative regulation of cellular macromolecule biosynthetic process	GO:2000113	1.24e-06	negative regulation of cellular macromolecule biosynthetic process (GO:2000113)	1430	105	57.87	+	1.81	1.5e-08	1.24e-06
cellular biosynthetic process	GO:0044249	1.77e-09	cellular biosynthetic process (GO:0044249)	1976	145	79.96	+	1.81	1.19e-11	1.77e-09
organonitrogen compound biosynthetic process	GO:1901566	5.7e-05	organonitrogen compound biosynthetic process (GO:1901566)	1077	79	43.58	+	1.81	1.05e-06	5.7e-05
positive regulation of metabolic process	GO:0009893	1.56e-19	positive regulation of metabolic process (GO:0009893)	3711	272	150.17	+	1.81	1.48e-22	1.56e-19
negative regulation of metabolic process	GO:0009892	7.14e-15	negative regulation of metabolic process (GO:0009892)	2947	216	119.26	+	1.81	1.72e-17	7.14e-15
regulation of response to external stimulus	GO:0032101	0.000497	regulation of response to external stimulus (GO:0032101)	902	66	36.5	+	1.81	1.2e-05	0.000497
homeostatic process	GO:0042592	6.56e-08	homeostatic process (GO:0042592)	1695	124	68.59	+	1.81	6.15e-10	6.56e-08
regulation of leukocyte activation	GO:0002694	0.00255	regulation of leukocyte activation (GO:0002694)	739	54	29.91	+	1.81	7.32e-05	0.00255
cellular calcium ion homeostasis	GO:0006874	0.0385	cellular calcium ion homeostasis (GO:0006874)	452	33	18.29	+	1.8	0.00186	0.0385
organic substance biosynthetic process	GO:1901576	1.18e-09	organic substance biosynthetic process (GO:1901576)	2055	150	83.16	+	1.8	7.62e-12	1.18e-09
positive regulation of cell migration	GO:0030335	0.0145	positive regulation of cell migration (GO:0030335)	562	41	22.74	+	1.8	0.000563	0.0145
positive regulation of protein metabolic process	GO:0051247	1.78e-07	positive regulation of protein metabolic process (GO:0051247)	1648	120	66.69	+	1.8	1.81e-09	1.78e-07
response to endogenous stimulus	GO:0009719	8.37e-05	response to endogenous stimulus (GO:0009719)	1085	79	43.91	+	1.8	1.63e-06	8.37e-05
positive regulation of cell differentiation	GO:0045597	0.000426	positive regulation of cell differentiation (GO:0045597)	921	67	37.27	+	1.8	1.01e-05	0.000426
embryo development	GO:0009790	2.87e-05	embryo development (GO:0009790)	1196	87	48.4	+	1.8	4.93e-07	2.87e-05
regulation of cell activation	GO:0050865	0.00192	regulation of cell activation (GO:0050865)	784	57	31.73	+	1.8	5.37e-05	0.00192
organic substance transport	GO:0071702	2.23e-08	organic substance transport (GO:0071702)	1861	135	75.31	+	1.79	1.95e-10	2.23e-08
calcium ion homeostasis	GO:0055074	0.0437	calcium ion homeostasis (GO:0055074)	469	34	18.98	+	1.79	0.00216	0.0437
heterocycle biosynthetic process	GO:0018130	0.00566	heterocycle biosynthetic process (GO:0018130)	676	49	27.36	+	1.79	0.000183	0.00566
regulation of protein localization	GO:0032880	0.000324	regulation of protein localization (GO:0032880)	967	70	39.13	+	1.79	7.49e-06	0.000324
positive regulation of cellular metabolic process	GO:0031325	7.63e-16	positive regulation of cellular metabolic process (GO:0031325)	3261	236	131.96	+	1.79	1.45e-18	7.63e-16
regulation of developmental process	GO:0050793	1.33e-11	regulation of developmental process (GO:0050793)	2503	181	101.29	+	1.79	5.8e-14	1.33e-11
cellular nitrogen compound biosynthetic process	GO:0044271	0.000113	cellular nitrogen compound biosynthetic process (GO:0044271)	1080	78	43.7	+	1.78	2.33e-06	0.000113
cellular macromolecule metabolic process	GO:0044260	2.71e-20	cellular macromolecule metabolic process (GO:0044260)	4017	290	162.56	+	1.78	2.23e-23	2.71e-20
negative regulation of response to stimulus	GO:0048585	8.56e-07	negative regulation of response to stimulus (GO:0048585)	1583	114	64.06	+	1.78	9.98e-09	8.56e-07
positive regulation of cellular protein metabolic process	GO:0032270	8.2e-07	positive regulation of cellular protein metabolic process (GO:0032270)	1571	113	63.57	+	1.78	9.51e-09	8.2e-07
regulation of peptide transport	GO:0090087	0.0089	regulation of peptide transport (GO:0090087)	654	47	26.47	+	1.78	0.000312	0.0089
macromolecule catabolic process	GO:0009057	0.00142	macromolecule catabolic process (GO:0009057)	863	62	34.92	+	1.78	3.79e-05	0.00142
cellular metal ion homeostasis	GO:0006875	0.0211	cellular metal ion homeostasis (GO:0006875)	571	41	23.11	+	1.77	0.0009	0.0211
regulation of multicellular organismal development	GO:2000026	3.95e-06	regulation of multicellular organismal development (GO:2000026)	1435	103	58.07	+	1.77	5.43e-08	3.95e-06
actin cytoskeleton organization	GO:0030036	0.0347	actin cytoskeleton organization (GO:0030036)	516	37	20.88	+	1.77	0.00163	0.0347
negative regulation of cellular process	GO:0048523	9.58e-25	negative regulation of cellular process (GO:0048523)	4789	343	193.8	+	1.77	3.64e-28	9.58e-25
regulation of establishment of protein localization	GO:0070201	0.0111	regulation of establishment of protein localization (GO:0070201)	643	46	26.02	+	1.77	0.000408	0.0111
macromolecule localization	GO:0033036	7.48e-10	macromolecule localization (GO:0033036)	2286	163	92.51	+	1.76	4.5e-12	7.48e-10
cellular protein metabolic process	GO:0044267	4.21e-13	cellular protein metabolic process (GO:0044267)	2932	209	118.65	+	1.76	1.47e-15	4.21e-13
supramolecular fiber organization	GO:0097435	0.0408	supramolecular fiber organization (GO:0097435)	492	35	19.91	+	1.76	0.00199	0.0408
negative regulation of signal transduction	GO:0009968	8.16e-05	negative regulation of signal transduction (GO:0009968)	1197	85	48.44	+	1.75	1.58e-06	8.16e-05
cellular protein modification process	GO:0006464	7.76e-10	cellular protein modification process (GO:0006464)	2329	165	94.25	+	1.75	4.77e-12	7.76e-10
protein modification process	GO:0036211	7.68e-10	protein modification process (GO:0036211)	2329	165	94.25	+	1.75	4.77e-12	7.68e-10
nucleobase-containing compound biosynthetic process	GO:0034654	0.0209	nucleobase-containing compound biosynthetic process (GO:0034654)	608	43	24.6	+	1.75	0.000889	0.0209
positive regulation of protein modification process	GO:0031401	7.93e-05	positive regulation of protein modification process (GO:0031401)	1233	87	49.9	+	1.74	1.52e-06	7.93e-05
cellular cation homeostasis	GO:0030003	0.0149	cellular cation homeostasis (GO:0030003)	638	45	25.82	+	1.74	0.000581	0.0149
negative regulation of molecular function	GO:0044092	0.000606	negative regulation of molecular function (GO:0044092)	1040	73	42.09	+	1.73	1.49e-05	0.000606
positive regulation of locomotion	GO:0040017	0.0264	positive regulation of locomotion (GO:0040017)	599	42	24.24	+	1.73	0.00118	0.0264
positive regulation of cell motility	GO:2000147	0.0247	positive regulation of cell motility (GO:2000147)	585	41	23.67	+	1.73	0.0011	0.0247
positive regulation of leukocyte activation	GO:0002696	0.0399	positive regulation of leukocyte activation (GO:0002696)	528	37	21.37	+	1.73	0.00193	0.0399
regulation of protein transport	GO:0051223	0.022	regulation of protein transport (GO:0051223)	614	43	24.85	+	1.73	0.000951	0.022
metal ion homeostasis	GO:0055065	0.0205	metal ion homeostasis (GO:0055065)	644	45	26.06	+	1.73	0.000861	0.0205
negative regulation of catalytic activity	GO:0043086	0.0129	negative regulation of catalytic activity (GO:0043086)	702	49	28.41	+	1.72	0.00049	0.0129
cellular component organization	GO:0016043	2.37e-24	cellular component organization (GO:0016043)	5134	358	207.76	+	1.72	1.2e-27	2.37e-24
positive regulation of cell population proliferation	GO:0008284	0.00112	positive regulation of cell population proliferation (GO:0008284)	991	69	40.1	+	1.72	2.91e-05	0.00112
positive regulation of catalytic activity	GO:0043085	0.000394	positive regulation of catalytic activity (GO:0043085)	1106	77	44.76	+	1.72	9.31e-06	0.000394
chemical homeostasis	GO:0048878	0.00035	chemical homeostasis (GO:0048878)	1135	79	45.93	+	1.72	8.15e-06	0.00035
regulation of catalytic activity	GO:0050790	3.5e-07	regulation of catalytic activity (GO:0050790)	1883	131	76.2	+	1.72	3.74e-09	3.5e-07
response to chemical	GO:0042221	4.1e-14	response to chemical (GO:0042221)	3465	240	140.22	+	1.71	1.12e-16	4.1e-14
cellular chemical homeostasis	GO:0055082	0.0125	cellular chemical homeostasis (GO:0055082)	738	51	29.86	+	1.71	0.00047	0.0125
cellular ion homeostasis	GO:0006873	0.0218	cellular ion homeostasis (GO:0006873)	652	45	26.38	+	1.71	0.000939	0.0218
cellular component biogenesis	GO:0044085	2.47e-08	cellular component biogenesis (GO:0044085)	2251	155	91.09	+	1.7	2.17e-10	2.47e-08
negative regulation of biological process	GO:0048519	1.93e-23	negative regulation of biological process (GO:0048519)	5240	360	212.05	+	1.7	1.1e-26	1.93e-23
brain development	GO:0007420	0.0269	brain development (GO:0007420)	641	44	25.94	+	1.7	0.00121	0.0269
cellular macromolecule localization	GO:0070727	4.34e-05	cellular macromolecule localization (GO:0070727)	1443	99	58.39	+	1.7	7.71e-07	4.34e-05
cellular protein localization	GO:0034613	5.65e-05	cellular protein localization (GO:0034613)	1435	98	58.07	+	1.69	1.04e-06	5.65e-05
regulation of molecular function	GO:0065009	2.55e-09	regulation of molecular function (GO:0065009)	2579	176	104.36	+	1.69	1.76e-11	2.55e-09
ion homeostasis	GO:0050801	0.00872	ion homeostasis (GO:0050801)	806	55	32.62	+	1.69	0.000303	0.00872
positive regulation of cellular component movement	GO:0051272	0.0379	positive regulation of cellular component movement (GO:0051272)	601	41	24.32	+	1.69	0.00181	0.0379
regulation of protein phosphorylation	GO:0001932	7.63e-05	regulation of protein phosphorylation (GO:0001932)	1439	98	58.23	+	1.68	1.46e-06	7.63e-05
positive regulation of developmental process	GO:0051094	8.61e-05	positive regulation of developmental process (GO:0051094)	1411	96	57.1	+	1.68	1.69e-06	8.61e-05
aromatic compound biosynthetic process	GO:0019438	0.0217	aromatic compound biosynthetic process (GO:0019438)	691	47	27.96	+	1.68	0.000933	0.0217
cation homeostasis	GO:0055080	0.0198	cation homeostasis (GO:0055080)	721	49	29.18	+	1.68	0.000823	0.0198
macromolecule modification	GO:0043412	7.38e-09	macromolecule modification (GO:0043412)	2502	170	101.25	+	1.68	5.99e-11	7.38e-09
cellular component organization or biogenesis	GO:0071840	7.53e-23	cellular component organization or biogenesis (GO:0071840)	5328	362	215.61	+	1.68	5.25e-26	7.53e-23
positive regulation of multicellular organismal process	GO:0051240	2.92e-05	positive regulation of multicellular organismal process (GO:0051240)	1564	106	63.29	+	1.67	5.03e-07	2.92e-05
positive regulation of molecular function	GO:0044093	5.92e-05	positive regulation of molecular function (GO:0044093)	1491	101	60.34	+	1.67	1.1e-06	5.92e-05
regulation of anatomical structure morphogenesis	GO:0022603	0.00406	regulation of anatomical structure morphogenesis (GO:0022603)	960	65	38.85	+	1.67	0.000127	0.00406
negative regulation of cell communication	GO:0010648	0.000274	negative regulation of cell communication (GO:0010648)	1317	89	53.3	+	1.67	6.24e-06	0.000274
head development	GO:0060322	0.0291	head development (GO:0060322)	696	47	28.17	+	1.67	0.00133	0.0291
negative regulation of signaling	GO:0023057	0.000283	negative regulation of signaling (GO:0023057)	1321	89	53.46	+	1.66	6.48e-06	0.000283
protein metabolic process	GO:0019538	1.66e-12	protein metabolic process (GO:0019538)	3496	235	141.47	+	1.66	6.73e-15	1.66e-12
regulation of phosphorylation	GO:0042325	4.41e-05	regulation of phosphorylation (GO:0042325)	1579	106	63.9	+	1.66	7.88e-07	4.41e-05
response to organic cyclic compound	GO:0014070	0.0442	response to organic cyclic compound (GO:0014070)	626	42	25.33	+	1.66	0.00221	0.0442
organonitrogen compound catabolic process	GO:1901565	0.00608	organonitrogen compound catabolic process (GO:1901565)	925	62	37.43	+	1.66	0.000199	0.00608
negative regulation of multicellular organismal process	GO:0051241	0.00279	negative regulation of multicellular organismal process (GO:0051241)	1078	72	43.62	+	1.65	8.13e-05	0.00279
regulation of phosphate metabolic process	GO:0019220	2.06e-05	regulation of phosphate metabolic process (GO:0019220)	1741	116	70.45	+	1.65	3.33e-07	2.06e-05
regulation of phosphorus metabolic process	GO:0051174	2.07e-05	regulation of phosphorus metabolic process (GO:0051174)	1742	116	70.49	+	1.65	3.36e-07	2.07e-05
reproductive process	GO:0022414	0.000159	reproductive process (GO:0022414)	1457	97	58.96	+	1.65	3.41e-06	0.000159
reproduction	GO:0000003	0.000161	reproduction (GO:0000003)	1458	97	59	+	1.64	3.46e-06	0.000161
regulation of intracellular signal transduction	GO:1902531	8.1e-05	regulation of intracellular signal transduction (GO:1902531)	1583	105	64.06	+	1.64	1.57e-06	8.1e-05
positive regulation of cellular process	GO:0048522	1.66e-21	positive regulation of cellular process (GO:0048522)	5677	374	229.73	+	1.63	1.26e-24	1.66e-21
nucleic acid metabolic process	GO:0090304	3.8e-05	nucleic acid metabolic process (GO:0090304)	1746	115	70.66	+	1.63	6.64e-07	3.8e-05
regulation of multicellular organismal process	GO:0051239	1.25e-08	regulation of multicellular organismal process (GO:0051239)	2779	183	112.46	+	1.63	1.05e-10	1.25e-08
central nervous system development	GO:0007417	0.0164	central nervous system development (GO:0007417)	868	57	35.13	+	1.62	0.000657	0.0164
inorganic ion homeostasis	GO:0098771	0.0377	inorganic ion homeostasis (GO:0098771)	733	48	29.66	+	1.62	0.00179	0.0377
regulation of biological quality	GO:0065008	1.54e-12	regulation of biological quality (GO:0065008)	3919	256	158.59	+	1.61	6.14e-15	1.54e-12
regulation of signal transduction	GO:0009966	2.58e-08	regulation of signal transduction (GO:0009966)	2791	182	112.94	+	1.61	2.3e-10	2.58e-08
positive regulation of biological process	GO:0048518	6.91e-23	positive regulation of biological process (GO:0048518)	6157	401	249.16	+	1.61	4.38e-26	6.91e-23
vesicle-mediated transport	GO:0016192	0.00155	vesicle-mediated transport (GO:0016192)	1309	85	52.97	+	1.6	4.15e-05	0.00155
macromolecule metabolic process	GO:0043170	2.04e-17	macromolecule metabolic process (GO:0043170)	5212	338	210.91	+	1.6	2.33e-20	2.04e-17
organic cyclic compound biosynthetic process	GO:1901362	0.0324	organic cyclic compound biosynthetic process (GO:1901362)	803	52	32.5	+	1.6	0.00151	0.0324
positive regulation of intracellular signal transduction	GO:1902533	0.0154	positive regulation of intracellular signal transduction (GO:1902533)	947	61	38.32	+	1.59	0.000608	0.0154
positive regulation of transport	GO:0051050	0.0112	positive regulation of transport (GO:0051050)	1031	66	41.72	+	1.58	0.000414	0.0112
phosphate-containing compound metabolic process	GO:0006796	0.000215	phosphate-containing compound metabolic process (GO:0006796)	1705	109	69	+	1.58	4.74e-06	0.000215
cellular catabolic process	GO:0044248	0.000714	cellular catabolic process (GO:0044248)	1518	97	61.43	+	1.58	1.78e-05	0.000714
organonitrogen compound metabolic process	GO:1901564	5.57e-13	organonitrogen compound metabolic process (GO:1901564)	4384	280	177.41	+	1.58	2.05e-15	5.57e-13
regulation of immune system process	GO:0002682	0.00104	regulation of immune system process (GO:0002682)	1488	95	60.22	+	1.58	2.66e-05	0.00104
phosphorus metabolic process	GO:0006793	0.000237	phosphorus metabolic process (GO:0006793)	1727	110	69.89	+	1.57	5.3e-06	0.000237
regulation of signaling	GO:0023051	1.25e-08	regulation of signaling (GO:0023051)	3209	204	129.86	+	1.57	1.04e-10	1.25e-08
regulation of cell communication	GO:0010646	1.57e-08	regulation of cell communication (GO:0010646)	3197	203	129.37	+	1.57	1.33e-10	1.57e-08
immune system process	GO:0002376	4.09e-06	immune system process (GO:0002376)	2430	154	98.34	+	1.57	5.65e-08	4.09e-06
proteolysis	GO:0006508	0.0124	proteolysis (GO:0006508)	1109	70	44.88	+	1.56	0.000467	0.0124
positive regulation of signal transduction	GO:0009967	0.00178	positive regulation of signal transduction (GO:0009967)	1493	94	60.42	+	1.56	4.93e-05	0.00178
positive regulation of protein phosphorylation	GO:0001934	0.0246	positive regulation of protein phosphorylation (GO:0001934)	1001	63	40.51	+	1.56	0.00109	0.0246
cell migration	GO:0016477	0.0459	cell migration (GO:0016477)	874	55	35.37	+	1.56	0.00229	0.0459
system development	GO:0048731	4.99e-11	system development (GO:0048731)	4153	261	168.06	+	1.55	2.47e-13	4.99e-11
multicellular organism development	GO:0007275	3.99e-13	multicellular organism development (GO:0007275)	4769	299	192.99	+	1.55	1.36e-15	3.99e-13
regulation of response to stimulus	GO:0048583	5.49e-10	regulation of response to stimulus (GO:0048583)	3894	244	157.58	+	1.55	3.23e-12	5.49e-10
nitrogen compound metabolic process	GO:0006807	7.41e-17	nitrogen compound metabolic process (GO:0006807)	5803	363	234.83	+	1.55	1.13e-19	7.41e-17
response to biotic stimulus	GO:0009607	0.00258	response to biotic stimulus (GO:0009607)	1457	91	58.96	+	1.54	7.43e-05	0.00258
positive regulation of immune system process	GO:0002684	0.0276	positive regulation of immune system process (GO:0002684)	1026	64	41.52	+	1.54	0.00125	0.0276
establishment of localization	GO:0051234	3.32e-09	establishment of localization (GO:0051234)	3722	232	150.62	+	1.54	2.36e-11	3.32e-09
organic substance catabolic process	GO:1901575	0.00324	organic substance catabolic process (GO:1901575)	1460	91	59.08	+	1.54	9.78e-05	0.00324
nervous system development	GO:0007399	9.61e-05	nervous system development (GO:0007399)	2087	130	84.45	+	1.54	1.92e-06	9.61e-05
positive regulation of signaling	GO:0023056	0.000831	positive regulation of signaling (GO:0023056)	1706	106	69.04	+	1.54	2.08e-05	0.000831
animal organ development	GO:0048513	2.51e-07	animal organ development (GO:0048513)	3123	194	126.38	+	1.54	2.63e-09	2.51e-07
regulation of cell migration	GO:0030334	0.0474	regulation of cell migration (GO:0030334)	934	58	37.8	+	1.53	0.00238	0.0474
regulation of nitrogen compound metabolic process	GO:0051171	6.23e-15	regulation of nitrogen compound metabolic process (GO:0051171)	5545	343	224.39	+	1.53	1.42e-17	6.23e-15
movement of cell or subcellular component	GO:0006928	0.00482	movement of cell or subcellular component (GO:0006928)	1439	89	58.23	+	1.53	0.000154	0.00482
positive regulation of cell communication	GO:0010647	0.0013	positive regulation of cell communication (GO:0010647)	1699	105	68.75	+	1.53	3.43e-05	0.0013
regulation of gene expression	GO:0010468	2.12e-11	regulation of gene expression (GO:0010468)	4565	282	184.73	+	1.53	9.82e-14	2.12e-11
regulation of primary metabolic process	GO:0080090	4.77e-15	regulation of primary metabolic process (GO:0080090)	5707	351	230.95	+	1.52	1.03e-17	4.77e-15
cell projection organization	GO:0030030	0.0193	cell projection organization (GO:0030030)	1155	71	46.74	+	1.52	0.000799	0.0193
positive regulation of response to stimulus	GO:0048584	9.46e-05	positive regulation of response to stimulus (GO:0048584)	2253	138	91.17	+	1.51	1.88e-06	9.46e-05
nucleobase-containing compound metabolic process	GO:0006139	0.000142	nucleobase-containing compound metabolic process (GO:0006139)	2172	133	87.89	+	1.51	2.99e-06	0.000142
positive regulation of phosphorus metabolic process	GO:0010562	0.023	positive regulation of phosphorus metabolic process (GO:0010562)	1145	70	46.33	+	1.51	0.001	0.023
positive regulation of phosphate metabolic process	GO:0045937	0.023	positive regulation of phosphate metabolic process (GO:0045937)	1145	70	46.33	+	1.51	0.001	0.023
cellular nitrogen compound metabolic process	GO:0034641	6.72e-06	cellular nitrogen compound metabolic process (GO:0034641)	2782	170	112.58	+	1.51	1.01e-07	6.72e-06
anatomical structure development	GO:0048856	2.42e-12	anatomical structure development (GO:0048856)	5143	313	208.12	+	1.5	1.01e-14	2.42e-12
localization	GO:0051179	1.58e-11	localization (GO:0051179)	4932	300	199.58	+	1.5	7.12e-14	1.58e-11
regulation of biosynthetic process	GO:0009889	1.08e-08	regulation of biosynthetic process (GO:0009889)	3946	240	159.68	+	1.5	8.92e-11	1.08e-08
regulation of cellular metabolic process	GO:0031323	9.29e-15	regulation of cellular metabolic process (GO:0031323)	5912	359	239.24	+	1.5	2.36e-17	9.29e-15
regulation of cellular biosynthetic process	GO:0031326	1.87e-08	regulation of cellular biosynthetic process (GO:0031326)	3870	235	156.61	+	1.5	1.61e-10	1.87e-08
regulation of nucleobase-containing compound metabolic process	GO:0019219	4.36e-08	regulation of nucleobase-containing compound metabolic process (GO:0019219)	3740	227	151.35	+	1.5	4.01e-10	4.36e-08
primary metabolic process	GO:0044238	2.61e-16	primary metabolic process (GO:0044238)	6363	386	257.49	+	1.5	4.3e-19	2.61e-16
heterocycle metabolic process	GO:0046483	0.000148	heterocycle metabolic process (GO:0046483)	2311	140	93.52	+	1.5	3.13e-06	0.000148
regulation of cellular macromolecule biosynthetic process	GO:2000112	9.59e-08	regulation of cellular macromolecule biosynthetic process (GO:2000112)	3666	222	148.35	+	1.5	9.12e-10	9.59e-08
positive regulation of phosphorylation	GO:0042327	0.0426	positive regulation of phosphorylation (GO:0042327)	1075	65	43.5	+	1.49	0.00209	0.0426
developmental process	GO:0032502	5.37e-13	developmental process (GO:0032502)	5533	334	223.9	+	1.49	1.94e-15	5.37e-13
regulation of transcription by RNA polymerase II	GO:0006357	0.000108	regulation of transcription by RNA polymerase II (GO:0006357)	2419	146	97.89	+	1.49	2.21e-06	0.000108
regulation of RNA metabolic process	GO:0051252	4.01e-07	regulation of RNA metabolic process (GO:0051252)	3496	211	141.47	+	1.49	4.35e-09	4.01e-07
response to other organism	GO:0051707	0.0113	response to other organism (GO:0051707)	1425	86	57.67	+	1.49	0.000422	0.0113
regulation of macromolecule metabolic process	GO:0060255	7.41e-15	regulation of macromolecule metabolic process (GO:0060255)	6103	368	246.97	+	1.49	1.83e-17	7.41e-15
regulation of transcription, DNA-templated	GO:0006355	1.86e-06	regulation of transcription, DNA-templated (GO:0006355)	3219	194	130.26	+	1.49	2.31e-08	1.86e-06
response to external biotic stimulus	GO:0043207	0.0114	response to external biotic stimulus (GO:0043207)	1427	86	57.75	+	1.49	0.000426	0.0114
cellular metabolic process	GO:0044237	6.2e-16	cellular metabolic process (GO:0044237)	6456	389	261.26	+	1.49	1.14e-18	6.2e-16
regulation of nucleic acid-templated transcription	GO:1903506	2.44e-06	regulation of nucleic acid-templated transcription (GO:1903506)	3226	194	130.55	+	1.49	3.09e-08	2.44e-06
regulation of macromolecule biosynthetic process	GO:0010556	1.47e-07	regulation of macromolecule biosynthetic process (GO:0010556)	3709	223	150.09	+	1.49	1.46e-09	1.47e-07
regulation of RNA biosynthetic process	GO:2001141	2.45e-06	regulation of RNA biosynthetic process (GO:2001141)	3229	194	130.67	+	1.48	3.14e-08	2.45e-06
plasma membrane bounded cell projection organization	GO:0120036	0.0464	plasma membrane bounded cell projection organization (GO:0120036)	1099	66	44.47	+	1.48	0.00232	0.0464
transport	GO:0006810	3.46e-07	transport (GO:0006810)	3582	215	144.95	+	1.48	3.64e-09	3.46e-07
organic substance metabolic process	GO:0071704	4.32e-17	organic substance metabolic process (GO:0071704)	6873	412	278.13	+	1.48	6.02e-20	4.32e-17
catabolic process	GO:0009056	0.00325	catabolic process (GO:0009056)	1752	105	70.9	+	1.48	9.85e-05	0.00325
neurogenesis	GO:0022008	0.0115	neurogenesis (GO:0022008)	1490	89	60.3	+	1.48	0.00043	0.0115
regulation of metabolic process	GO:0019222	5.58e-15	regulation of metabolic process (GO:0019222)	6570	390	265.87	+	1.47	1.24e-17	5.58e-15
response to external stimulus	GO:0009605	0.000362	response to external stimulus (GO:0009605)	2360	140	95.5	+	1.47	8.47e-06	0.000362
organic cyclic compound metabolic process	GO:1901360	0.000132	organic cyclic compound metabolic process (GO:1901360)	2600	154	105.21	+	1.46	2.74e-06	0.000132
cellular developmental process	GO:0048869	1.53e-06	cellular developmental process (GO:0048869)	3588	212	145.2	+	1.46	1.88e-08	1.53e-06
interspecies interaction between organisms	GO:0044419	0.0128	interspecies interaction between organisms (GO:0044419)	1581	93	63.98	+	1.45	0.000484	0.0128
cell differentiation	GO:0030154	2.69e-06	cell differentiation (GO:0030154)	3536	208	143.09	+	1.45	3.53e-08	2.69e-06
metabolic process	GO:0008152	5.02e-17	metabolic process (GO:0008152)	7396	435	299.29	+	1.45	7.32e-20	5.02e-17
regulation of localization	GO:0032879	9.57e-05	regulation of localization (GO:0032879)	2852	167	115.41	+	1.45	1.9e-06	9.57e-05
anatomical structure morphogenesis	GO:0009653	0.00125	anatomical structure morphogenesis (GO:0009653)	2255	132	91.25	+	1.45	3.29e-05	0.00125
cellular aromatic compound metabolic process	GO:0006725	0.000984	cellular aromatic compound metabolic process (GO:0006725)	2386	139	96.55	+	1.44	2.5e-05	0.000984
generation of neurons	GO:0048699	0.0387	generation of neurons (GO:0048699)	1358	79	54.95	+	1.44	0.00188	0.0387
defense response	GO:0006952	0.041	defense response (GO:0006952)	1444	83	58.43	+	1.42	0.002	0.041
regulation of transport	GO:0051049	0.0142	regulation of transport (GO:0051049)	1896	108	76.73	+	1.41	0.000546	0.0142
cellular response to stimulus	GO:0051716	1.38e-09	cellular response to stimulus (GO:0051716)	6567	364	265.75	+	1.37	9.07e-12	1.38e-09
cellular process	GO:0009987	1.3e-39	cellular process (GO:0009987)	15097	793	610.93	+	1.3	8.22e-44	1.3e-39
response to stimulus	GO:0050896	4.41e-09	response to stimulus (GO:0050896)	8442	442	341.62	+	1.29	3.35e-11	4.41e-09
regulation of cellular process	GO:0050794	4.55e-13	regulation of cellular process (GO:0050794)	11483	586	464.68	+	1.26	1.62e-15	4.55e-13
regulation of biological process	GO:0050789	2.29e-12	regulation of biological process (GO:0050789)	11986	602	485.04	+	1.24	9.42e-15	2.29e-12
biological regulation	GO:0065007	5.65e-13	biological regulation (GO:0065007)	12595	628	509.68	+	1.23	2.11e-15	5.65e-13
multicellular organismal process	GO:0032501	0.000147	multicellular organismal process (GO:0032501)	7309	364	295.77	+	1.23	3.09e-06	0.000147
biological_process	GO:0008150	3.66e-09	biological_process (GO:0008150)	20583	880	832.93	+	1.06	2.69e-11	3.66e-09
system process	GO:0003008	0.00438	system process (GO:0003008)	2646	71	107.08	-	0.66	0.000139	0.00438
nervous system process	GO:0050877	0.000259	nervous system process (GO:0050877)	2105	47	85.18	-	0.55	5.89e-06	0.000259
G protein-coupled receptor signaling pathway	GO:0007186	2.23e-05	G protein-coupled receptor signaling pathway (GO:0007186)	1831	35	74.1	-	0.47	3.65e-07	2.23e-05
Unclassified	UNCLASSIFIED	3.63e-09	Unclassified (UNCLASSIFIED)	1682	21	68.07	-	0.31	2.69e-11	3.63e-09
sensory perception	GO:0007600	1.01e-09	sensory perception (GO:0007600)	1647	19	66.65	-	0.29	6.38e-12	1.01e-09
complement activation	GO:0006956	0.0376	complement activation (GO:0006956)	229	1	9.27	-	0.11	0.00178	0.0376
sensory perception of chemical stimulus	GO:0007606	1.41e-17	sensory perception of chemical stimulus (GO:0007606)	1226	1	49.61	-	0.02	1.52e-20	1.41e-17
sensory perception of smell	GO:0007608	2e-17	sensory perception of smell (GO:0007608)	1126	0	45.57	-	< 0.01	2.41e-20	2e-17

## Sheet: 2. Revigo output
GO term	X	Y
reproduction	-0.052	0.604
immune system process	0.08	0.774
ER to Golgi vesicle-mediated transport	3.017	-0.569
biological_process	0.19	0.88
metabolic process	0.063	0.864
regulation of catabolic process	-5.99	0.311
cellular process	0.113	0.907
reproductive process	0.28	0.772
multicellular organismal process	-0.021	0.67
developmental process	-0.019	0.64
response to stimulus	0.217	1.495
localization	-0.012	0.283
biological regulation	0.078	0.734
cellular component organization or biogenesis	0.249	1.546
mitotic cell cycle process	2.694	3.983
cytolysis	-0.02	0.711
response to endoplasmic reticulum stress	1.357	-2.114
chromosome organization	2.164	7.054
immune system development	2.668	-6.413
homeostasis of number of cells	0.129	0.364
regulation of transferase activity	-0.642	0.732
regulation of cell adhesion	0.101	-1.484
DNA metabolic process	-6.291	1.604
chromosome segregation	0.309	0.22
negative regulation of biological process	-3.971	-1.307
cell division	0.876	0.531
microtubule-based process	0.657	0.029
cell activation	0.934	0.045
response to cytokine	1.426	-1.894
negative regulation of cell death	-2.532	-0.033
regulation of molecular function	-1.746	-0.035
regulation of cell proliferation	-2.976	-0.169
cell cycle	1.327	0.266
regulation of biological quality	-2.122	-0.298
cellular response to biotic stimulus	0.785	-1.325
cell death	1.543	0.309
regulation of cell communication	-3.615	-1.129
regulation of signaling	-3.407	-1.322
positive regulation of cellular process	-4.525	-2.74
response to stress	1.001	-1.828
positive regulation of biological process	-4.046	-1.421
sensory perception of smell	1.491	-4.251
response to endogenous stimulus	1.012	-1.759
cellular macromolecule metabolic process	-7.733	1.582
regulation of multicellular organismal process	-1.272	-5.649
endomembrane system organization	1.663	5.984
regulation of response to stimulus	-2.546	-3.021
regulation of cellular process	-4.258	-1.746
regulation of cytokine production	1.683	-5.486
nitrogen compound transport	2.809	-0.55
biosynthetic process	-6.169	0.676
phosphorus metabolic process	-6.421	1.098
regulation of metabolic process	-5.873	-0.73
response to chemical	1.352	-2.307
nitrogen compound metabolic process	-6.438	0.69
DNA replication	-5.919	1.45
organonitrogen compound metabolic process	-5.952	0.983
organic cyclic compound metabolic process	-5.894	0.831
peptide transport	2.172	-0.576
chordate embryonic development	2.141	-5.955
cellular localization	1.93	-0.578
cellular response to oxygen-containing compound	2.302	-2.906
heterocycle metabolic process	-6.738	1.139
Golgi organization	1.872	6.305
cellular component organization	2.14	7.233
regulation of defense response	0.974	-2.569
intracellular signal transduction	-2.527	-2.907
response to nitrogen compound	2.205	-2.537
regulation of biological process	-3.986	-1.452
macromolecule modification	-6.295	1.392
regulation of chromosome organization	1.834	6.652
cellular response to stimulus	2.041	-2.952
G-protein coupled receptor signaling pathway	-2.164	-2.576
negative regulation of cell differentiation	-0.289	-4.51
macromolecule metabolic process	-6.973	0.997
response to unfolded protein	1.212	-1.649
cellular response to topologically incorrect protein
endoplasmic reticulum unfolded protein response
cellular response to unfolded protein
cellular macromolecule biosynthetic process	-6.961	1.555
regulation of chromatin organization	1.751	6.68
negative regulation of cellular protein metabolic process	-7.722	1.561
organic substance metabolic process	-6.803	0.839
response to topologically incorrect protein	1.914	-2.178
regulation of primary metabolic process	-7.811	-0.239
protein-DNA complex assembly	1.649	6.322
protein-DNA complex subunit organization	2.008	6.761
protein metabolic process	-6.767	1.456
cellular metabolic process	-6.86	0.801
regulation of tyrosine phosphorylation of STAT protein	-5.933	-0.232
multicellular organism development	2.242	-6.146
primary metabolic process	-6.897	0.807
regulation of cellular component biogenesis	1.351	6.461
macromolecule localization	2.493	-0.662
organonitrogen compound biosynthetic process	-6.025	0.869
nuclear division	2.47	7.456
response to organic substance	1.649	-2.379
regulation of localization	-1.139	-2.015
protein localization to organelle	3.259	-0.672
organic substance transport	2.955	-0.625
homeostatic process	-0.891	0.574
embryo development	1.881	-5.683
negative regulation of signal transduction	-1.81	-1.482
cellular nitrogen compound metabolic process	-6.712	1.2
regulation of phosphorus metabolic process	-6.902	0.138
organelle fission	1.912	6.762
cellular response to stress	1.259	-2.174
protein targeting to ER	2.199	-0.61
establishment of protein localization to endoplasmic reticulum
response to oxygen-containing compound	2.313	-2.745
chromatin organization	1.827	6.772
regulation of developmental process	-0.532	-5.997
regulation of organelle organization	0.665	6.641
macromolecular complex subunit organization	1.748	6.518
Golgi vesicle transport	1.857	-0.544
negative regulation of cellular process	-4.324	-0.554
regulation of cellular component organization	-0.685	5.729
protein localization to endoplasmic reticulum	2.309	-0.538
regulation of protein metabolic process	-8.039	0.636
establishment of localization	3.496	-0.694
response to lipid	1.745	-2.205
cellular component biogenesis	1.84	6.692
nervous system development	2.732	-6.513
response to organonitrogen compound	1.228	-1.798
organelle assembly	1.883	6.717
negative regulation of response to stimulus	-2.393	-1.743
regulation of response to stress	-0.1	-2.053
cytoskeleton organization	1.844	6.641
organelle localization	1.95	-0.583
cellular response to chemical stimulus	1.737	-2.586
cellular protein metabolic process	-7.541	1.918
organelle organization	1.746	6.472
cellular response to cytokine stimulus	1.558	-2.285
positive regulation of multicellular organismal process	-1.375	-6.138
regulation of cellular catabolic process	-6.892	0.312
cellular response to lipid	1.646	-2.337
cellular response to DNA damage stimulus	0.987	-1.881
cell differentiation	3.353	-4.243
negative regulation of developmental process	-0.5	-4.449
regulation of nucleobase-containing compound metabolic process	-7.781	0.3
lymphocyte activation	2.04	-3.465
cellular developmental process	3.305	-4.021
positive regulation of metabolic process	-6.641	-1.011
regulation of cellular localization	1.264	-0.769
hemopoiesis	2.36	-6.16
hematopoietic or lymphoid organ development
animal organ development	2.764	-6.559
regulation of gene expression	-7.37	0.151
regulation of biosynthetic process	-7.118	-0.02
negative regulation of transcription from RNA polymerase II promoter	-6.844	1.184
regulation of nitrogen compound metabolic process	-6.988	-0.029
cellular protein modification process	-6.709	1.869
cellular homeostasis	1.172	0.417
peptidyl-amino acid modification	-6.86	2.427
chromosome condensation	1.969	6.415
DNA-dependent DNA replication	-5.685	1.516
negative regulation of metabolic process	-6.408	0.051
regulation of catalytic activity	-1.558	0.356
negative regulation of protein metabolic process	-7.449	1.437
mitotic cytokinesis	2.938	4.86
transport	3.522	-0.732
positive regulation of cell cycle	0.795	3.461
macromolecule biosynthetic process	-7.437	1.713
nucleic acid metabolic process	-7.346	1.511
positive regulation of protein modification process	-7.082	-0.028
cellular nitrogen compound biosynthetic process	-7.465	1.275
anatomical structure development	1.787	-5.206
regulation of histone modification	-4.441	5.73
cytokinesis	2.523	4.433
positive regulation of organelle organization	0.277	6.089
positive regulation of macromolecule metabolic process	-7.312	-0.566
positive regulation of cellular component organization	-0.814	4.968
system development	1.852	-5.738
cellular component assembly	1.945	6.87
spindle organization	2.509	6.507
organic substance biosynthetic process	-7.022	1.213
establishment of protein localization	2.009	-0.6
regulation of signal transduction	-1.832	-2.357
regulation of macromolecule metabolic process	-7.148	0.055
positive regulation of response to stimulus	-2.658	-3.93
regulation of cellular metabolic process	-7.654	-0.108
regulation of cell differentiation	0.09	-5.101
establishment of localization in cell	2.037	-0.608
protein phosphorylation	-6.307	1.849
regulation of apoptotic signaling pathway	1.507	-3.345
cellular macromolecule catabolic process	-6.063	1.479
negative regulation of cell cycle process	0.802	4.264
cellular response to organic substance	1.657	-2.505
nucleobase-containing compound metabolic process	-7.29	1.355
meiotic cell cycle process	2.43	4.223
regulation of cellular protein localization	2.335	-0.756
positive regulation of RNA metabolic process	-7.594	-0.211
negative regulation of macromolecule metabolic process	-7.192	0.638
regulation of cellular macromolecule biosynthetic process	-7.28	0.453
cellular biosynthetic process	-7.381	1.406
regulation of cellular protein metabolic process	-8.12	0.855
positive regulation of apoptotic process	-2.198	-2.172
positive regulation of programmed cell death
positive regulation of developmental process	-1.022	-5.429
regulation of T cell differentiation	2.332	-6.059
positive regulation of lymphocyte differentiation
positive regulation of T cell differentiation
positive regulation of cell death	-1.992	-2.033
positive regulation of molecular function	-1.132	0.433
DNA repair	-5.249	-0.349
regulation of intracellular signal transduction	-1.336	-2.282
positive regulation of gene expression	-7.346	-0.535
regulation of protein kinase activity	-8.066	1.564
mitotic cell cycle	3.543	4.307
positive regulation of cellular biosynthetic process	-7.529	-0.631
alpha-beta T cell activation	1.617	-3.709
positive regulation of biosynthetic process	-6.791	-0.677
histone methylation	-2.609	6.235
positive regulation of nitrogen compound metabolic process	-6.753	-0.661
regulation of cell-cell adhesion	0.411	-1.337
retrograde vesicle-mediated transport, Golgi to ER	2.54	-0.317
cell cycle phase transition	3.012	4.456
phosphate-containing compound metabolic process	-6.671	1.069
cell cycle DNA replication	-3.009	4.845
regulation of RNA metabolic process	-7.873	0.58
DNA conformation change	1.865	6.464
mitotic spindle organization	2.487	6.534
spindle assembly
mitotic spindle assembly
microtubule cytoskeleton organization involved in mitosis	2.488	6.497
macromolecular complex assembly	1.719	6.75
amide transport	2.288	-0.552
regulation of cellular response to stress	0.242	-1.953
sensory perception	1.418	-4.222
intracellular protein transport	3.195	-0.68
regulation of cell cycle	2.11	4.29
regulation of transcription from RNA polymerase II promoter	-8.02	0.851
microtubule cytoskeleton organization	2.075	6.169
positive regulation of protein metabolic process	-7.572	-0.279
regulation of cell death	-1.467	-0.888
meiotic spindle organization	2.478	6.236
negative regulation of gene expression	-7.221	0.767
negative regulation of biosynthetic process	-6.535	0.461
mitotic cell cycle checkpoint	0.786	4.336
cellular macromolecule localization	3.415	-0.7
nuclear DNA replication	-2.526	4.357
negative regulation of nitrogen compound metabolic process	-6.451	0.418
negative regulation of cellular catabolic process	-5.609	0.64
regulation of multicellular organismal development	0.358	-6.26
protein localization	2.657	-0.682
negative regulation of apoptotic process	-2.424	0.001
negative regulation of programmed cell death
mitotic sister chromatid segregation	2.524	6.561
regulation of transcription, DNA-templated	-7.705	0.579
DNA replication initiation	-4.964	1.153
phosphorylation	-5.986	0.878
regulation of protein modification process	-7.485	0.957
regulation of cellular biosynthetic process	-7.826	0.248
protein transport	3.807	-0.734
intracellular transport	2.888	-0.718
cellular response to endogenous stimulus	0.774	-1.395
regulation of cell cycle process	2.371	4.192
protein modification process	-6.45	1.838
regulation of macromolecule biosynthetic process	-7.609	0.389
regulation of mitotic nuclear division	2.448	6.611
regulation of chromosome segregation	0.923	1.665
cell cycle process	2.79	3.834
negative regulation of cell cycle	0.527	4.008
regulation of cell cycle phase transition	2.545	4.325
mitotic cell cycle phase transition
histone modification	-3.48	6.151
sensory perception of chemical stimulus	1.519	-4.34
DNA packaging	2.443	7.111
negative regulation of nucleobase-containing compound metabolic process	-7.413	0.819
cell cycle checkpoint	0.778	4.255
regulation of nuclear division	2.016	7.013
negative regulation of mitotic cell cycle	0.931	4.527
regulation of regulatory T cell differentiation	2.208	-5.845
negative regulation of catabolic process	-5.157	0.566
negative regulation of cellular biosynthetic process	-7.536	0.779
negative regulation of macromolecule biosynthetic process
negative regulation of cellular macromolecule biosynthetic process
regulation of protein phosphorylation	-8.289	1.344
positive regulation of cell-cell adhesion	-1.21	-2.507
regulation of RNA biosynthetic process	-7.849	0.599
embryo development ending in birth or egg hatching	1.867	-5.62
spindle checkpoint	0.715	4.306
cytoskeleton-dependent cytokinesis	2.413	4.408
regulation of hemopoiesis	2.56	-6.451
positive regulation of cellular metabolic process	-7.331	-0.967
lymphocyte differentiation	2.499	-6.035
positive regulation of transcription from RNA polymerase II promoter	-7.363	-0.104
regulation of nucleic acid-templated transcription	-7.272	0.487
positive regulation of cell adhesion	-1.268	-2.513
cellular protein localization	2.098	-0.616
alpha-beta T cell differentiation	2.375	-6.012
T cell activation	2.413	-4.137
positive regulation of T cell activation
regulation of T cell activation
T cell differentiation
positive regulation of leukocyte cell-cell adhesion
regulation of leukocyte cell-cell adhesion
negative regulation of cellular metabolic process	-7.409	0.369
regulation of apoptotic process	-1.357	-0.859
regulation of programmed cell death
regulation of mitotic cell cycle	2.665	4.361
regulation of phosphorylation	-7.129	0.191
programmed cell death	1.925	0.322
positive regulation of nucleobase-containing compound metabolic process	-7.454	-0.518
regulation of lymphocyte differentiation	2.307	-6.075
positive regulation of cellular protein metabolic process	-7.763	-0.145
regulation of leukocyte differentiation	2.446	-6.315
covalent chromatin modification	-2.769	6.333
positive regulation of catabolic process	-5.693	-0.68
regulation of CD4-positive, alpha-beta T cell activation	1.58	-3.684
leukocyte differentiation	2.88	-6.256
positive regulation of leukocyte differentiation	0.627	-6.358
negative regulation of transcription, DNA-templated	-7.461	1.242
negative regulation of RNA biosynthetic process
negative regulation of nucleic acid-templated transcription
positive regulation of hemopoiesis	0.703	-6.518
apoptotic process	1.123	-0.134
positive regulation of alpha-beta T cell differentiation	0.569	-6.073
regulation of CD4-positive, alpha-beta T cell differentiation
positive regulation of CD4-positive, alpha-beta T cell differentiation
negative regulation of RNA metabolic process	-7.566	1.222
sister chromatid segregation	2.596	6.756
positive regulation of cytokine production	-0.364	-5.684
negative regulation of mitotic cell cycle phase transition	0.775	4.368
negative regulation of cell cycle phase transition
regulation of mitotic cell cycle phase transition
regulation of histone methylation	-4.195	5.776
regulation of sister chromatid segregation	2.428	6.66
negative regulation of mitotic metaphase/anaphase transition
mitotic spindle checkpoint
spindle assembly checkpoint
regulation of metaphase/anaphase transition of cell cycle
negative regulation of metaphase/anaphase transition of cell cycle
negative regulation of mitotic sister chromatid separation
regulation of mitotic metaphase/anaphase transition
regulation of mitotic sister chromatid separation
regulation of mitotic sister chromatid segregation
negative regulation of mitotic sister chromatid segregation
negative regulation of sister chromatid segregation
mitotic spindle assembly checkpoint
negative regulation of chromosome segregation
leukocyte activation	2.932	-4.061
regulation of phosphate metabolic process	-7.839	0.18
regulation of protein catabolic process	-6.703	1.17
positive regulation of transcription, DNA-templated	-7.497	-0.138
positive regulation of RNA biosynthetic process
positive regulation of nucleic acid-templated transcription
in utero embryonic development	1.775	-5.434
nuclear chromosome segregation	3.085	4.585
positive regulation of macromolecule biosynthetic process	-7.295	-0.281
