# Supplementary material for: TMED inhibition suppresses cell surface PD-1 expression and overcomes T cell dysfunction
Source: J Immunother Cancer. 2024 Nov 7;12(11):e010145. doi: 10.1136/jitc-2024-010145 (PMC11552591; doi:10.1136/jitc-2024-010145)
Supplement: online supplemental table 3 [file jitc-12-11-s012.xlsx]

## Sheet: README
		TABLE 3
		1. Activated sgCtrl vs sgTmed10		mass spectrometry data of indicated comparison
		2. Activated Veh vs AGN		mass spectrometry data of indicated comparison
		3. Activated sgCtrl vs sgTmed10		mass spectrometry data of cell surface fraction of indicated comparison

## Sheet: 1. Activated sgCtrl vs sgTmed10
protein	2Log[Tmed10KO/WT]	p value (-log10)
Tmed10	-3.64116	5.2652
Arl6ip1	-2.84747	1.08627
Tmed2	-2.8049	2.94847
Nucb1	-2.663	5.70335
Sfn	-2.62682	0.882667
Erap1	-2.45513	4.33159
Rps29	-2.40351	1.23305
Obscn	-2.32451	1.39492
Tnfrsf8	-2.21425	3.25874
Lman2	-2.13408	4.99949
Tmed9	-2.04738	4.36374
Cops7b	-1.96183	3.29041
Ppib	-1.92773	4.87758
Adam10	-1.80577	0.772648
Tmed5	-1.79698	3.69246
Cd2	-1.75917	3.21711
Golga2	-1.7494	2.89764
Sigirr	-1.69732	0.971653
Prdx4	-1.64597	1.12592
Mettl1	-1.63698	1.18224
Dgkz	-1.63611	2.87104
Emc4	-1.63084	1.81546
Aaas	-1.55846	1.06631
Spen	-1.5311	0.762185
Tgfb1	-1.48984	3.31675
Myh14	-1.48553	0.93415
Atp2b4	-1.48039	1.10147
Rassf5	-1.42792	0.768148
Tmx1	-1.425	1.16649
Ubl5	-1.41772	0.928258
Kpna1	-1.38138	1.33148
Ehmt2	-1.35885	1.99377
Bak1	-1.35595	0.945315
Chm	-1.34587	1.96869
Mga	-1.34073	1.37902
Reep5	-1.33829	0.536794
Il12rb1	-1.32843	1.92439
Nptn	-1.32512	0.906579
Smc5	-1.31984	1.83588
Vps29	-1.29974	0.644093
Smad3	-1.29047	0.82238
Arl6ip5	-1.28466	2.02135
Ifitm3	-1.28349	1.73843
Orc6	-1.27792	0.81561
Fads2	-1.26508	3.45629
Ebp	-1.24488	0.975344
Timm10	-1.23827	0.904971
Mad2l1	-1.23569	0.591432
Sco2	-1.2337	1.01346
Timm23	-1.23272	0.689428
Baz2a	-1.22639	1.72931
Cnn3	-1.22103	0.819382
Trmt10c	-1.21706	1.54253
Fpgs	-1.19714	2.70674
Bloc1s5	-1.18638	0.512174
Tmem209	-1.18266	1.59255
Tmem30a	-1.18254	0.994872
Ctsz	-1.1719	1.62381
Nol9	-1.17172	2.4715
Degs1	-1.16349	1.31668
Prpf18	-1.14574	1.16236
Gzmc	-1.14097	5.40241
Taf1	-1.1345	0.596473
Usp38	-1.13156	0.395982
Chaf1b	-1.0988	2.77216
Zc3h12d	-1.08313	2.83706
Parvg	-1.06763	0.83042
Rtn4	-1.06334	2.6067
Coq6	-1.06229	0.340714
Ssr1	-1.04734	1.19097
Sec61b	-1.04422	0.450257
Dhrs1	-1.04254	0.966768
Gzmg	-1.04023	4.30267
Fndc3a	-1.03666	1.52001
Slc4a7	-1.02699	4.28552
Helb	-1.02638	2.13774
Ezh2	-1.01831	0.819331
Polr1f	-1.01611	1.63764
Tnfrsf9	-1.0134	0.757335
Prkaca	-1.01137	0.971563
Gltp	-0.99336	4.09595
Btf3l4	-0.989191	1.83081
Emb	-0.98631	5.38648
Racgap1	-0.98487	1.07613
Pmm2	-0.98378	0.661867
Nol11	-0.98172	1.42271
Prim2	-0.979215	2.1737
Nup107	-0.978536	1.53111
Emc1	-0.970195	2.11027
Sde2	-0.969181	0.732802
Hmmr	-0.962336	2.48219
Usp3	-0.961812	0.681959
Grsf1	-0.954928	1.44666
Gzme	-0.941599	3.74838
Gusb	-0.936443	1.45153
Tbrg4	-0.924632	1.80042
Bcap29	-0.916797	0.543512
Bnip3	-0.916548	1.43289
Tacc3	-0.912172	1.11483
Rab10	-0.910781	4.34114
Dlgap5	-0.901243	1.08675
Zmpste24	-0.896778	1.86413
Mier1	-0.888494	1.26841
Bst2	-0.885481	0.587083
Mtch1	-0.868803	0.43044
Man2b1	-0.867518	4.41354
Dctn6	-0.865524	1.12054
Sec11a	-0.860422	2.98194
Acsl5	-0.855703	1.01668
Sel1l	-0.855106	2.65585
Vamp3	-0.845722	1.38184
Bhlhe40	-0.844761	1.67072
Dhrs7	-0.843793	1.3102
Ubqln2	-0.84361	0.569525
Grwd1	-0.831869	0.306529
Pdzd8	-0.830358	1.5
Agfg2	-0.825284	1.33556
Il2rb	-0.817142	3.65423
Fbxl8	-0.814661	0.749209
Lmna	-0.805282	6.71788
Mphosph6	-0.801881	0.912686
Il2ra	-0.799725	3.61268
Nrde2	-0.79655	1.09173
Paip2	-0.795689	0.551181
Ly9	-0.793017	1.03672
Mrps31	-0.781812	0.652657
Mrpl40	-0.78097	0.704824
Tecr	-0.778259	2.79224
Ilvbl	-0.772805	1.10301
Uqcrq	-0.769471	0.587921
Phc3	-0.766593	1.3577
Scaf4	-0.74917	0.962064
Mlec	-0.748245	0.581772
Lime1	-0.747134	1.39297
Pcm1	-0.74486	0.642506
Gnas	-0.741306	0.784594
Shc1	-0.740134	0.76863
Lamp2	-0.734347	3.61659
Emc3	-0.72996	0.87991
Lamtor4	-0.727701	0.867617
Pld3	-0.726881	2.61704
Mrpl55	-0.724718	1.34296
Gcc1	-0.723325	0.689864
Ipo9	-0.717273	1.74767
Gk	-0.715318	0.954957
Eml2	-0.713467	1.05239
Camk4	-0.710393	0.564463
Sec63	-0.708365	0.990022
Mrpl16	-0.70447	0.99597
Ddx3y	-0.704195	2.8473
Dmac2	-0.702232	0.89603
Mrps16	-0.701366	0.926661
Rap2c	-0.700004	2.06167
Fcf1	-0.699562	0.896144
Ctsz	-0.68982	3.99924
Prc1	-0.686118	0.813926
Relch	-0.676329	0.871416
Gzmd	-0.674767	4.0586
Pclaf	-0.674651	0.563248
Kif22	-0.673799	2.50052
Prf1	-0.67347	5.04619
Rab27a	-0.672222	3.27371
Ints4	-0.668154	1.02975
Tfrc	-0.66549	2.80659
Aurkb	-0.665457	1.13452
Osgep	-0.663676	0.794947
Riok3	-0.655727	0.573535
Utp20	-0.64756	3.29039
Hacd3	-0.646541	2.73962
Aebp2	-0.64639	0.738467
Cwc22	-0.644751	1.26079
Nfs1	-0.64388	0.417433
Thoc5	-0.643692	0.893466
Uhrf1	-0.638914	4.30571
Lyar	-0.6339	4.16095
Nt5c2	-0.633724	1.36753
Dhrs7b	-0.633689	1.75174
Nsdhl	-0.629011	5.29363
Atp5f1e	-0.626363	0.348866
Pwp2	-0.6257	2.92911
Emsy	-0.624899	0.380331
Ints9	-0.624786	2.30335
Top2a	-0.624544	4.3709
Lyrm4	-0.623892	1.52685
Itgal	-0.623814	3.38123
Hells	-0.622551	3.4919
Dhx36	-0.616563	0.547789
Lag3	-0.615096	3.62597
Sgpl1	-0.612468	0.886447
Wdr70	-0.611552	0.966177
Erc1	-0.611233	0.832304
Orc1	-0.60829	0.819506
Ktn1	-0.608134	4.9395
Tk1	-0.607469	0.528162
Wdr5	-0.604707	0.705986
Ube2c	-0.604417	3.69262
Dph6	-0.599563	1.15235
Nipbl	-0.597431	0.812784
Mrpl2	-0.597094	1.02497
Utp3	-0.595463	0.658288
Cnpy3	-0.595417	1.1607
Serpinb1a	-0.595332	2.59412
Suv39h1	-0.594598	0.593044
Cox7c	-0.593484	0.239655
Ccnk	-0.592619	0.748003
Rap1gds1	-0.592328	2.26738
Dctn5	-0.59222	0.466242
Bzw1	-0.590367	3.33501
Arsb	-0.587157	1.7369
Mogs	-0.586785	1.96046
Kpna2	-0.58641	3.4848
Kif23	-0.58635	1.71565
Ddost	-0.584842	2.02058
Hsd17b10	-0.584387	4.42935
Npc2	-0.58396	0.574849
Ddx49	-0.581229	0.562271
Cytip	-0.57929	1.85446
Gsk3b	-0.579012	1.023
Senp3	-0.578717	0.371238
Hmga1	-0.576954	3.32235
Kif2c	-0.574669	1.89701
Sco1	-0.57127	1.17132
Kyat3	-0.570536	1.84148
Med4	-0.56719	0.95623
Scamp3	-0.566137	2.77301
Cdca8	-0.560107	1.70389
Kif4	-0.558395	4.5225
Prmt1	-0.556574	0.973918
Rab8a	-0.554925	2.64307
Ndc1	-0.554684	0.719317
Cdk1	-0.553037	4.87763
M6pr	-0.551397	3.76232
Incenp	-0.55096	2.25689
Nsd3	-0.548732	2.72592
Ehmt1	-0.548339	1.82463
Man1a1	-0.546762	0.961376
Galnt7	-0.545698	1.05593
Pelp1	-0.544062	2.94441
Ints12	-0.540788	0.966418
Slc25a3	-0.540603	2.56691
Mrpl33	-0.539733	1.76473
Brd2	-0.538348	3.1163
Kif21b	-0.53766	0.553014
Stat5b	-0.533633	1.00586
Prim1	-0.533414	3.42463
Vps45	-0.531911	1.23374
Zcchc10	-0.53158	1.45172
Bcap31	-0.528543	2.56904
Itgb2	-0.527009	5.40824
Atp2a2	-0.525699	2.80076
Kat7	-0.525369	0.592271
Ifi204	-0.525135	1.08357
Abr	-0.523616	1.18643
Syne2	-0.522061	0.209329
Soat1	-0.521757	0.49784
Cd44	-0.521061	3.58998
Alg5	-0.520954	2.44807
Ndufaf7	-0.520891	1.10852
Lnpep	-0.520731	4.07776
Kif20a	-0.520204	1.33117
Rab14	-0.517039	1.74961
Thoc1	-0.516933	0.664185
Atp5mf	-0.516264	1.85333
Knop1	-0.51546	1.08971
Araf	-0.514518	1.23194
Itgb1	-0.511856	3.67981
Rala	-0.509393	0.814631
Shcbp1	-0.50883	0.684021
Dtd1	-0.507473	0.413259
Ctsb	-0.504107	2.12882
Ncstn	-0.503997	1.53
Mocs3	-0.499816	0.742204
Pin1	-0.49841	1.39659
Acp5	-0.49571	3.11194
Os9	-0.494064	0.82737
Cyp51a1	-0.49333	4.36804
Nucks1	-0.493194	0.237142
Satb1	-0.493024	3.85094
Atl3	-0.49246	2.35633
Fam98a	-0.488113	0.63849
Ankrd52	-0.487741	0.463774
Plod2	-0.487518	2.39467
Gcat	-0.486395	5.61306
Chaf1a	-0.485296	3.22689
Arl8b	-0.483149	2.52851
Mki67	-0.481241	6.06554
Gde1	-0.47851	0.244992
Nucb2	-0.478284	1.07329
Acadl	-0.47774	3.77686
Cnot9	-0.475564	0.751532
Rwdd1	-0.46849	1.55394
Hadh	-0.467359	3.02506
Arl6ip4	-0.46548	0.827588
Kif11	-0.462633	3.35352
Ncln	-0.462614	2.86258
Cd3e	-0.460456	0.330462
Lsm7	-0.459748	0.598165
Rab6a	-0.459743	1.37695
Clybl	-0.458604	0.780819
Slc25a1	-0.458035	2.39978
Rnf213	-0.457684	0.493093
Ccdc93	-0.456506	0.602957
Nit2	-0.453479	0.326864
C1qbp	-0.452561	3.15543
Ech1	-0.45218	0.48296
Ptma	-0.448838	1.05855
Samm50	-0.448242	0.360625
Gpatch4	-0.448129	0.512395
Med28	-0.446951	1.68045
Ncaph	-0.446147	4.44877
Nol12	-0.445668	0.385355
Nsd2	-0.445309	0.465358
Myo9b	-0.44417	0.30758
Rab1b	-0.444007	2.20883
Las1l	-0.443493	0.387315
Dnajc15	-0.443422	3.79
Hspa4l	-0.442519	0.462551
Junb	-0.442383	4.17081
Cryzl1	-0.441496	0.370521
Trappc2l	-0.44143	0.589907
LRWD1	-0.441191	0.566199
Ncor2	-0.44045	0.824512
Noc2l	-0.440142	3.8296
Fth1	-0.439775	1.87667
Stt3a	-0.437945	1.73035
Dnajb4	-0.435509	0.454557
Kifc1	-0.433448	3.68495
Tmx2	-0.43288	0.66156
Znhit6	-0.432057	0.469017
Iap	-0.431528	1.74883
Dnajc17	-0.430612	0.65786
Tomm22	-0.430503	1.46327
Ncbp1	-0.430453	1.49047
Fads2	-0.43039	1.04947
Lss	-0.430037	2.52116
Mrpl24	-0.429834	1.15275
Timm50	-0.427251	2.81759
Nat10	-0.426871	2.01216
Mrpl1	-0.426788	1.11991
Nomo1	-0.426663	1.24936
Ctla2a	-0.424948	2.46102
Mgat1	-0.424676	1.49377
Fxyd5	-0.422491	1.3454
Snrpg	-0.420956	2.85008
Rab1A	-0.417956	2.0716
Rrm2	-0.417322	2.11968
Eif2b2	-0.416648	1.7047
Srgap2	-0.415974	0.565986
Fdps	-0.413432	3.21883
Nol7	-0.412901	1.66348
Igf2r	-0.410568	4.38325
Ndufs3	-0.410292	1.90578
Cpne3	-0.409181	2.77334
Apmap	-0.408746	1.60197
Rab18	-0.408511	1.31153
Svil	-0.408344	0.785094
Kif15	-0.408078	3.59358
Tgtp1	-0.406414	1.29963
Dimt1	-0.405933	1.70053
Csnk1a1	-0.405369	1.77338
Nup133	-0.404748	2.85753
Rars2	-0.404222	2.52506
Nup85	-0.404145	1.52559
Mre11	-0.403445	3.47877
Ctsd	-0.403322	4.43445
Wdr3	-0.403004	1.3804
Mecp2	-0.402997	0.737872
Rab8b	-0.401413	1.14958
Snrnp200	-0.401203	2.29197
Pmpca	-0.400901	3.96376
Cyrib	-0.40023	1.95331
Cd48	-0.399935	1.482
Ehd4	-0.398978	1.65016
Acsl4	-0.398865	2.65275
Gle1	-0.396604	1.69833
Ndufb8	-0.396431	0.62337
Rlim	-0.39592	0.235804
Mrpl39	-0.395266	1.00702
Acad9	-0.393588	0.518505
Npc2	-0.3926	0.699595
Mlkl	-0.392422	1.95027
Gpkow	-0.392379	1.04157
Utp6	-0.389207	2.43644
Lrrc8c	-0.388679	1.40485
Hk2	-0.386302	2.88189
Qki	-0.38366	0.146622
Flna	-0.381086	6.27049
Cd3g	-0.37671	1.6278
Zc3h18	-0.376553	2.99506
Mafg	-0.375594	0.850071
Slu7	-0.375577	0.733571
Cse1l	-0.374868	2.49034
Gzmb	-0.374565	3.12567
Hsbp1	-0.374231	1.10943
Ppt1	-0.373461	0.960524
Nup155	-0.372731	2.81556
Prpf8	-0.372616	2.26419
Pdhx	-0.372203	0.257449
Vil1	-0.371908	1.41375
Rpp25l	-0.371772	0.363146
Mrpl14	-0.3712	0.42426
Pdcd11	-0.370903	3.64948
Mesd	-0.370186	1.86988
Calr	-0.370116	2.05328
Kin	-0.368596	1.12223
Tor1aip1	-0.368092	2.44907
Shcbp1	-0.367479	0.969334
Il2rg	-0.36696	2.92076
Sin3a	-0.366839	1.62209
Mrpl28	-0.365719	3.22166
Wdr75	-0.365384	2.11066
Aga	-0.364556	1.59148
Man2b2	-0.364332	1.80627
Sptlc2	-0.363775	3.18872
Ptpn1	-0.36306	2.19383
Uggt1	-0.362907	3.37473
Dpp9	-0.361564	0.698295
Nup58	-0.360909	2.01665
Riox1	-0.360238	0.612446
Exosc7	-0.360017	2.87198
Ptprc	-0.359389	2.37935
Eci1	-0.359329	2.16024
Arhgef7	-0.359038	0.423247
Rpn2	-0.357927	0.619937
Hnrnph2	-0.357655	1.10681
Canx	-0.357547	2.24913
Cebpz	-0.357126	3.11283
Cpsf1	-0.356317	2.75014
Atp13a1	-0.35277	2.16763
Pex14	-0.351427	1.52672
Mtch2	-0.351085	1.39554
Baz1a	-0.349278	4.03431
Wdr89	-0.349041	0.512768
Esyt1	-0.348823	1.88145
Mrps27	-0.348536	1.70355
Gcn1	-0.34847	2.54521
Obi1	-0.348422	0.321541
Synj2bp	-0.347266	1.64599
Rrm1	-0.346236	3.98779
Irgm1	-0.345317	0.873896
Suz12	-0.34512	1.4849
Cpsf2	-0.344726	1.91657
Dnmt1	-0.344558	5.08665
Ptpmt1	-0.344541	0.705695
Dnajb6	-0.344483	1.74743
Sp2	-0.343906	1.39952
Mrpl45	-0.343152	2.13576
Apex1	-0.342959	1.53678
Por	-0.34175	2.99236
Spout1	-0.341378	2.14927
Plod3	-0.34125	1.73046
Hsd17b12	-0.340502	0.79961
Comtd1	-0.340417	0.498184
Snrpb	-0.339594	1.66355
Nup210	-0.338601	3.6033
Ero1a	-0.338106	4.56521
Rab21	-0.337752	1.9717
Asah1	-0.337408	0.793477
Ddx31	-0.337252	2.17173
Ash2l	-0.336399	0.448412
Sf3b4	-0.335077	2.00544
Lsm1	-0.333645	0.286465
Rbm25	-0.33361	3.1167
Bsg	-0.333399	2.75676
Pold1	-0.333207	3.27153
Ubr4	-0.332418	2.13565
Yme1l1	-0.331528	1.89965
Cdk2ap1	-0.330686	1.44883
Ipo7	-0.329788	1.51011
Nbeal2	-0.329539	1.04722
Klf13	-0.329152	0.586629
Ylpm1	-0.32875	1.02303
Mrps7	-0.328054	1.96916
Akt1	-0.326588	0.503167
Pds5b	-0.326505	1.43685
Stat3	-0.326449	1.2209
Sf3b3	-0.326426	2.77807
Dnajc11	-0.326189	2.85354
Msh2	-0.325425	2.81068
Colgalt1	-0.325129	2.27547
Pam16	-0.324975	0.240984
Nop56	-0.324918	2.92392
Nup50	-0.324905	3.37798
Nsf	-0.324451	3.62881
Nudcd1	-0.324423	0.441106
Basp1	-0.324132	1.10886
Exosc9	-0.323833	2.54006
Rtf2	-0.323468	0.273193
Orc1	-0.322878	1.64455
Myef2	-0.322456	2.17289
Map2k3	-0.322428	1.84621
H2-T23	-0.322014	0.886151
Rab2a	-0.321246	1.2146
Kif2a	-0.32098	2.54995
Znf280c	-0.319263	1.19727
Cstf3	-0.317491	2.27992
H1-0	-0.317298	2.11202
Chchd6	-0.316909	0.49288
Tmx3	-0.316444	0.406404
Isca2	-0.316255	2.31046
Ddx6	-0.316119	3.67643
Ndufab1	-0.315628	0.423142
Eurl	-0.315112	1.26513
Ppp2r5e	-0.31487	1.06601
Dnph1	-0.31477	1.49022
Far1	-0.314753	1.02638
Cox4i1	-0.314709	1.79121
Dctpp1	-0.314597	1.90576
Eef1g	-0.313969	2.08637
Vdac2	-0.313553	3.3531
Coq9	-0.313072	0.500517
Kpna3	-0.312488	2.2365
Picalm	-0.312445	2.94969
Naa10	-0.312	0.350126
Sirt2	-0.311981	0.962349
Gna13	-0.311881	1.42616
Supv3l1	-0.311785	0.403524
Endod1	-0.311569	2.2483
Vdac1	-0.311306	3.61748
Hmgcl	-0.310876	0.171538
Rdh11	-0.31029	1.49113
Cep55	-0.309569	1.89739
Nmt1	-0.309378	1.8791
Sema4d	-0.308882	1.9452
Tapbp	-0.308484	2.2361
Atp5f1c	-0.308359	4.09712
Cntrl	-0.307936	1.30723
Sp110	-0.307247	3.3404
Rpl7l1	-0.306397	1.27748
Cul2	-0.306385	1.77184
Edf1	-0.30612	1.53183
Naa30	-0.305624	0.449025
Dnttip2	-0.305061	2.39798
Agps	-0.304959	2.73076
Ubxn4	-0.303561	0.34113
Mydgf	-0.302723	2.02039
Rnpep	-0.302201	1.27695
Rhot1	-0.30206	0.747675
Stard4	-0.301903	0.435065
Tnpo1	-0.301801	3.72244
Pdpk1	-0.3017	0.200754
Tap1	-0.300903	2.13154
Hdac7	-0.300631	0.542624
Rrp12	-0.298505	3.09668
Dhx9	-0.29838	2.58849
Rab5c	-0.29815	2.77906
Ckap5	-0.29814	2.61029
Epn1	-0.297861	0.409176
Tomm5	-0.29764	0.218479
Cltc	-0.297512	1.95271
Sema7a	-0.29743	1.35221
Gnl3	-0.297094	6.05848
Taf6	-0.296347	0.520649
Scaf1	-0.295881	1.39977
Slc25a5	-0.295444	2.29177
Pusl1	-0.295345	0.581024
Pik3ap1	-0.295266	1.55111
Mbd3	-0.29511	0.965266
Lgals3bp	-0.294841	2.1034
Rad23a	-0.293027	0.656009
Mrto4	-0.29203	3.21198
Adam8	-0.29178	0.339661
Letm1	-0.291345	2.39457
Lat	-0.290309	2.04399
Tmem214	-0.290166	0.380201
Mtco2	-0.290048	0.864669
Tbl3	-0.289773	1.58075
Smarca5	-0.289261	2.59675
Rbm28	-0.288754	2.72377
Atad2	-0.288335	2.20392
Faf2	-0.287493	1.23118
Abitram	-0.286818	0.229464
Safb2	-0.286743	1.50151
Top3b	-0.28658	0.252329
Hk1	-0.285565	2.32318
Slc25a4	-0.284239	1.89883
Pomp	-0.283416	3.33127
Elp1	-0.283062	1.294
Utp4	-0.282844	1.61033
Ppp1r10	-0.282604	2.79264
Snrnp27	-0.282013	0.451238
Ncapd2	-0.281925	5.14209
Eif4a1	-0.281712	3.75979
Ecpas	-0.280709	1.88145
Slc25a11	-0.279971	0.908639
Mrps28	-0.279632	1.6334
Smarca4	-0.27953	3.50529
Tyms	-0.278556	3.7106
Mbd2	-0.278493	3.15116
Metap1	-0.277834	1.68551
Brd4	-0.277815	2.85422
Mapkapk3	-0.277629	0.439916
Kmt2a	-0.277386	0.707449
Dctn6	-0.27731	0.976813
Eif3l	-0.277101	1.07071
Znf326	-0.27697	1.03358
Rpl22l1	-0.275969	2.72992
Lrpprc	-0.275561	2.51653
Ube2a	-0.274777	0.31773
Heatr3	-0.274479	2.71669
Ak4	-0.274217	1.91775
Tpx2	-0.274142	1.51397
Mrpl46	-0.274065	2.85797
Xpo1	-0.273617	1.61524
Tmem43	-0.273226	0.702439
Lims1	-0.273156	0.299141
Hat1	-0.272553	2.03866
Hemgn	-0.272489	1.22706
Ppie	-0.27238	1.34865
Twf1	-0.271768	0.995129
Prpf40a	-0.270492	2.72209
H3-3a	-0.269978	1.9451
Sms	-0.269933	1.11858
Qtrt1	-0.26976	0.748526
Clcc1	-0.269421	0.2752
Utp11	-0.268985	2.51771
Lig1	-0.268941	4.31521
Inip	-0.268883	0.19972
Ndufc2	-0.268785	1.09232
Stoml2	-0.26853	3.29655
Ahcyl2	-0.268397	2.24873
Myd88	-0.266876	1.40716
Mrps34	-0.266638	2.14367
Dkc1	-0.265868	2.04584
Stat4	-0.265785	1.04328
Ppp4r1	-0.265505	0.473933
Atp1a1	-0.26492	2.96367
Polr1a	-0.264702	2.28737
Ints1	-0.264677	0.947791
Ccdc43	-0.264423	0.696093
Nup93	-0.264397	2.46229
Ptges3	-0.26333	0.795392
Cdk9	-0.26268	1.14422
Ptpn2	-0.26244	2.34994
Cd2ap	-0.26234	0.082052
Ilf3	-0.261239	2.29742
Nck1	-0.261221	0.843209
Faf1	-0.260511	1.74084
Vav1	-0.259505	0.80743
Iqgap2	-0.259407	2.12213
Sfxn3	-0.258856	0.319182
Gabpa	-0.258609	1.29324
Rps27	-0.258497	2.74865
Rab3gap2	-0.258477	0.460122
Elf1	-0.258346	0.951238
Stx12	-0.257899	2.22247
Kifc1	-0.25702	2.58763
Dlg1	-0.256833	1.10921
Alcam	-0.256433	1.51407
Frmd8	-0.254673	1.3825
Pmvk	-0.253573	0.969845
Iars2	-0.253367	0.912998
Bub1b	-0.253	0.460266
Ankle2	-0.252918	1.4804
Pnpt1	-0.252234	1.6101
Eif3c	-0.252168	1.46252
Trip13	-0.25188	0.405456
Exosc8	-0.251754	1.98261
Tut1	-0.251677	1.04918
Mrpl17	-0.251637	2.52118
Naca	-0.249872	2.6606
Ddb1	-0.248819	2.66538
Cdk2	-0.248403	0.33842
Ddx20	-0.247774	1.80571
Usp39	-0.246799	1.20077
Samd9l	-0.246589	0.268034
Sub1	-0.245941	1.8716
Ganab	-0.245896	1.85854
Aatf	-0.24549	1.2715
Hspd1	-0.2453	3.70412
Gzma	-0.245156	4.49948
Anp32e	-0.244881	1.76623
Gyg1	-0.24462	0.595569
Ddx18	-0.244406	2.66301
Ercc1	-0.244268	0.144194
Lck	-0.24397	2.63086
Mrps21	-0.243958	0.129477
Zmiz1	-0.243358	0.157028
Fus	-0.243302	2.21583
Vapb	-0.24327	2.0949
Nop58	-0.243078	1.90782
Nat2	-0.242911	0.438672
Tapbpl	-0.241821	1.11673
Glmn	-0.241624	0.402285
Uchl5	-0.24158	2.1923
Psmd12	-0.241336	1.77788
Apaf1	-0.241148	0.319949
Sap130	-0.241087	0.497062
Mrpl19	-0.240393	1.71968
Cdyl	-0.24001	0.571991
Znf281	-0.238813	0.648263
Epb41	-0.238726	2.93359
Thy1	-0.237588	1.03775
Kpnb1	-0.237422	1.72839
Pno1	-0.236768	3.26228
H2-D1	-0.236484	1.48421
Atp1b3	-0.236398	1.06073
Ccdc9	-0.236377	0.0952438
Trpv2	-0.236152	1.68429
Aqr	-0.235848	1.24191
Chd4	-0.235533	4.00408
Erbin	-0.235475	1.18919
Dgka	-0.234606	0.535276
Man2a1	-0.23427	0.869199
Acat2	-0.234178	1.59308
Fam177a1	-0.233847	1.62744
Adpgk	-0.232985	0.17028
Itsn2	-0.23289	0.931694
Eif4h	-0.23274	1.5989
Tbc1d1	-0.232207	2.25981
Osbpl8	-0.231519	0.836754
Pml	-0.231385	2.41085
Sbf1	-0.231364	0.891993
Nsdhl	-0.23063	0.532123
Smc2	-0.230243	3.27455
Srpk1	-0.230102	2.92257
Sf3b1	-0.230057	2.91559
Trex1	-0.229994	1.88626
Limd2	-0.229733	0.272933
Eif3e	-0.229639	2.60585
Ilkap	-0.22948	1.03637
Rap1b	-0.228998	2.08137
Znf207	-0.228906	1.61329
Mbd2	-0.22804	3.108
Afg3l2	-0.227883	3.16736
U2af1	-0.227743	2.13426
Ube2g2	-0.227368	0.395093
Mrpl10	-0.227246	1.80934
Commd8	-0.226968	0.251579
Chp1	-0.226367	1.16086
Bcr	-0.226296	0.372596
Tsn	-0.226273	0.934861
Wdr43	-0.225938	1.24243
Dctn3	-0.225829	0.282987
Atad1	-0.225787	1.83981
Ikzf1	-0.225541	1.21659
Bcl10	-0.225251	0.448957
Nup43	-0.224883	1.7417
Gfm1	-0.224752	3.37192
Cluh	-0.224735	1.53347
Mapkapk2	-0.224403	0.700148
Cyb5r3	-0.223709	0.994981
Sdf2	-0.223259	0.912787
Pfkl	-0.222134	0.975689
Mapk14	-0.222131	0.615431
Mpp7	-0.222076	1.06002
Srrm1	-0.221508	2.50485
Rfc1	-0.22136	3.04374
Ddx56	-0.219692	3.43318
Nfkb2	-0.21921	1.66701
Mapk1	-0.217267	0.765326
Hirip3	-0.217126	1.2238
Ints3	-0.216951	2.43025
Psmd3	-0.216668	1.98717
Top2b	-0.216666	1.28363
Pgm1	-0.216505	1.46645
Rcc1	-0.216304	4.21378
Utp15	-0.2162	1.29742
Atp2b1	-0.2162	0.745166
Itpa	-0.216054	0.976139
Pnn	-0.214605	2.14565
Rpf2	-0.21402	1.15355
Mta2	-0.213783	3.96974
Fermt3	-0.213679	0.90903
Eif3m	-0.213191	1.05107
Lemd3	-0.21299	0.821769
Mrpl27	-0.212925	0.223859
Emc8	-0.212622	1.65366
Mtrex	-0.212606	3.14972
Mtx2	-0.212553	0.741969
Dlat	-0.212403	1.52509
Ubr7	-0.212148	0.267212
Eftud2	-0.211968	2.35607
Grk2	-0.211606	1.46892
Pygb	-0.211304	0.88106
Ehd3	-0.21112	0.738981
Jak1	-0.211107	1.36948
Mrpl20	-0.211103	1.43634
Cox7a2	-0.21108	0.559094
Rabep1	-0.210996	0.191365
Mrps35	-0.210989	0.877589
Ebna1bp2	-0.210033	3.7822
Rsl1d1	-0.209579	3.40187
Acaca	-0.209226	1.45893
Mybbp1a	-0.209183	1.64822
Set	-0.208894	2.40287
Oga	-0.208603	0.902817
Sfpq	-0.208485	2.68829
Nelfb	-0.20841	0.256171
Abcf2	-0.208094	2.27675
Plrg1	-0.207832	0.924045
Pgd	-0.207704	1.37563
Tmpo	-0.20769	2.21926
Rbm14	-0.20739	1.22891
Ddx47	-0.207381	1.63995
Me2	-0.207101	1.32624
Kpna4	-0.206894	0.980978
Nenf	-0.206588	1.02845
Gtf3c5	-0.20562	0.083989
Iws1	-0.205588	1.49021
Erp29	-0.205337	1.84353
Stim1	-0.205213	1.56758
Copz1	-0.204779	0.609106
Pyhin1	-0.204178	2.5285
Thrap3	-0.204125	4.61758
Cyb5a	-0.203846	0.933338
Mphosph10	-0.203524	2.26051
Wdr18	-0.203319	1.19774
Cnpy4	-0.203093	0.769745
Dazap1	-0.202933	2.30922
Actbl2	-0.202802	0.917829
Cyfip2	-0.202626	1.34089
Rab11b	-0.202436	2.28959
Macf1	-0.202207	2.68037
Slc25a24	-0.201845	1.42116
Riok2	-0.201767	0.23222
Mettl16	-0.201573	0.633043
Mrpl51	-0.201469	0.806544
Sbno1	-0.201427	1.90113
Rpl6	-0.201288	1.69642
Stt3b	-0.201012	0.150422
Arid1a	-0.200968	2.58892
Swap70	-0.200707	0.716724
Impa2	-0.200668	1.00734
Tubb6	-0.20063	2.47745
Limd1	-0.20051	0.659802
Nup35	-0.200348	1.30351
Mrpl53	-0.200018	1.21033
Mrps18b	-0.199708	0.448707
Cpt2	-0.199669	1.31058
Sart1	-0.19959	2.27882
Phf2	-0.198893	1.19041
Nop14	-0.198876	2.6496
Rbm19	-0.198739	1.41924
Cetn3	-0.198577	0.484596
Rhof	-0.198416	0.285578
Fasn	-0.198376	1.66666
Acot9	-0.198328	1.30688
Mdc1	-0.198249	1.47076
Smc4	-0.19824	2.78812
Pxn	-0.198132	1.12971
Pitrm1	-0.19787	2.22836
Cand1	-0.197834	1.4251
Zbtb7a	-0.197347	1.28743
Tbl2	-0.197178	1.15773
Pip4k2c	-0.196152	1.00625
Plaa	-0.196032	1.20707
Gins4	-0.195869	0.781568
Ranbp2	-0.195776	4.52366
Ncbp3	-0.195283	1.03754
Rnf2	-0.194594	0.315596
Them6	-0.194322	0.452411
Tax1bp1	-0.193999	1.25883
Nolc1	-0.193936	1.78352
Rfc3	-0.193873	1.72601
Ptrh2	-0.193728	1.15475
Letm1	-0.19351	2.82041
Nefh	-0.193028	0.870044
Eefsec	-0.192897	1.31106
Gimap3	-0.192813	0.962519
Mpp6	-0.19253	1.67948
Hexim1	-0.191817	0.172066
Rbmx	-0.19172	0.173007
Csnk2a1	-0.191653	1.35542
Xab2	-0.190817	0.608506
1 SV	-0.190176	0.22505
Cdk4	-0.19015	0.547866
Exosc4	-0.189377	0.843764
Tesc	-0.189374	0.548194
Pole	-0.18885	0.067421
Zc3hc1	-0.187868	0.734823
Pole3	-0.187867	2.00181
Rad50	-0.186436	4.13356
Hmox2	-0.185273	1.22188
Cert1	-0.185269	1.51015
Esf1	-0.185134	0.53817
Ddx21	-0.184769	4.16611
Top1	-0.184665	2.67448
Hip1	-0.184515	0.630981
Mbd3	-0.183884	1.17231
Rif1	-0.183641	2.30699
Baz1b	-0.183449	2.41715
Itgav	-0.18344	1.48204
Dars1	-0.183378	2.2923
Asrgl1	-0.183298	0.470672
Rfc4	-0.182851	1.54543
Arl3	-0.18232	0.683637
Chaf1a	-0.18228	0.545683
Gsn	-0.182248	1.73719
Limd1	-0.18215	0.281931
Cops5	-0.181594	1.05284
Nemf	-0.18146	1.39081
Mnat1	-0.181385	0.357895
Mrpl15	-0.181157	0.866528
Srpra	-0.180702	1.05948
Flnb	-0.180364	0.336117
Rfc2	-0.1798	1.00307
Cops2	-0.179726	1.25507
Psmb7	-0.179429	1.90793
Rbm27	-0.178931	1.93481
Nup62	-0.178704	1.65444
RTRAF	-0.178474	1.13036
Pwp1	-0.17845	1.64075
Smarcc1	-0.178293	2.81835
Mrpl49	-0.178189	0.663417
Ube2o	-0.178147	0.354723
Polr1e	-0.17804	1.02723
Lypla2	-0.17744	0.58055
Ttll12	-0.177066	1.4563
Creb1	-0.177053	1.58729
Orc3	-0.177033	0.665431
G3bp2	-0.17694	2.25996
Mrrf	-0.17665	0.89375
Wdr33	-0.176625	0.332365
Mrps5	-0.176526	1.19456
Cacybp	-0.176358	2.6725
Ap2b1	-0.176327	2.12566
Nfu1	-0.176309	1.11599
Sf3b6	-0.176284	0.565201
Pmpcb	-0.175927	1.81211
Dync1li1	-0.175832	2.44653
Cycs	-0.175648	0.649442
Eif2d	-0.175405	0.120396
Cs	-0.175368	1.66105
Erp44	-0.175105	1.034
Mrpl22	-0.175044	1.50989
Gm2a	-0.174672	1.11339
Sars2	-0.17417	0.17865
Cul4b	-0.174129	2.14994
Rpn1	-0.173987	1.8601
Dhx8	-0.173769	0.328686
Rrp1b	-0.17363	1.62852
Ak2	-0.17353	2.38517
Ttf2	-0.172747	0.279417
Nop9	-0.172302	1.94147
Prpf3	-0.172012	2.3331
Yy1	-0.171751	1.25017
Ruvbl2	-0.17172	1.04508
Lsg1	-0.171017	0.636087
Hip1r	-0.170797	0.799436
Psmd5	-0.170737	0.788858
Rac1	-0.170569	1.98459
Cbx5	-0.170286	1.00824
Hdhd5	-0.169668	0.357123
Tufm	-0.169549	3.21959
Prpf38a	-0.169394	0.781942
Ftsj3	-0.169343	1.78998
Magoh	-0.169306	1.44006
Flot2	-0.168961	1.27125
Zw10	-0.168697	1.98597
Dek	-0.168618	2.88587
Mrpl12	-0.168437	2.04943
Arf5	-0.168321	0.596737
Serpine2	-0.167955	1.64248
Gimap9	-0.167853	0.863197
Mfn1	-0.167545	0.366036
Cetn2	-0.16742	0.351645
H2-K1	-0.167259	2.33184
Arih1	-0.166937	1.1973
Paics	-0.166574	1.40338
Acin1	-0.166196	2.0762
Ak4	-0.16598	0.447211
U2af2	-0.16587	3.01656
Bzw2	-0.165771	1.0692
Ahsa2	-0.165546	0.722451
Actr2	-0.16552	1.60875
Nfil3	-0.16507	0.553552
Atp6v1c1	-0.164525	0.981916
Sf3a3	-0.164397	1.42698
Pold3	-0.164235	0.912605
Incenp	-0.164151	1.37829
Sec61g	-0.164062	0.355062
Polr2i	-0.16401	0.0881373
Stau1	-0.163619	0.182178
Gnai2	-0.16354	1.33383
Eed	-0.163282	0.584427
Prkcq	-0.162888	0.878673
Sytl2	-0.162672	1.193
Hdac2	-0.162622	0.350592
Nup160	-0.16253	0.332803
Ldlr	-0.162321	2.14022
Stx11	-0.161873	0.236695
Ppil3	-0.161779	1.54557
Runx3	-0.161492	1.5783
Cyb5b	-0.161167	0.624213
Stn1	-0.161063	0.213051
Zbtb32	-0.161025	0.154094
Srsf10	-0.15986	1.04102
Cdc5l	-0.159212	4.00513
S100a10	-0.159126	1.31082
Exosc10	-0.159094	0.944812
Mad1l1	-0.159017	1.13949
Paf1	-0.158826	0.926893
Ubap2l	-0.158758	1.99914
Sting1	-0.158475	1.60045
Mcat	-0.158252	0.287794
Kdm3a	-0.158222	1.65603
Polr1c	-0.158033	1.2815
Prkcd	-0.158023	0.244812
Abt1	-0.157863	0.665681
Ppp1r2	-0.157761	0.0738957
Grb2	-0.157582	0.696198
Cdc123	-0.156945	0.153633
Npepps	-0.156753	1.10319
Txndc17	-0.156316	1.70108
Eif2s2	-0.15631	2.16151
Bcas2	-0.156147	0.829031
Nup214	-0.156024	2.54113
Myo1g	-0.155529	2.09621
Pdxp	-0.155346	0.589728
Ik	-0.15525	1.25527
Ipo5	-0.154608	0.794665
Scly	-0.15411	0.484832
Ppif	-0.15394	1.47044
Atp5f1d	-0.153824	0.887899
Mak16	-0.153337	0.972847
Ctsa	-0.153054	0.15771
Wdhd1	-0.152956	0.760732
Strip1	-0.152705	0.760122
Vps13a	-0.152339	0.255516
Gabpb2	-0.151872	0.13808
Noc2l	-0.15157	0.953951
Atp6v1c1	-0.15148	0.263003
Pstpip1	-0.151319	1.53385
Sumo1	-0.15079	0.490874
Smc6	-0.149598	0.663175
Elmo2	-0.149476	0.874316
Mrps22	-0.149294	1.10352
Ntmt1	-0.148598	0.711047
Wapl	-0.148079	0.776095
Mrpl37	-0.147573	0.332595
Eif5b	-0.14752	1.92572
Zc3h14	-0.147142	1.26289
Tsg101	-0.146765	0.674451
Gng2	-0.146743	0.598523
Snrpd1	-0.146644	0.764267
Smu1	-0.146491	1.81704
Noc3l	-0.146327	1.52513
Odr4	-0.146299	0.813495
Cdc34	-0.146062	0.953411
Fnbp4	-0.145984	1.07238
Sfr1	-0.145891	0.556035
Paxbp1	-0.145764	0.140905
Rbck1	-0.145587	0.380798
Rpl3	-0.145278	3.37866
Ndufs2	-0.145133	0.525815
Pitpnb	-0.145018	0.782145
Cks2	-0.144134	0.623046
Fmnl1	-0.144056	1.05858
Api5	-0.14315	0.747508
Dnaja1	-0.143143	1.7403
Tpr	-0.14271	4.69475
Nup88	-0.142639	1.09879
Tbc1d2b	-0.142585	0.242357
Taf9	-0.142215	0.776511
Phf6	-0.14211	0.0925111
Naa15	-0.14205	0.988618
Wbp11	-0.141753	0.742749
Drg1	-0.141321	1.74813
Supt16h	-0.141239	2.72806
Mrps30	-0.14098	0.477185
Abce1	-0.140889	1.52688
Trmt5	-0.140639	0.279886
Cyth4	-0.140592	0.432319
Son	-0.140507	3.22349
Rprd2	-0.140037	2.03294
Rrp7a	-0.140022	0.825442
Gpd2	-0.139628	1.167
Zyx	-0.139529	0.689675
Gbp5	-0.139353	1.00398
Suclg1	-0.139124	1.04743
Pbrm1	-0.13902	0.546317
Gimap1	-0.138969	0.767173
Tfip11	-0.138567	1.01294
Dock11	-0.138385	1.02515
Nxn	-0.138094	0.709442
Psmd2	-0.137526	2.05351
Kri1	-0.137503	0.571796
Atp5mj	-0.137294	0.0703215
Sptlc1	-0.137117	0.500349
Flot1	-0.136251	0.750996
Galk1	-0.1362	1.05452
Aifm1	-0.136149	2.27228
IntS13	-0.136059	0.53426
Hnrnpf	-0.136013	1.84835
Cstf1	-0.13588	0.546991
Dhx15	-0.135826	1.23646
Ddx10	-0.135105	1.10568
Cd247	-0.134865	0.73539
Capn2	-0.134752	0.81957
Prpsap2	-0.134728	0.697143
Prdx3	-0.1346	1.04039
Chd7	-0.134252	0.308514
Msh6	-0.134074	0.966759
Mov10	-0.133575	0.720866
Matr3	-0.133525	2.30036
Eif2b5	-0.133185	0.567623
H3c1	-0.133072	0.222866
Idh3g	-0.133014	1.67459
Ube2s	-0.132873	0.41573
Stk26	-0.132805	1.25653
Nono	-0.132583	1.40931
Wdr12	-0.131986	0.529027
Smarce1	-0.131816	1.43362
U2surp	-0.131684	2.07746
Ptpa	-0.13081	0.366985
Rpl22	-0.130533	0.830443
Nrf1	-0.130469	0.557509
Armc1	-0.130306	0.182276
Nop2	-0.130036	1.00467
Sumo2	-0.129974	0.487194
Syne3	-0.129733	0.726466
Eif3j1	-0.129643	0.690128
Akt1s1	-0.129309	0.261442
Mtarc2	-0.129231	0.934665
Macf1	-0.12918	0.695729
Rcl1	-0.129037	0.24432
Trir	-0.12888	0.634225
Hsp90aa1	-0.128471	4.38497
Esyt2	-0.128395	0.654792
Clpx	-0.127983	1.26382
Smc1a	-0.127818	1.82113
Tsfm	-0.127722	1.0652
Mrpl21	-0.12755	0.650927
Utp18	-0.127485	1.43559
Gfm2	-0.127428	0.56041
Cic	-0.126813	0.205997
Lamtor2	-0.126559	0.862209
Dnajc1	-0.1263	0.70937
Ctcf	-0.126187	0.801146
Nol6	-0.126048	0.643369
Cd2bp2	-0.125907	0.43054
Wdr46	-0.12554	0.64762
Hdac1	-0.125362	0.75553
Mad1l1	-0.1253	0.9582
Smarcd2	-0.125256	0.78407
Huwe1	-0.125037	1.31224
Suclg2	-0.124794	1.08731
Thoc2	-0.124114	0.246341
Rps6ka1	-0.124049	1.727
Nsa2	-0.124007	0.728997
Mrpl40	-0.123888	0.492304
Vti1b	-0.123498	1.16288
Cmss1	-0.123097	0.0929629
Gnl1	-0.122801	0.792383
Polr1g	-0.122795	0.953453
Tma16	-0.122558	0.435878
Lbr	-0.122388	1.08703
Gls	-0.122183	0.745397
Mfap1b	-0.12189	0.982441
Pes1	-0.121881	1.63746
1 SV	-0.121867	0.681543
Sdha	-0.121439	1.49402
Nasp	-0.121191	2.64328
Hsd17b4	-0.120691	1.38347
Cggbp1	-0.120547	0.431507
Rsl24d1	-0.120432	0.574529
Ncbp2	-0.120424	0.544294
Nap1l1	-0.12035	0.875316
Rab7a	-0.119935	0.613335
Rbm10	-0.11949	1.45833
Pold2	-0.119483	0.374608
Ints6	-0.11943	0.436117
Gatad2a	-0.119376	0.985522
Ssrp1	-0.119336	0.895946
Eif3a	-0.119271	1.09599
Adnp	-0.11925	1.23273
Trap1	-0.118741	0.980392
Impdh2	-0.118573	2.88054
Rrp1	-0.118358	0.0527467
Uck2	-0.11821	0.21568
Pon2	-0.117978	0.265522
Mtdh	-0.117913	0.939017
Ppih	-0.117849	0.635487
Ssbp1	-0.117445	0.419004
Npm1	-0.117325	2.02999
Csk	-0.11712	0.762603
Atp5pd	-0.117074	0.905894
Khdrbs1	-0.117051	1.99042
Sdf2l1	-0.116965	0.778096
Atad3	-0.116845	1.32176
Dnajb11	-0.116798	1.38482
Ppan	-0.116403	0.618968
Sdf4	-0.116078	0.464733
Htatsf1	-0.116052	0.361477
Fip1l1	-0.115985	2.14975
Mrps36	-0.115855	0.936904
Fxr2	-0.11585	1.10202
Nde1	-0.115709	0.182124
Bag6	-0.11553	0.844622
Mrps12	-0.115274	0.905041
Fkbp4	-0.114903	2.27516
Glyr1	-0.114834	0.614796
Rps27l	-0.114307	0.303314
Sacm1l	-0.114258	0.0776628
Thap11	-0.113835	0.338695
Chmp4b	-0.113826	0.747046
Tp53bp1	-0.1138	0.996516
Ddx24	-0.113774	1.27233
Gnai3	-0.113705	0.139652
Kars1	-0.113306	0.827666
Pelo	-0.113098	0.716805
Ik	-0.112649	0.773385
Gapvd1	-0.112362	0.624142
Ggh	-0.112307	0.815435
Ndufa13	-0.112147	0.497639
Birc6	-0.112144	0.550251
Arhgap1	-0.112121	0.365287
Tiprl	-0.111706	0.419187
Crnkl1	-0.111618	0.359639
Fmr1	-0.111562	1.45282
Cep250	-0.111409	0.395177
Hdgf	-0.111117	1.87869
Mrpl43	-0.11107	0.252593
Xrcc5	-0.110576	0.720416
Irf2bpl	-0.11053	0.437018
Fam207a	-0.11034	0.813534
Sae1	-0.11013	0.866452
Smarcb1	-0.11003	0.508515
Ppme1	-0.109767	0.755593
Ldha	-0.109544	1.04633
Nop16	-0.109448	0.910036
Stat5a	-0.109299	0.493216
Ndufb5	-0.108986	0.463654
Mta2	-0.10895	1.12558
Prpf4b	-0.108916	0.438602
Poldip2	-0.108667	0.440266
Ctsc	-0.108568	0.289298
Nsun5	-0.108532	0.54388
Dtymk	-0.108465	0.169728
Ctu2	-0.108219	0.642342
Gsk3a	-0.108208	0.0718382
Adrm1	-0.10795	1.41317
Creld2	-0.107561	0.609492
Srsf7	-0.107436	1.11598
Slc25a12	-0.107192	0.491865
Gucy2d	-0.106994	0.0522559
Mta1	-0.106935	0.671716
Ddx27	-0.106845	0.869892
Ahctf1	-0.106826	0.97563
Dnaja2	-0.10561	0.892953
Dnajc3	-0.105436	0.674208
Psme2	-0.10517	1.45818
Abcb1b	-0.105077	0.907797
Ilf3	-0.10495	0.745261
Spcs2	-0.10488	0.409765
Exosc5	-0.104875	0.726697
Hnrnpdl	-0.10484	0.344681
Chd1l	-0.104716	0.197675
Eloc	-0.104603	0.514886
Oxct1	-0.104567	1.39538
Rpp30	-0.104559	0.833665
Pacsin2	-0.10445	0.475402
Map4k1	-0.104396	0.356228
Ppm1g	-0.104346	0.648415
Ptges3	-0.104172	0.684841
Rbbp6	-0.104046	0.25215
Chrac1	-0.103759	0.177649
Hibadh	-0.103396	0.9363
Baz1b	-0.10336	1.15507
Ubash3a	-0.103143	0.255814
Hook3	-0.102906	0.237965
Hip1r	-0.1028	0.97585
Aifm1	-0.10251	0.682699
Mapk3	-0.10245	0.201356
Rexo4	-0.102436	0.390105
Pex14	-0.10207	0.460037
Ppp1r11	-0.101927	0.0289841
Nup98	-0.101293	1.56301
Mdh2	-0.101175	2.19671
Tbcd	-0.100976	0.134667
Sfxn1	-0.100771	0.734003
Parp9	-0.100754	0.799295
Ccdc47	-0.100502	0.388267
Cnot1	-0.100305	0.696807
Capns1	-0.100135	1.16552
Mrps9	-0.0999473	0.331785
H3c2	-0.0998796	0.541117
Psmd7	-0.0995646	1.76131
Wdr46	-0.0991961	1.08177
Exosc6	-0.0988194	0.907709
Nol8	-0.0987314	0.536156
Aatf	-0.0984793	1.38021
Ehbp1l1	-0.0981264	0.109936
Gopc	-0.0981197	0.407641
Caprin1	-0.0980101	1.24233
Coro1c	-0.0978765	0.597661
Eif4g1	-0.0975987	1.54658
Pcbp2	-0.097408	1.29062
Sf3a1	-0.0971479	1.96165
Edf1	-0.097106	0.292043
Ccar1	-0.0970516	0.827009
Celf1	-0.096914	0.265828
Mrps11	-0.0965449	0.374642
Aven	-0.0965055	0.351144
Ntpcr	-0.0964918	0.309406
Safb	-0.0962245	0.594188
Pik3r4	-0.0961692	0.547821
Pa2g4	-0.0961628	1.28526
Rnf40	-0.0961396	0.639337
Hadha	-0.0959647	1.08503
Rcn2	-0.0956469	0.64124
Nudc	-0.0953286	1.24102
Gramd4	-0.0950877	0.213774
Csde1	-0.0948264	1.98993
Cbl	-0.0946976	0.392889
E2f4	-0.0946938	0.280124
Snrnp70	-0.0945956	1.64571
Hsp90b1	-0.0944808	1.35562
Immt	-0.0942357	1.55706
Ndufb3	-0.0942135	0.306867
Stx17	-0.0941372	0.255754
Ccnt1	-0.09412	0.205917
Cad	-0.0938854	1.09419
Acly	-0.0933863	1.59954
Mrpl23	-0.0933777	0.915209
Alad	-0.0933228	0.579577
Cul3	-0.09304	0.526883
Mcm3	-0.0929699	1.10791
Lsm8	-0.0928129	0.470444
Tnip1	-0.09265	0.360056
Vapa	-0.09226	1.12603
Hmgn5	-0.09223	0.202579
Usp36	-0.0921113	0.569449
Sap18	-0.0919247	0.624579
Cep170	-0.0918751	0.586654
Rangap1	-0.0912444	0.656573
Kif5b	-0.091054	1.41957
Ddx54	-0.0910076	0.917352
Ndufa9	-0.0909414	0.583374
Apobec3	-0.0904369	0.0783961
Gpi	-0.0900675	1.44434
Utp14a	-0.0899391	1.54651
Mcm4	-0.0899169	1.2134
Elac2	-0.0893625	1.05788
Rpl23a	-0.0893513	0.847807
Decr1	-0.0893084	0.389036
Pus1	-0.089	0.199011
H2bc7	-0.0889651	0.325543
Nkrf	-0.088556	0.240474
Arhgef2	-0.0884256	0.877853
Gatad2b	-0.0883516	0.502058
Bicd2	-0.0881131	0.889072
Nup54	-0.0880896	0.906835
Prpsap1	-0.0879803	0.755144
Srbd1	-0.0876595	0.251226
Exosc1	-0.0875314	0.766537
Tmf1	-0.0875266	0.676121
Sh3glb1	-0.0868778	0.351307
Psmd6	-0.0868696	1.1299
Son	-0.08656	0.563392
Cul1	-0.0863721	0.730743
Ddx51	-0.0862125	0.537289
Aen	-0.0861673	0.237541
Dcaf7	-0.0861664	0.491503
Med11	-0.0859388	0.322869
Wdr74	-0.0857801	0.210971
Prmt5	-0.0856444	0.478174
Itsn2	-0.08528	0.422516
Gne	-0.0852222	0.380363
Psip1	-0.0848532	0.381055
Isyna1	-0.0846574	0.304448
Ubtf	-0.0844561	0.639571
Nfs1	-0.0843026	0.541222
Stambpl1	-0.0837663	0.289344
Chd1	-0.0835867	0.238791
Ddt	-0.0835841	0.59227
Tap2	-0.0833902	0.608754
Sart1	-0.0831916	0.671689
Snrpa1	-0.0830987	0.777168
Smap	-0.08292	0.207639
Sucla2	-0.082572	0.84913
Pih1d1	-0.0825694	0.343453
Puf60	-0.0819693	1.70409
Ppp6r3	-0.0819461	0.370512
Hsp90ab1	-0.0819022	2.16132
Hnrnpa1	-0.081893	0.628333
Dhodh	-0.0813716	0.605907
Ipo4	-0.0813595	0.312433
Pi4ka	-0.0811303	0.147901
Wnk1	-0.0809062	0.427779
Plcg2	-0.0805696	0.128767
Atp5me	-0.0805025	0.483741
Clpp	-0.0804742	0.251355
Rps24	-0.0802685	0.600312
Cherp	-0.0800772	0.736362
Ap1g1	-0.0797558	0.199821
Rrp9	-0.0797021	1.14275
Ubap2	-0.0795841	0.494667
Clic4	-0.07934	0.143065
Cpsf6	-0.079258	0.803034
Ndufa10	-0.0792284	0.424765
Dhx30	-0.079223	0.703706
Pabpn1	-0.0790962	0.466629
Ints5	-0.0790844	0.0861019
Nxf1	-0.0790536	0.354169
Rnh1	-0.0787824	1.1409
Bclaf1	-0.0785678	0.57626
Larp4	-0.0785236	0.901745
Tagln2	-0.07786	1.78701
Golm1	-0.077658	0.186061
Vars1	-0.0772565	1.36514
Ranbp9	-0.0771615	0.350062
Nelfa	-0.0771221	0.359186
Raver1	-0.0769539	1.41147
Scp2	-0.0768487	0.478832
Eif3b	-0.0765998	0.470886
Tpp2	-0.076368	0.693913
Smchd1	-0.0760851	0.783023
Hscb	-0.0759468	0.212293
Grk6	-0.0756073	0.408848
Rbm8a	-0.0751149	0.346449
Rbbp4	-0.075099	0.339938
Prps1	-0.0748819	0.564916
Snrpd2	-0.0748583	0.408824
Ap2a1	-0.0742912	0.729178
Taco1	-0.0740633	0.381453
Ogdh	-0.0739934	0.856016
Inpp5d	-0.0738681	0.962401
Irf4	-0.0734313	0.443081
Sympk	-0.073218	0.493375
Aprt	-0.0731802	0.571241
Ngdn	-0.0729685	0.52184
Asl	-0.0729418	0.591997
Isg15	-0.0727339	0.264395
P4hb	-0.0727282	0.628014
Eef1akmt1	-0.0724888	0.0412528
Zfr	-0.0723982	0.498845
Srsf6	-0.0723165	0.647722
Actn4	-0.0722389	1.0823
Tomm40	-0.0721499	0.356586
Aldh3a2	-0.0721137	0.153179
Nubp2	-0.07188	0.232351
Runx2	-0.0717405	0.559133
Emg1	-0.0716006	0.219469
Atp2a3	-0.071291	0.505304
Cbwd1	-0.0712579	0.424387
Crlf3	-0.07063	0.25931
Znf598	-0.070487	0.0771953
Prpf6	-0.0704648	0.895107
Ap2m1	-0.0704536	0.401732
Rps23	-0.070425	0.53125
Eif3k	-0.0702969	0.18962
Prpf4	-0.0701758	0.872596
Elp2	-0.070117	0.321764
Seh1l	-0.0699164	0.435662
Tuba1c	-0.0695467	0.185053
Unc45a	-0.0694707	0.244136
Xrn2	-0.0693274	0.510023
Tuba4a	-0.0688772	0.192987
Cltb	-0.0687602	0.0645302
Nup210	-0.06866	0.80591
Dnajc8	-0.0686544	0.360064
Arpc3	-0.0683839	0.467666
Diaph1	-0.0681947	0.698797
Dock2	-0.0679607	0.365286
Haus5	-0.0677382	0.398988
Map4	-0.0675596	0.44376
Dhfr	-0.0675217	0.345661
Smndc1	-0.0670096	0.900982
Eif3h	-0.0670004	0.536091
Dpy30	-0.0669018	0.250747
Rbmxl1	-0.0667537	0.485364
Ide	-0.0666444	0.359919
Sugp1	-0.0664396	0.22974
Ddx41	-0.0661669	0.353547
Mcm6	-0.0653989	1.20211
Txn2	-0.0650473	0.309052
Ak3	-0.06504	0.275077
Arpc2	-0.0649519	0.23004
Rras2	-0.0648203	0.281429
Uqcc2	-0.0646893	0.243584
Trmt2a	-0.0646753	0.28328
Pcm1	-0.06452	0.228123
Racgap1	-0.0639973	0.0885065
Icam1	-0.0634918	0.285387
Prep	-0.06346	0.838016
Lmnb2	-0.0633869	0.354514
Rps25	-0.0633272	0.290522
Casp3	-0.0633055	0.410543
Plec	-0.0630398	1.89866
Tbk1	-0.06293	0.262201
Tomm40	-0.06285	0.263089
Myo1f	-0.0626475	0.328279
Strap	-0.06247	0.61474
Gnl2	-0.062191	0.440294
Gtf2i	-0.0621834	0.648086
Tpt1	-0.061903	0.524172
Nol10	-0.0614904	0.289747
Vrk3	-0.0613454	0.137062
Taf10	-0.0613391	0.264696
Hnrnpf	-0.06129	0.268436
Bub3	-0.06089	1.22286
Eloa	-0.0605787	0.205249
Rps8	-0.0605065	0.689651
Ccdc22	-0.0602951	0.412985
Msra	-0.0600704	0.516046
Nufip2	-0.0598809	0.307236
Abt1	-0.05974	0.348357
Wdr77	-0.05924	0.340614
St13	-0.0588334	0.483239
Aimp2	-0.0585009	0.347503
Hspe1	-0.0580559	0.39995
Lrrc40	-0.0579338	0.302208
Dnajc7	-0.05727	0.444487
Idi1	-0.0570707	0.519854
Capn1	-0.0569344	0.446274
Prpf19	-0.0567087	0.301677
Shmt1	-0.0566832	0.315295
Slc3a2	-0.0562013	0.395311
Pspc1	-0.0560897	0.373359
Psd4	-0.0559044	0.255024
Chchd4	-0.0555948	0.121842
Eif3d	-0.0553773	0.311073
Cul1	-0.05532	0.159351
Cpsf3	-0.0549933	0.226256
Vim	-0.0547193	0.745751
Rpl27a	-0.0546227	0.327013
Vapa	-0.0544271	0.497527
Psmd10	-0.05413	0.189735
Eef2	-0.0541175	1.31856
Lta4h	-0.0540085	0.345837
Pgp	-0.053552	0.276348
Igf2bp3	-0.0535234	0.32231
Hddc2	-0.0535011	0.218987
Sumo3	-0.05346	0.305489
Anxa2	-0.0532738	0.360481
Hbs1l	-0.0531263	0.613016
Mrps23	-0.0530694	0.42405
Prkcsh	-0.0530418	0.361945
Gspt1	-0.0525446	0.439854
Preb	-0.0525074	0.201188
Exoc4	-0.0524963	0.174719
Cfdp1	-0.0523443	0.256969
Gorasp2	-0.0522099	0.238433
Ube2j1	-0.0517279	0.185889
Ppig	-0.0516628	0.0413809
Map7d1	-0.051568	0.273974
Rad21	-0.0514781	0.470106
Rpa3	-0.0514701	0.241495
Pdia6	-0.0512632	0.503309
Eif3i	-0.05102	0.351513
Zranb2	-0.05101	0.252137
Atrx	-0.0508569	0.293865
Trip12	-0.0496817	0.487407
Adnp	-0.0496461	0.174765
Mia3	-0.0494229	0.259563
Rbm17	-0.0493577	0.331801
Ppm1b	-0.0489009	0.182372
Tomm70	-0.0486806	0.379904
Stambp	-0.0485713	0.12926
Vbp1	-0.0484635	0.261888
Atp5mg	-0.0483284	0.129403
Cpsf3	-0.04816	0.722974
Stk24	-0.0478096	0.285046
Rbm39	-0.0473347	0.355204
Hnrnpab	-0.0472956	0.406466
Dis3	-0.0471745	0.672802
Apool	-0.0468674	0.119405
Acat1	-0.0466283	0.470082
Lmnb1	-0.0464026	0.664829
Lsm4	-0.04599	0.169266
Eif4g3	-0.0459496	0.232667
Rpl10a	-0.0458533	0.479741
Bysl	-0.0455697	0.399247
Pdhb	-0.0453806	0.348149
Smarcc2	-0.0452442	0.435636
Pcna	-0.0450977	0.379199
Luc7l3	-0.0449371	0.418553
Bcl11b	-0.0446835	0.146311
Polr2l	-0.0445229	0.184472
Prpf40a	-0.04423	0.403889
Anp32a	-0.0439835	0.746441
Pum3	-0.0436996	0.457722
Bub3	-0.0436204	0.78899
Gapdh	-0.0435193	0.797826
Nudt4	-0.0431967	0.0796158
Hnrnpu	-0.043136	0.269998
Ap1m1	-0.0429805	0.134447
Utp23	-0.0429125	0.194372
Eif2s3x	-0.04287	0.413894
Psmd1	-0.0425943	0.508812
Gmps	-0.0425396	1.13778
Hccs	-0.0420097	0.143848
Dnajc2	-0.0419181	0.372814
Etfb	-0.041851	0.416119
Tuba1a	-0.0416568	0.141697
Elmo1	-0.0416234	0.37162
Arf1	-0.0416018	0.0841246
Tnip1	-0.0415535	0.338045
Ddx52	-0.0413783	0.111347
Nvl	-0.0411466	0.500492
Mcmbp	-0.0411078	0.156562
Cops7a	-0.0408821	0.158018
Mvd	-0.0407159	0.225785
Ppid	-0.0406094	0.458165
Nras	-0.0405801	0.324592
Usp15	-0.0403617	0.203486
Tardbp	-0.0400775	0.298394
Mix23	-0.0400642	0.431953
Ctnnbl1	-0.0399144	0.21515
Pcca	-0.0398719	0.309847
Supt5h	-0.0398715	0.65889
Myo5a	-0.0396967	0.191532
Nsrp1	-0.0395975	0.0635516
Dcaf13	-0.0395727	0.170592
Tmpo	-0.0395158	0.263883
Otub1	-0.0394389	0.197538
Dus2	-0.0393581	0.0306648
Imp4	-0.0389283	0.253364
Fkbp8	-0.0387503	0.233416
Ogt	-0.0387268	0.268961
Srrt	-0.0386804	0.261457
Scyl2	-0.038667	0.121434
Jund	-0.038057	0.218623
Usp7	-0.038015	0.340744
Sp100	-0.0379588	0.508789
H2-Q7	-0.0378771	0.208941
Helz2	-0.0378644	0.14205
Gtf2e2	-0.0377884	0.184832
Parp1	-0.0377038	0.483605
Stam	-0.0371971	0.0838281
Dync1h1	-0.036877	0.182481
Smc3	-0.0368128	0.527452
Srprb	-0.0367072	0.173608
Oas3	-0.036534	0.461098
Snrpb2	-0.0362374	0.508719
Rpl9	-0.0362101	0.200904
Mrps6	-0.036067	0.169148
Tcerg1	-0.0357854	0.29382
Rbl2	-0.0355263	0.0861999
Hcls1	-0.0353804	0.309475
Pds5a	-0.0349102	0.236977
Anp32b	-0.0348177	0.241763
Ppp1r8	-0.0336459	0.262218
Rnf20	-0.0334069	0.173695
Usp10	-0.0333811	0.100828
Ubr5	-0.0328744	0.144517
Mepce	-0.0325133	0.144283
Prkrip1	-0.0323388	0.0646094
Nubp1	-0.03233	0.12003
Hnrnpll	-0.0322657	0.137276
Tra2a	-0.0316114	0.120225
Exosc2	-0.0315158	0.136643
Ehd1	-0.031127	0.16741
Snw1	-0.0308835	0.259494
Psmd10	-0.0301005	0.139443
Usp14	-0.0296666	0.301449
Gtpbp1	-0.029328	0.313837
Mthfd1l	-0.02913	0.354447
Rbm22	-0.028711	0.12869
Nrdc	-0.0286662	0.0174689
Skp1	-0.02862	0.250244
Rhoa	-0.0286185	0.124262
Gmip	-0.0286144	0.13193
Nae1	-0.0283915	0.121095
Zc3h11a	-0.0283384	0.396619
Atp6v1e1	-0.0282033	0.155024
Idh3a	-0.0280854	0.224163
Apbb1ip	-0.0279433	0.160856
Rabgef1	-0.02773	0.048185
Acsl4	-0.02729	0.190454
Get3	-0.0271905	0.138489
Mcm5	-0.0271893	0.325881
Dnajb1	-0.02706	0.138002
Snx6	-0.0269934	0.170163
Chm	-0.02684	0.166706
Aacs	-0.0267258	0.149324
S100a4	-0.0266326	0.124137
Actr3	-0.0264893	0.197585
Uba2	-0.0264225	0.516926
Trmt6	-0.0262295	0.0739929
Uqcrfs1	-0.0259247	0.22439
Pfkm	-0.0258579	0.0721927
Acadvl	-0.025706	0.244703
Aldh2	-0.0256777	0.0289869
Pdap1	-0.0255686	0.238379
Cox5b	-0.0255286	0.117968
Champ1	-0.0254793	0.0726322
Ciapin1	-0.025356	0.138187
Exoc3	-0.0250657	0.0905241
Farsb	-0.02455	0.198596
Srsf9	-0.0243816	0.107644
Tfam	-0.0241788	0.0802895
Snx3	-0.0237268	0.16318
Cdc40	-0.0236893	0.115501
Eef1b	-0.0236607	0.0967832
Ppp6c	-0.0236117	0.122671
Cct8	-0.0235529	0.22334
Ppp1r12a	-0.02344	0.219262
Eif5a	-0.023118	0.111995
Csnk2a2	-0.0230764	0.111867
Hyou1	-0.0229998	0.233904
Lamtor5	-0.0229527	0.0972094
Crlf3	-0.022858	0.200691
Rpl27	-0.0228252	0.0981428
Rfc2	-0.0228119	0.111658
Uqcrc1	-0.0227439	0.181009
Scrib	-0.0226765	0.0645506
Ap2a2	-0.022192	0.14862
Ppa1	-0.0221844	0.247775
Bop1	-0.0221294	0.134714
Ddx39b	-0.02212	0.06733
Mthfd2	-0.0220973	0.155331
Nop53	-0.0220871	0.121112
Uqcrb	-0.0220537	0.0867372
Atp5po	-0.0219208	0.109234
Pgam5	-0.0217908	0.11088
Klhdc4	-0.0216646	0.0978293
Sptbn1	-0.0213191	0.160263
Aldoc	-0.0213	0.179592
1 SV	-0.0212456	0.106463
Hopx	-0.0209293	0.053727
Snx1	-0.02072	0.088859
Mars1	-0.0206324	0.0745095
Dctn1	-0.0204617	0.180655
Stxbp2	-0.0203749	0.0807696
Sec62	-0.0200888	0.0922396
Timm10b	-0.02007	0.112284
Rnps1	-0.0199823	0.118851
Srsf10	-0.0198313	0.0676579
Stam2	-0.0196587	0.024141
Lsm3	-0.0195475	0.0791624
Krr1	-0.0188541	0.065116
Etfdh	-0.0188389	0.0607577
Rpp38	-0.0188243	0.0850128
Atg5	-0.0186774	0.0432882
Lnpk	-0.0182266	0.0805762
Ssu72	-0.0181929	0.0950088
Plekha2	-0.0179847	0.0696848
Cisd1	-0.0179036	0.066604
Ccdc86	-0.0178448	0.0886099
Nap1l4	-0.0177237	0.130552
Hnrnpc	-0.0176309	0.0878909
Fabp5	-0.0174278	0.120915
Endog	-0.0173709	0.0479034
Exoc1	-0.0173566	0.037865
Polr2b	-0.0170425	0.185898
Srsf1	-0.0169573	0.112037
Arpp19	-0.0168231	0.134101
Tuba1b	-0.016813	0.239229
Gemin5	-0.0167783	0.0629655
Stat1	-0.0167758	0.106701
Ppil1	-0.016736	0.169307
Polr2d	-0.0166486	0.0814279
Klc1	-0.0164754	0.0870557
Timm8a1	-0.0164	0.033069
Vps4a	-0.0163679	0.0634102
Arhgdia	-0.0163663	0.194507
Gtf2h2	-0.0162662	0.0208873
Ly6c2	-0.0162525	0.0401507
Cdc37	-0.0158396	0.101021
Timm44	-0.015624	0.0575908
Nmd3	-0.0155602	0.044925
Ruvbl1	-0.0155338	0.434676
Alkbh5	-0.0154117	0.0591846
Adsl	-0.0153227	0.0669977
H1-5	-0.0153217	0.106078
Pkm	-0.0151876	0.252449
Cbfb	-0.0151618	0.185122
Ncoa5	-0.0147317	0.080045
Srsf5	-0.0141023	0.129347
Mark2	-0.0139176	0.0720303
Polr2a	-0.0136658	0.355493
Mrpl11	-0.0135949	0.0589573
Akap8	-0.0133657	0.0572853
Hnrnph1	-0.0133181	0.0864701
Atp5f1b	-0.013011	0.0829944
Mtap	-0.0126012	0.0997524
Fkbp5	-0.01242	0.0694876
Vcl	-0.0121253	0.102128
Phb	-0.0120385	0.0808216
Coro1c	-0.01192	0.117748
Mrpl9	-0.0115201	0.0301874
Uprt	-0.0114396	0.0259107
Ndufa8	-0.0111866	0.0547929
Irf2bp2	-0.0109787	0.0562662
Pum2	-0.010815	0.0478661
Fam162a	-0.010739	0.0383077
Rpl5	-0.0107253	0.0864998
Nmi	-0.0105883	0.0812775
Rab5a	-0.0105848	0.0117365
Psmd11	-0.0105769	0.0568202
Alyref	-0.0103337	0.0417492
Dld	-0.009635	0.0812399
Sap30bp	-0.0091362	0.0361575
Med17	-0.0088905	0.0236614
Drg2	-0.00867	0.07098
Wtap	-0.0085967	0.034792
Bap18	-0.0082954	0.00546167
Pip4k2a	-0.0082817	0.0216151
Fau	-0.0082118	0.0395621
Rbm42	-0.0081669	0.0358758
H4c1	-0.0081425	0.0347721
Pus1	-0.0081336	0.0345435
RtcA	-0.0075684	0.0334309
Hnrnpdl	-0.0071573	0.0315263
Atp5f1a	-0.0069777	0.0816802
Ugp2	-0.0068455	0.0384519
Gtpbp4	-0.0065037	0.0462002
Lman1	-0.0064678	0.034171
1 SV	-0.0060409	0.00410378
Cstf2	-0.0059385	0.0268321
Nln	-0.0059252	0.0240831
Camk2d	-0.0059144	0.0239468
Cdv3	-0.005798	0.0481405
Ptp4a2	-0.0055424	0.0105639
Eri1	-0.0050147	0.0101326
Stub1	-0.0049524	0.00363405
Uba3	-0.0046806	0.0182864
Mpp1	-0.0040751	0.0178584
Brix1	-0.0039625	0.0136705
Blvra	-0.0039113	0.0171907
Rbbp7	-0.0039021	0.0147922
Psmc1	-0.0034669	0.0352021
Cct6a	-0.0034631	0.0302982
Cactin	-0.0033849	0.0114556
Cdk12	-0.0030711	0.00962236
Zc3hav1	-0.0027517	0.0191218
Foxk1	-0.0027046	0.0084224
Prrc2a	-0.0024872	0.0131251
Tpm4	-0.0024207	0.0207755
Rpusd2	-0.0023979	0.00217897
Raly	-0.0023975	0.0190172
Npm3	-0.0022119	0.00600582
Snrpe	-0.0021528	0.0126506
Ppp1r7	-0.0020857	0.0135535
Dgcr8	-0.0020746	0.00483094
Hnrnpm	-0.0017907	0.0119374
Lap3	-0.0015869	0.00943607
Ap3d1	-0.0014855	0.00447484
Eif4b	-0.0014054	0.00423818
Pfdn5	-0.0013	0.006269
Ube3a	-0.0011749	0.00365424
Ppp2cb	-0.0011063	0.00413402
Pdia3	-0.0010878	0.0105169
Jpt1	-0.0008901	0.00225894
Smarcb1	-0.0007509	0.00327618
Rnaseh2a	-0.0006673	0.00365858
Timm8a1	-0.0005296	0.00279083
Gtf2e1	-0.0004889	0.00234732
Copb1	-0.0004724	0.00169362
Rpl32	-0.000351	0.0021969
Usp14	-0.0003	0.001291
Gins1	-0.0002718	0.00025742
Ahsa1	-0.0002006	0.00104581
Ppp1cc	-5.754e-05	0.00032503
Fhl3	-6.36e-06	2.24e-05
Dnaja2	3.5286e-05	9.8683e-05
Armc6	7.7566e-05	0.00049369
Hnrnpd	8.1698e-05	0.00071299
Pgk2	0.00055345	0.00094989
Rbm34	0.00086435	0.00267452
Ddx5	0.00092538	0.00685198
Scyl1	0.00128587	0.00124029
Nob1	0.00151443	0.00517235
Tubb4b	0.00155481	0.0175498
Fkbp3	0.00156911	0.0170263
Eef1d	0.00164986	0.0146311
Hmbs	0.00183328	0.00440397
Psme3	0.00194677	0.00833629
Uqcrh	0.00216039	0.00818777
Atp6v1b2	0.00230217	0.0167229
Dnajc9	0.00268014	0.0124934
Smyd5	0.00273768	0.0035861
Chordc1	0.00275135	0.0128317
Cnn2	0.00306225	0.0230728
Gyg1	0.00316048	0.0110425
Gnb1	0.00321833	0.0123865
Cnp	0.0035092	0.0172026
Rrp15	0.0037063	0.0127203
Ampd2	0.00378736	0.016958
Rars1	0.00384553	0.0618775
Strn4	0.00393263	0.025382
Ccar2	0.00468667	0.0201856
Tagln2	0.00480461	0.0373464
Vps35	0.00532436	0.0185361
Pafah1b2	0.00545343	0.0269758
Rhoa;Rhoc	0.00548	0.023874
Nt5c3b	0.00589848	0.0184886
Unc119b	0.00604216	0.00565061
Pacs1	0.00615342	0.0219533
Cmtr1	0.00616868	0.016479
Rpap3	0.00619984	0.0273436
Txnrd1	0.006254	0.040872
Mif	0.00650024	0.0287998
Cblb	0.00685342	0.0391787
Emc2	0.00691477	0.0257243
Serbp1	0.0071551	0.0523812
Samsn1	0.00720533	0.0458433
Rbm38	0.00737921	0.0194291
Nme2	0.00746632	0.0316083
Pex19	0.00776259	0.0105943
Sae1	0.00842476	0.0839301
Uchl5	0.00844987	0.0664317
Rpl21	0.00846386	0.0224272
Sf1	0.00850614	0.0619581
Abcf1	0.00853093	0.0611265
Nfatc2	0.00877349	0.0832677
Atp5pb	0.00887362	0.0280528
Cpne1	0.00892576	0.0404888
Ewsr1	0.00892703	0.0720944
Pbk	0.00922426	0.02438
Dap3	0.0093743	0.0397007
Ap3b1	0.00977325	0.0969467
Hspa4	0.00982285	0.151871
Snrnp40	0.00982857	0.0357133
Vapb	0.00984414	0.0344638
Appl1	0.0101617	0.0542517
Dnaaf5	0.0101649	0.0374895
Got2	0.0102485	0.0530959
Mcm2	0.0102536	0.0853787
Dr1	0.0102704	0.0387708
Ptbp3	0.0105187	0.0727289
Uba6	0.0106459	0.0589463
Prkar2a	0.0109113	0.033982
Gnb2	0.010924	0.0759236
Ddx1	0.0111011	0.126919
Stx8	0.0111176	0.0303347
Rdx	0.0112263	0.0512414
Eif3g	0.0113255	0.0833674
Lzic	0.0113341	0.0436277
Prdx1	0.0113567	0.0974986
Mrpl13	0.011797	0.0430063
Kcnab2	0.0123873	0.0510378
Dhx29	0.0124238	0.0866699
Ube2z	0.012476	0.0400483
Uba1	0.0124779	0.102871
Fnbp1	0.0128352	0.0802574
Tbc1d15	0.0129003	0.0477984
Eif2a	0.0129843	0.0874744
Lsm6	0.013073	0.0325038
Rps4x	0.0132275	0.094164
Sart3	0.0133785	0.0877291
Crocc	0.013498	0.02855
Ccnt1	0.0137482	0.0346466
Ppp6r1	0.0138725	0.0570531
Rps27a	0.0141137	0.093033
Flii	0.0142279	0.0796942
Dok2	0.0142644	0.135253
Rpl4	0.0142708	0.146201
Rfc5	0.0144602	0.0132008
Fyb1	0.0145365	0.125829
Arhgap30	0.0145426	0.073367
Rps19bp1	0.0145623	0.056817
Galk1	0.0146122	0.062686
Tial1	0.0149031	0.0678485
Copg2	0.015074	0.043867
Rps7	0.0151428	0.0992013
Gid8	0.0152175	0.0588739
Khsrp	0.0152359	0.191062
Gga1	0.0152877	0.00934381
Auh	0.01552	0.032909
Eml4	0.0156298	0.159534
Eno1	0.0159295	0.146856
Gaa	0.0161193	0.0127393
Prune1	0.0162287	0.0292749
Timm9	0.017042	0.068977
Myo9b	0.0170851	0.0662016
Pak2	0.0174999	0.1479
Rad18	0.017569	0.051813
Dock8	0.0176942	0.199254
Vat1	0.0179253	0.0463386
Tcof1	0.0182088	0.0908851
Clic1	0.018236	0.045594
Rab4b	0.0182381	0.0204848
Tbl1x	0.0183506	0.0582021
Fkbp2	0.018693	0.0891828
Arpc5	0.018863	0.140999
Surf2	0.0193021	0.0618531
Glipr2	0.0199378	0.0918728
Eef1a1	0.0199407	0.120525
Dcaf1	0.0199604	0.0785954
Twf2	0.020232	0.152629
Galnt2	0.0204153	0.043464
Paat	0.0204811	0.0608524
Strn3	0.0210044	0.0609996
Dido1	0.0211232	0.0915803
Rps15	0.02115	0.0698044
Hgh1	0.0212704	0.0686992
Idh1	0.0213184	0.06824
Larp7	0.0213375	0.24801
Clip1	0.0216767	0.242984
Ugdh	0.0221113	0.0234394
Cwc27	0.0222813	0.106787
Cdc73	0.0224228	0.102046
Ola1	0.0232458	0.257557
Snrpd3	0.0236855	0.0830569
G3bp1	0.0239115	0.156119
Rpl19	0.0240816	0.176921
Timm13	0.0242701	0.0941086
Impdh1	0.0243022	0.246021
Hnrnpa0	0.0245142	0.100183
Dnajb1	0.0247869	0.111509
Atp6v1g1	0.0250034	0.0981647
Gar1	0.0252314	0.0838646
Nt5c	0.02541	0.109667
Ppp4r2	0.025478	0.0629481
Tbc1d10c	0.0254974	0.0817841
[truncated: 3,035 more rows]

## Sheet: 2. Activated Veh vs AGN
Protein	2Log[AGN/Veh]	p value (-log10)
Prdx4	-4.82108	0.98224
Nucb1	-4.19576	3.31895
Erap1	-3.77793	4.28313
Tmed5	-3.48081	3.45209
Agk	-3.38247	1.05745
Tcf20	-3.01897	1.5639
Tnfrsf8	-2.98256	1.19134
Rnf213	-2.92407	1.0177
Lman2	-2.88331	4.80603
Marcksl1	-2.85353	2.60742
Arl6ip1	-2.82536	1.0346
Sfn	-2.80241	0.318741
Tmed10	-2.74795	3.7124
Nup85	-2.71	0.403032
Anln	-2.53367	1.47979
Cd96	-2.38674	0.992259
Ndufv2	-2.21544	2.30882
Hmgn1	-2.17608	0.818552
Fhod1	-2.14264	3.45559
Ndufb3	-2.13381	2.99626
Ube2c	-2.11893	1.01079
Chchd4	-1.96684	0.97947
Alcam	-1.964	0.952332
Batf3	-1.91245	0.957306
Ifrd1	-1.88619	0.94559
Nfkbid	-1.81697	0.424568
Dnajc17	-1.80455	0.371806
Dennd4b	-1.79944	4.33047
Aspscr1	-1.79529	2.14761
Batf	-1.78188	1.19086
Morf4l1	-1.76643	1.79011
Hacd3	-1.76087	3.45247
Golga2	-1.7471	3.7526
Zfp36l2	-1.73735	0.958943
Ppib	-1.68902	4.86707
Tmed9	-1.66596	4.7022
Myh14	-1.65523	0.546055
Mettl1	-1.63698	1.18224
Entpd1	-1.62473	2.18235
Pygl	-1.5948	0.393991
Snrnp27	-1.58455	1.66257
Clns1a	-1.57834	0.704727
Ints1	-1.56064	0.904197
Eif4a2	-1.55424	0.805415
Chaf1b	-1.54383	2.67096
Chmp1a	-1.5305	0.601868
Htt	-1.52725	1.087
Lsm3	-1.52678	1.03631
Phf2	-1.51785	0.837408
Chrac1	-1.48907	0.821271
Pmm2	-1.48588	0.525105
Hdac9	-1.48517	0.250993
Jmjd6	-1.47543	0.909019
Cenpe	-1.43251	1.24841
Plcg2	-1.37105	0.858207
Reep4	-1.35456	1.35943
Smc5	-1.35456	0.898731
Mrm3	-1.34236	2.03713
Magt1	-1.34194	0.395978
Ptprcap	-1.32721	0.456268
Prmt3	-1.29941	0.661235
Ubqln4	-1.29087	0.760165
Crabp2	-1.2881	3.34174
Orc6	-1.27792	0.81561
Armc10	-1.2688	0.88206
Usp38	-1.26606	0.511139
Slc6a17	-1.25266	1.02007
Lyrm4	-1.24826	1.14782
Mad2l1	-1.23569	0.591432
Elp2	-1.23404	0.95244
Mrpl3	-1.23307	0.584883
Rbl1	-1.22956	0.632489
Mad2l1	-1.22373	0.326967
Man2b1	-1.22084	1.45074
Gtse1	-1.21612	2.4183
Racgap1	-1.21431	1.00415
Pmm1	-1.21136	2.53695
Map6	-1.193	0.840583
Cactin	-1.18946	0.737697
Nol11	-1.18257	0.581674
Clk3	-1.17495	0.73836
Nt5c2	-1.17468	0.881383
Tgfb1	-1.16128	1.85792
Flnb	-1.14331	1.14413
Tma16	-1.12505	0.591718
Pdcl	-1.12296	0.427791
Ttc27	-1.11684	0.398141
Thada	-1.11605	0.374994
Jagn1	-1.11005	0.549772
Golga7	-1.10793	1.47192
Meaf6	-1.09947	1.67011
Gfus	-1.07498	0.620739
Degs1	-1.07463	0.594712
Prim2	-1.06893	1.72737
Msto1	-1.05754	0.66392
Hjurp	-1.0555	0.447691
Grwd1	-1.04494	0.400385
Bcr	-1.03652	0.439621
Pccb	-1.03189	0.449806
Spc24	-1.03151	1.66977
Suv39h1	-1.02928	1.22539
Daxx	-1.021	2.27279
Dbt	-1.01643	0.853036
Stim1	-1.01363	0.53162
Chtf18	-1.00035	0.85058
Cdca8	-0.998521	0.889438
Rnf181	-0.998278	0.74103
Tent4b	-0.993127	0.602031
Racgap1	-0.98487	1.07613
Pmm2	-0.98378	0.661867
Kif22	-0.971186	2.01975
Ints9	-0.967723	0.898312
Tdp1	-0.961651	0.379767
Ap1b1	-0.960338	0.509587
Erbin	-0.954091	1.34081
Echdc1	-0.950589	0.82422
Mlf2	-0.946551	0.962736
Ythdf3	-0.945021	0.373778
Klc3	-0.944128	0.334487
Pcid2	-0.92864	0.506526
Clpp	-0.928231	0.539566
Ly75	-0.918038	0.920623
Slamf7	-0.914051	0.599321
LRWD1	-0.912936	1.18801
Snapc4	-0.91116	0.269342
Golph3	-0.902622	0.347371
Galnt6	-0.900548	0.596947
Znhit6	-0.892478	0.664393
Brca1	-0.887641	1.60468
Elp3	-0.885695	0.622075
H2ac12	-0.881623	0.417806
Ak6	-0.879205	0.725507
Sar1b	-0.868709	0.566954
Fam3c	-0.857479	0.719083
Tomm22	-0.855258	0.173976
Mrpl21	-0.852483	0.696614
Phrf1	-0.841718	0.46738
Zfyve19	-0.835277	0.641579
Mrpl27	-0.824908	0.623128
Mrpl13	-0.822379	0.403518
Rpp30	-0.821875	0.628669
Mrpl47	-0.818722	0.586723
Ppa2	-0.816348	1.16571
Pdcd2	-0.814042	0.331417
Tnfrsf4	-0.809917	2.43052
Zfand5	-0.799627	0.842507
Myo9b	-0.797772	0.586211
Vps26a	-0.78972	0.355374
Smn1	-0.781611	0.624395
Mrpl40	-0.78097	0.704824
Polr1d	-0.774149	1.17395
Pom121	-0.772687	0.502855
Ptrh2	-0.769314	0.309258
Cytip	-0.764505	0.578805
Ppp1r14b	-0.76225	0.408899
Chchd5	-0.760876	0.9311
Atl2	-0.75839	0.658353
Gpn3	-0.757551	0.907493
Lilrb4	-0.754005	0.592821
Itgb1	-0.752062	4.48148
Chp1	-0.74623	0.674098
Ufsp2	-0.741324	0.441386
Ints12	-0.735015	0.686836
Fpgs	-0.732563	0.689936
Papola	-0.732029	0.595528
Ddx58	-0.727888	0.266682
Prpf38b	-0.72743	0.724787
Tbc1d5	-0.722509	0.874021
Wdr48	-0.718327	0.453876
Lactb2	-0.71807	0.96605
Mrpl39	-0.70999	0.901907
Ecd	-0.70841	0.542928
Phc3	-0.70169	0.580296
Khdc4	-0.697437	0.392051
Cip2a	-0.696936	1.72009
Gpd1l	-0.696282	0.512102
Coa7	-0.693145	0.417109
Ctsz	-0.68982	3.99924
Kif11	-0.688874	2.93972
Hmmr	-0.688552	2.71597
Arhgef7	-0.687846	0.510812
Kif3b	-0.686995	0.631525
Isca2	-0.686887	0.567168
Hsd17b7	-0.677926	0.484832
Sema7a	-0.676005	0.689664
Tbc1d10b	-0.668113	0.409405
Kpna2	-0.663369	3.93722
Ndc80	-0.659103	0.455559
Cd6	-0.658984	3.87949
Spty2d1	-0.658199	0.293085
Vps29	-0.653816	0.266139
Ctsz	-0.652547	3.7732
Orc6	-0.651856	0.765231
Pdxp	-0.648284	0.503688
Aebp2	-0.64639	0.738467
Nfs1	-0.64388	0.417433
Ehmt1	-0.633108	0.430458
Emc8	-0.631294	0.719429
Uba5	-0.630961	0.309987
Ccnd3	-0.622518	0.35636
Hars2	-0.62148	0.369728
Kin	-0.621301	0.536271
Top2a	-0.618338	4.58993
Prrc2b	-0.617673	0.426483
Tpx2	-0.615042	3.45755
Diablo	-0.613698	0.863229
Pwp2	-0.613591	0.461744
Hmg20a	-0.609341	0.536957
Armc6	-0.6084	0.438788
Orc1	-0.60829	0.819506
Gk	-0.607796	0.712739
Imp3	-0.60703	0.245025
Etv6	-0.606539	0.716132
Fntb	-0.606518	0.173844
Naa35	-0.6059	0.615199
Slc20a1	-0.604232	0.669082
Ppp1r21	-0.60139	0.568984
Qki	-0.600351	0.218604
Dynll2	-0.598482	0.659814
Nt5dc1	-0.589297	0.434856
Nefh	-0.588965	1.1232
Tex30	-0.587624	0.799669
Mki67	-0.584523	4.3333
Kif20a	-0.579239	1.01005
Gzme	-0.576372	1.81129
Golm1	-0.574439	0.689048
Relb	-0.573905	0.553564
Ly9	-0.573573	0.991635
Fosl2	-0.570094	1.6594
Riok2	-0.569684	0.6584
Gzmc	-0.564253	2.04188
Casc3	-0.564182	0.590017
Ppwd1	-0.563191	0.368293
Aurkb	-0.563079	2.05785
Fam111a	-0.557531	0.716535
Nfs1	-0.552609	0.37948
Incenp	-0.55096	2.25689
Rcn2	-0.54507	0.414371
Incenp	-0.541519	2.79549
Slain2	-0.540363	0.639117
Nln	-0.539442	1.28346
Atg7	-0.534236	0.260235
Fads2	-0.533944	1.02479
Yrdc	-0.533811	1.1751
Slc4a7	-0.53067	1.50443
Rheb	-0.530523	0.305137
Ctsb	-0.525225	1.3193
Mlst8	-0.524811	0.667353
Ttc39c	-0.522006	2.76072
H2-T23	-0.519885	2.25698
Ap3d1	-0.519349	0.231036
Ccdc51	-0.518462	0.258409
Knop1	-0.51546	1.08971
Timeless	-0.509612	0.747159
Klf13	-0.509123	0.385707
Shcbp1	-0.50883	0.684021
Ubqln2	-0.507992	0.543333
Gzmb	-0.506776	1.88758
Nup43	-0.506513	3.30503
Nip7	-0.506169	0.910774
Traf1	-0.505764	2.44118
Gabpb2	-0.501424	0.884784
Ppil1	-0.500214	1.1176
Rrm1	-0.499004	2.87093
Stat5b	-0.497134	1.17342
Cdk1	-0.49658	2.28922
Kif2c	-0.495489	2.30852
P3h1	-0.495174	0.627756
Pin1	-0.491842	1.21128
Ube2a	-0.491831	0.352652
Rabgap1	-0.491549	0.31207
Knop1	-0.491349	1.16169
Virma	-0.491342	1.45328
Med24	-0.48966	1.57448
Gfer	-0.488712	1.02627
Washc3	-0.488422	0.484355
Aebp2	-0.487844	1.01287
Snx18	-0.48039	0.300905
Rgs14	-0.478631	0.569705
Dlgap5	-0.477823	1.99293
Hccs	-0.475336	2.25565
Ctnna1	-0.473817	0.430376
Apaf1	-0.473536	0.358081
Lsm7	-0.473155	1.72069
Odr4	-0.470317	0.661112
Gyg1	-0.469927	0.551934
Cnot10	-0.469549	0.417685
Pex19	-0.469044	0.937459
Mrps17	-0.465284	2.99834
Fam126a	-0.454656	0.375589
Pold3	-0.454005	1.37478
Cmas	-0.452642	0.289267
Rragc	-0.450439	0.52879
Mrpl40	-0.444939	0.579393
Ndufb8	-0.444725	0.458625
Polr2l	-0.444265	0.637181
Cd5	-0.442086	1.41682
Isg20l2	-0.441294	2.01914
Mphosph10	-0.439897	1.76492
Naxd	-0.439603	0.301204
Ipo11	-0.436554	0.886851
Junb	-0.436086	2.5284
Mtx1	-0.435251	1.43966
Mrpl18	-0.433912	0.217497
Cd44	-0.433304	1.95743
Snrpc	-0.433175	1.09547
Srsf9	-0.431696	3.22773
Fads2	-0.43039	1.04947
Gorasp2	-0.430288	1.06015
Med28	-0.429867	0.669935
Ppp4r3b	-0.429737	0.284329
Emb	-0.428815	2.04721
Dlgap4	-0.428758	0.351838
Sema4d	-0.427816	1.01318
Vti1b	-0.426686	1.51228
Rabggtb	-0.423705	0.228143
Paox	-0.421575	0.535652
Nsd2	-0.418898	0.446332
Ube2e1	-0.418485	1.01022
Clasp1	-0.416793	0.619707
Ppp3r1	-0.416495	0.553658
Cks2	-0.41618	1.73829
Nkrf	-0.412734	0.330883
Npc2	-0.412284	0.992607
Mcl1	-0.410917	0.849967
Cks1b	-0.410054	1.09607
Mrps27	-0.406624	0.336741
Vamp2	-0.404807	0.688931
Bloc1s3	-0.403622	0.311922
Tyms	-0.399018	1.65585
Gzmd	-0.398214	2.883
Ube2t	-0.395739	0.295827
Cep55	-0.394683	1.48923
Cds2	-0.394517	1.121
Map4k4	-0.39401	0.335177
Npc2	-0.3926	0.699595
Ube2i	-0.392135	1.6881
Orc1	-0.391785	0.579276
Baz2a	-0.391324	0.213209
Ikzf1	-0.391061	1.92323
Clpb	-0.390322	0.432114
Gm2a	-0.390012	1.89345
1 SV	-0.389749	0.0767093
Ppm1f	-0.38828	0.197049
Rpl7l1	-0.38828	1.63143
Ctla2a	-0.387564	1.21982
Agfg2	-0.387543	0.95358
Sirt1	-0.386923	0.513924
Cpne3	-0.386803	1.42787
Trim56	-0.385458	0.279758
Nop9	-0.385286	1.93048
Ksr1	-0.38476	1.08038
G3bp1	-0.384165	2.56946
Ktn1	-0.383669	2.82741
Patl1	-0.381319	1.04024
Mrps23	-0.37672	1.68954
Rbmx	-0.375673	0.286641
Rae1	-0.37492	1.37663
Pdzd8	-0.374887	1.20489
Sharpin	-0.373992	0.118179
Mrpl41	-0.369837	0.965854
Sp1	-0.368287	1.15331
Ech1	-0.367821	0.74068
Lsm12	-0.367555	0.127195
Txn2	-0.366997	0.786322
Bag1	-0.366009	0.335721
Timm10	-0.365983	1.79769
Ypel5	-0.365613	0.25602
Prf1	-0.363284	2.01842
Kifc1	-0.361886	2.25399
Mdc1	-0.361622	1.33541
Gng5	-0.360849	1.3593
Polr1e	-0.358411	2.29532
Satb1	-0.358234	3.11227
Mtr	-0.357161	1.30551
Dnph1	-0.356904	1.78883
Kif21b	-0.356185	0.56127
Isoc1	-0.35519	0.298001
Atox1	-0.353228	0.451788
Mnat1	-0.352507	2.13247
Pfkm	-0.351824	1.27258
Card11	-0.35119	0.46124
Mrps16	-0.350122	1.37029
Itgb2	-0.34949	2.58634
Lrch4	-0.349405	1.30683
Akap1	-0.348466	1.12474
Hirip3	-0.347967	2.30158
Spdl1	-0.34755	0.98516
Tfrc	-0.346695	2.27505
Klf16	-0.346528	0.156454
Ubap2	-0.346303	3.41136
Sms	-0.345483	1.13094
Spout1	-0.345045	1.64756
Uhrf1	-0.343543	2.63123
Cpt2	-0.342571	0.74774
Ndufs2	-0.342429	1.28052
Nceh1	-0.342286	0.325378
Ints7	-0.341755	0.774729
M6pr	-0.340733	1.3664
C1qbp	-0.340587	1.3792
Ncaph	-0.340162	1.58556
Arid3a	-0.338486	0.42158
Bap18	-0.336914	1.42134
Snrpd1	-0.336072	0.674369
Sod2	-0.334887	1.46135
Prc1	-0.334466	1.30928
Ccs	-0.331979	0.236388
Ptpn1	-0.331684	2.40479
Ddx50	-0.330934	0.164072
Slc16a3	-0.329782	2.1937
Cox7a2	-0.329662	0.959967
Arl6ip4	-0.329139	0.848207
Ciapin1	-0.328218	2.06129
Topbp1	-0.327728	1.31379
Hells	-0.326487	2.03614
Ehbp1l1	-0.322672	1.88547
Flad1	-0.321578	0.320432
Nsdhl	-0.320482	0.609229
Ctu1	-0.318996	0.105886
Nfil3	-0.31815	1.63907
Colgalt1	-0.317212	0.558899
Cacybp	-0.317121	1.34113
Cd2	-0.316315	1.57839
Rpl27	-0.315743	1.88923
Kat7	-0.315689	1.59656
Stat3	-0.315022	2.39708
Acp6	-0.312801	0.233513
Timm13	-0.312706	1.33285
Ybx3	-0.31172	2.30677
Rlim	-0.310628	0.209924
Thy1	-0.310043	2.39443
Plk1	-0.309943	1.76404
Utp15	-0.309908	1.92206
Kif4	-0.309338	1.6735
Mettl1	-0.307004	0.095908
Abitram	-0.305527	0.130206
Smarcd1	-0.305438	0.294118
Clptm1	-0.304672	1.44064
Trex1	-0.303984	1.50776
Irf4	-0.303963	2.43667
Coasy	-0.303933	0.123838
Seh1l	-0.302606	0.695399
Pdpk1	-0.3017	0.200754
Ylpm1	-0.301587	0.938606
Cdk4	-0.301307	2.20394
IntS13	-0.300956	1.08853
Ripk2	-0.300506	0.609209
Stat5a	-0.300479	1.88877
Cox5b	-0.300346	0.964557
Bag2	-0.299128	1.84305
Znf638	-0.298725	3.57379
Ndufa5	-0.298651	1.14596
Spats2	-0.298618	0.514707
Dynll1	-0.298055	1.90327
Pik3r1	-0.297818	0.15772
Tcf25	-0.297732	0.753168
Atp6v0d1	-0.297508	1.08677
Rnaseh2a	-0.296203	1.39318
Mrpl9	-0.295875	1.1228
Gpatch8	-0.295502	1.27635
Mbd3	-0.29511	0.965266
Nudcd3	-0.294944	0.62023
Imp4	-0.294936	1.7974
Mrps6	-0.294627	0.526582
Pwp1	-0.294138	2.25716
Tmx1	-0.294011	1.33989
Suz12	-0.293708	1.72952
Ube2d3	-0.293601	0.653201
Armc8	-0.293257	0.409125
Mlec	-0.293145	0.32949
Actn1	-0.292739	1.77382
Prkca	-0.292402	0.122545
Naa10	-0.29232	0.337276
Gde1	-0.292131	0.134526
Ssr1	-0.290749	0.861416
Gsdmd	-0.29067	0.221491
Mavs	-0.289637	0.794745
Pik3ap1	-0.289164	0.200936
Eif2a	-0.288991	2.05322
Nudc	-0.288684	1.4628
Ilf2	-0.288626	1.84548
Arl6ip6	-0.288598	0.300389
Nasp	-0.287551	2.86618
Cox17	-0.287324	0.782295
Cox20	-0.286864	0.556203
Top3b	-0.28658	0.252329
Exosc9	-0.286477	2.63945
Wdr75	-0.286189	0.750829
Lag3	-0.286081	0.972546
Il12rb2	-0.285286	0.228225
Atad2	-0.284509	1.51171
Sdad1	-0.28373	1.89127
Uqcrh	-0.283702	0.989281
Ptges3	-0.283509	0.918535
Lyar	-0.283357	1.88864
Fabp5	-0.282553	1.51969
Skap1	-0.28202	0.0832939
Rrp7a	-0.281963	1.89958
Arf6	-0.281958	0.632643
Igf2r	-0.281546	2.36816
Edf1	-0.279757	1.3956
Itgal	-0.279416	0.914582
Atp6v1c1	-0.277673	0.594958
Dctn6	-0.27731	0.976813
Ankle2	-0.277096	1.68277
Dnmt1	-0.27666	2.7587
Fam133b	-0.276553	0.100737
Polr1b	-0.276131	1.29689
Pno1	-0.276041	2.12087
Rplp2	-0.275717	1.95436
1 SV	-0.274791	1.76295
Pola1	-0.274714	1.0995
Hmgcl	-0.274199	1.26942
Lsg1	-0.273864	0.670575
Polr1h	-0.272062	0.419335
Mrto4	-0.271652	2.30188
Yju2	-0.271339	0.344943
Coa6	-0.270798	0.238688
Rab27a	-0.270572	1.36005
Eif3h	-0.270166	0.90077
Mrpl22	-0.269882	3.28593
Atg5	-0.269773	0.443529
Nup50	-0.26904	2.12571
Bysl	-0.268137	3.43916
Gnai3	-0.268126	0.975982
Baz1a	-0.267172	1.74938
Sh3glb2	-0.266331	0.379216
Mbd3	-0.266307	0.877641
Emg1	-0.265996	1.27104
Ttc5	-0.265945	0.513275
Serpine2	-0.265155	0.0912345
Ppie	-0.263538	1.35129
Wdr12	-0.262954	2.48452
Idh3a	-0.262363	1.39277
Lpp	-0.262306	0.956771
Caprin1	-0.262147	1.4878
Rfc1	-0.261808	2.08036
Dnajc21	-0.260462	1.30318
Ahcyl2	-0.259356	1.11001
Taf9	-0.258718	1.23887
Mrps34	-0.256575	0.899121
Larp4	-0.256391	2.68311
Dnaaf5	-0.256059	0.497699
Mrps2	-0.255969	0.640581
Cers5	-0.255737	1.34058
Uchl5	-0.255563	2.3475
Ppih	-0.255536	0.927542
Nup37	-0.254839	1.54041
Rrm2	-0.254809	2.62048
Pitrm1	-0.254302	1.76294
Slc16a1	-0.254145	1.30784
Smarca5	-0.254061	2.28786
Stx12	-0.253998	1.17316
Nup93	-0.253682	3.52953
Ints6	-0.253675	0.165953
Pmpcb	-0.253197	1.50921
Bub1b	-0.253	0.460266
Cdk2	-0.251951	1.9414
Abcf2	-0.251877	1.42589
Nup107	-0.251123	0.976624
Psmd14	-0.251069	0.517438
Il2ra	-0.250904	0.71587
Aatf	-0.249981	1.59768
Akt1	-0.248198	0.361017
Mesd	-0.247912	0.508198
Ddx52	-0.247526	1.79134
Mrpl1	-0.247291	1.14146
Rcc1	-0.247147	1.40718
Ociad1	-0.246953	0.571835
Gigyf2	-0.246413	1.34474
Utp14a	-0.246074	2.15991
Rif1	-0.245379	1.40314
Lias	-0.244511	1.17255
Pcbp2	-0.244468	2.4822
Nup133	-0.243952	1.2792
Ppid	-0.243811	3.37427
Galnt3	-0.243724	1.99698
Eno3	-0.242973	0.652003
Acot8	-0.242655	0.754931
Larp4b	-0.242558	0.454122
Nomo1	-0.242275	1.04471
Rad23a	-0.242104	0.246028
Ehd3	-0.242009	0.934463
Uchl5	-0.24158	2.1923
Rbm17	-0.241562	1.48834
Rap1a	-0.241202	0.593853
Bcas2	-0.240793	1.23134
Eif3b	-0.24072	2.13554
Nfya	-0.240559	0.0869745
Snrpd2	-0.239862	2.1268
G3bp2	-0.239677	1.53177
Fkbp4	-0.239444	2.32227
Aga	-0.239378	0.0822469
Srfbp1	-0.238546	0.602605
Hnrnpa1	-0.23834	1.82964
Dhodh	-0.238205	0.760996
Wdhd1	-0.237924	2.90634
Znf280c	-0.237859	0.227373
Ahctf1	-0.237851	1.01067
Gzmg	-0.23763	0.32538
Gcat	-0.237321	1.48338
Tubb6	-0.2362	1.22141
Ranbp1	-0.236193	0.808992
Hibadh	-0.235994	1.6246
Polr1c	-0.235201	0.980679
H2-D1	-0.235098	3.03005
Nup98	-0.234863	1.61038
Thoc5	-0.234576	3.28755
Mrpl58	-0.234358	1.30016
Rsl1d1	-0.234276	1.82419
Tomm70	-0.233227	1.99578
Eif4h	-0.23274	1.5989
Adpgk	-0.232693	0.895249
Endod1	-0.23252	0.0736122
Ndufs4	-0.231875	0.559218
Prmt1	-0.231655	0.721778
Mettl16	-0.231249	2.10954
Nup214	-0.231132	2.57233
Mrps22	-0.230894	2.05098
Exoc5	-0.230712	0.718251
Fip1l1	-0.230009	1.16781
Zc3h4	-0.229851	0.683441
Eif2b1	-0.229746	1.23599
Mbd2	-0.228964	1.92552
Cse1l	-0.228776	2.00622
Mbd2	-0.22804	3.108
Ngdn	-0.227682	0.96843
Wdr43	-0.227149	0.895611
Gtf2e1	-0.227028	0.906557
Eif4e	-0.226851	1.82532
Pgam5	-0.226613	1.37168
Glo1	-0.226225	0.680911
Rpl36	-0.226055	1.25696
Tsfm	-0.225561	1.2067
Letm1	-0.225251	1.83734
Cbx1	-0.224827	0.358081
Cdk9	-0.224736	1.31448
Cd247	-0.224506	0.939042
Kpna3	-0.224468	0.733412
Sart1	-0.224456	2.52596
Ezh2	-0.224138	0.45633
Mycbp	-0.223805	0.691355
Cdyl	-0.223578	0.551059
Mrpl17	-0.223088	0.96031
Pelo	-0.222303	0.791775
Basp1	-0.221546	0.772375
Derpc	-0.221533	0.972724
Thoc6	-0.221494	1.11261
Picalm	-0.220918	0.634158
Brd2	-0.220804	1.57124
Eif4enif1	-0.220198	1.20486
Serbp1	-0.220096	2.58981
Heatr3	-0.219946	1.22849
Kif15	-0.219541	0.692808
Ubqln1	-0.219516	0.685344
Sdf4	-0.219227	1.77021
Hspa4l	-0.21894	0.596639
Alad	-0.217707	1.53498
Nup35	-0.217674	0.464676
Nolc1	-0.217332	1.40975
Atp5pf	-0.217225	0.55953
Kdm3a	-0.216964	1.27955
Smc4	-0.216094	1.25313
Hat1	-0.215654	1.60612
Slc2a1	-0.215525	1.43125
Zw10	-0.214463	0.551345
Dhfr	-0.214255	2.33071
1 SV	-0.213795	1.00887
Gmps	-0.213596	2.76146
Ankrd17	-0.213525	1.87085
Gpx1	-0.21342	0.493169
Bcl11b	-0.213001	0.652615
Nfkb2	-0.212506	2.12005
Rps10	-0.212437	0.405914
Mrrf	-0.212018	0.651935
Exosc7	-0.211941	0.561563
Mpp6	-0.211892	2.26083
Rsl24d1	-0.21168	1.42659
Shmt1	-0.211445	1.34867
Timm8b	-0.211391	1.92786
Rrp9	-0.211062	2.29792
Rfc5	-0.210868	1.79919
Lmna	-0.210865	2.10171
Rsrc2	-0.210637	0.834239
Fam207a	-0.210555	1.38491
Rprd2	-0.209735	0.167157
Rdx	-0.20952	1.31929
Rpap3	-0.209305	1.44216
Nudt9	-0.209108	1.10227
Ppm1g	-0.20904	1.6602
Dnajc11	-0.208543	0.842091
Eif4h	-0.20853	1.22674
Trnt1	-0.208475	0.495859
Prkrip1	-0.208097	0.752493
Emc1	-0.208096	0.661594
Dst	-0.20759	0.43442
Tmco6	-0.207482	1.30593
Ckap5	-0.206582	1.23086
Scyl1	-0.205998	0.203764
Nup54	-0.205814	0.673656
Chmp4b	-0.205692	0.730225
Med15	-0.20557	1.06442
Stim2	-0.205516	1.01316
Ppa1	-0.205325	3.40495
Ncoa3	-0.204762	0.885027
Dcp1a	-0.204655	1.00047
Ccdc25	-0.204546	0.124982
Cnot8	-0.204513	0.137909
Impdh2	-0.204388	1.78895
Map2k4	-0.203723	1.4986
Rngtt	-0.203354	0.43169
Rrad	-0.203177	0.396914
Hsd17b8	-0.203112	0.909108
Gar1	-0.202639	1.66515
Runx3	-0.202525	0.742764
Eri1	-0.201911	0.775718
Pspc1	-0.201181	0.975752
Rilpl2	-0.201139	1.28471
Lemd3	-0.200977	0.657398
Pnn	-0.200886	2.7545
Rbm19	-0.200817	1.67621
Sart1	-0.19959	2.27882
Ppil4	-0.198725	0.588275
Wdr61	-0.198273	0.0732818
Polr1a	-0.197747	2.1933
Tigar	-0.197237	0.707965
Cpsf1	-0.196824	1.26486
Themis	-0.196311	2.30997
Pdcd6	-0.196221	0.46306
Rpe	-0.195107	0.803537
Bax	-0.194745	0.325292
Thop1	-0.194617	2.25613
Utp3	-0.194475	0.705543
Pitpnb	-0.193687	1.25423
Mta3	-0.193658	0.503777
Gusb	-0.19351	0.516457
Letm1	-0.19351	2.82041
Sh3bgrl3	-0.193506	0.395256
Mcmbp	-0.193307	1.30458
Ddx31	-0.193234	1.59546
Rad21	-0.19323	1.03186
Cnot2	-0.19291	0.332982
Nop16	-0.192842	1.41453
Ep400	-0.192757	0.574601
Dnajc5	-0.192619	0.360424
Gpn1	-0.192605	1.02126
Atp5me	-0.192571	1.01814
Ybx1	-0.192075	1.03592
Rbmx	-0.19172	0.173007
Rpl32	-0.191411	1.02586
Scd2	-0.1911	1.02123
Gatad2b	-0.190732	2.69798
Pclaf	-0.190669	0.0571961
Tmpo	-0.190631	1.85756
Fkbp3	-0.19058	2.40963
Crocc	-0.190353	1.1172
Eurl	-0.190182	0.143413
Ncln	-0.190119	1.46194
Ostf1	-0.18973	0.374333
Hspe1	-0.1896	1.57161
Otud6b	-0.189482	0.532971
Mix23	-0.189423	0.46864
Ado	-0.189337	0.116648
Rab7a	-0.189283	1.0775
Lamp1	-0.189162	0.046795
Msh2	-0.189142	1.51801
Pole	-0.18885	0.067421
Rnh1	-0.188793	1.63345
Ttc1	-0.188622	0.363096
Arhgef2	-0.188499	1.11166
Por	-0.188486	1.80576
Mtap	-0.188386	1.66372
Dnajc24	-0.188284	0.854502
Rbmxl1	-0.188128	1.19461
Vps37b	-0.188103	0.488434
Dhx36	-0.188043	2.27295
Cetn2	-0.187949	0.545287
Cct8	-0.187818	2.10685
Dcaf13	-0.187811	0.996592
Matr3	-0.187653	1.23831
Cstf2	-0.187548	1.10579
Ola1	-0.187464	1.85509
Pank4	-0.187302	1.30045
Prpsap1	-0.186788	0.442175
Rab35	-0.186756	0.531657
Mlh1	-0.186491	0.55959
Tbca	-0.186227	0.760243
Ctdp1	-0.185831	1.14393
Isyna1	-0.185667	0.73296
Supt6h	-0.185659	2.52122
Sec63	-0.185516	1.34854
Ubr5	-0.184481	0.501764
Pold1	-0.184468	2.99314
Nup62	-0.184392	1.15576
Ddx20	-0.184379	1.17325
Limd1	-0.184356	0.52327
Pelp1	-0.184307	0.514714
Psme3ip1	-0.184307	0.814662
Atp2b4	-0.183446	0.589933
Rel	-0.183183	1.26008
Rnaseh2c	-0.182639	1.51916
Snrpa1	-0.182418	1.41243
Rock2	-0.182156	0.757025
Mepce	-0.182072	1.02443
Ubap2l	-0.181815	1.95387
Wtap	-0.181569	0.650982
Dnttip2	-0.181473	1.41477
Mrps31	-0.181334	0.749718
Lat	-0.181097	1.01423
Sun1	-0.180799	0.766298
Sugt1	-0.180494	3.04437
Apobec3	-0.180215	0.808715
Rfc2	-0.1798	1.00307
Psmf1	-0.179602	0.94578
Dtymk	-0.179343	0.814879
Myo1g	-0.179113	2.86819
Ddx27	-0.17907	0.856363
Tpr	-0.179025	2.56975
Cyb5a	-0.178999	0.982186
Chaf1a	-0.178863	0.556388
Fkbp1a	-0.178693	0.798516
Acad9	-0.177991	0.806264
Lgals1	-0.177887	0.935088
Ube2v2	-0.177763	1.85982
Fmr1	-0.177682	0.982182
Mfap1b	-0.177383	1.56531
Dctn4	-0.177072	0.673713
Safb2	-0.176982	0.819748
Tor1aip1	-0.176942	1.28975
Cox6a1	-0.176889	0.422079
Gfm1	-0.176731	1.57814
Ak4	-0.176425	0.570448
Erc1	-0.176354	0.681427
Ranbp2	-0.176177	2.10082
Nup155	-0.176003	2.42139
Dhx15	-0.175735	1.30954
Cbx5	-0.175438	0.849901
Set	-0.175094	1.22879
Psmd8	-0.175045	0.33925
Nup160	-0.174658	0.378752
Ifitm3	-0.174238	0.6998
Utp23	-0.174	2.15687
Ddt	-0.17384	0.516528
Hddc2	-0.173592	0.662947
Jpt2	-0.173534	0.394558
Fam177a1	-0.173393	2.51796
Wbp11	-0.173385	0.953341
Mrpl51	-0.173228	0.572747
Erp44	-0.173112	1.28818
Fus	-0.172947	1.47458
Polr2c	-0.172739	1.34377
Csde1	-0.172579	1.81639
Ddx56	-0.172373	0.689993
Atl3	-0.172111	1.07199
Ctnnbl1	-0.172011	0.992625
Rin3	-0.171965	0.644061
Ube2s	-0.171911	0.620852
Qtrt2	-0.171859	0.223749
Psmb7	-0.171798	1.29889
Tapbpl	-0.171761	0.105954
Grsf1	-0.171747	0.692018
Tacc3	-0.171503	0.891417
Rpl12	-0.17118	1.01976
Cluh	-0.171015	1.46935
Dtx3l	-0.170864	0.67805
Kri1	-0.170697	1.12439
H1-4	-0.170468	1.08601
Hnrnpl	-0.170248	1.51867
Eif3l	-0.169848	3.20626
Wiz	-0.169097	0.398177
Gsk3a	-0.168844	0.676937
Atrx	-0.168746	2.55547
Myef2	-0.16846	0.549825
Pdcd11	-0.168114	2.2674
Ppp2r1b	-0.167892	1.04411
Nsun5	-0.167866	0.644455
Cdc5l	-0.167846	1.39343
Ntpcr	-0.167798	0.0760528
Rpl38	-0.167744	0.214314
Bdh1	-0.167353	0.534026
Pin4	-0.167292	0.549628
Utp18	-0.166981	1.43987
Ppm1a	-0.166942	0.59424
Bop1	-0.166234	2.22425
Ube2o	-0.16619	0.982526
Exosc1	-0.166116	0.229874
Ak4	-0.16598	0.447211
Ythdf2	-0.165338	1.10453
Rps11	-0.16461	1.38214
Utp20	-0.164466	1.00624
Zc3h14	-0.164146	0.76714
Ube2r2	-0.163878	0.0480796
Lrrc40	-0.163796	0.70297
Poldip3	-0.163738	1.77303
Sap18	-0.163159	0.543284
Mrps36	-0.162709	0.765222
Mak16	-0.162659	2.28031
Slc25a3	-0.162555	1.48394
Nup160	-0.16253	0.332803
Cad	-0.162487	1.98662
Ak2	-0.162277	2.41319
Lypla2	-0.162245	0.632312
Anks1a	-0.161914	0.951061
Nop2	-0.161879	2.51602
Qrich1	-0.161472	0.59465
Ube4b	-0.161416	0.365996
Hmgcs1	-0.161267	1.40743
Cnn3	-0.161124	0.905574
Ranbp9	-0.16097	0.789444
Flot1	-0.160958	1.13243
Fas	-0.160915	0.352128
Qtrt1	-0.160593	0.651518
Rbm5	-0.160289	0.347129
Rps21	-0.160264	1.28983
Tufm	-0.160214	1.86462
Prpf3	-0.160166	1.23977
Trmt2a	-0.160058	0.207631
Brd7	-0.159873	0.223742
Csnk2b	-0.159299	1.50721
Top1	-0.159028	1.38787
Vapb	-0.158986	0.880672
Jund	-0.158941	0.645534
Raly	-0.158814	1.86339
Phpt1	-0.158362	0.327789
Polr1f	-0.158228	0.513027
Nsf	-0.1579	2.50829
Gadd45gip1	-0.157797	1.99868
Tor1a	-0.157757	0.214669
Vdac1	-0.157551	0.650607
Opa1	-0.157314	0.838018
Mrps11	-0.157045	0.0639955
Rbm15b	-0.157026	0.0753962
Surf2	-0.156912	0.332316
Sf3b6	-0.156846	0.32144
Rbbp6	-0.156805	2.06562
Gemin6	-0.156798	0.36169
Pfas	-0.156537	2.36137
Eif4g1	-0.156392	1.24282
Ebna1bp2	-0.156347	1.30324
Rap1b	-0.155918	0.602399
Cpsf2	-0.155872	0.969698
Stat4	-0.155822	1.95893
Ppp2r5a	-0.155551	0.41244
Ik	-0.15525	1.25527
H2-K1	-0.155086	1.26035
Lap3	-0.155034	1.17484
Zc3h15	-0.154907	0.251018
Slc25a4	-0.154167	1.09805
Cherp	-0.154083	1.19335
Ftsj3	-0.15387	1.29971
Rpl6	-0.153726	2.04192
Ube2n	-0.153631	1.5214
Ssbp1	-0.153461	0.721793
Cstf3	-0.153275	0.685812
Golim4	-0.153139	0.785976
Ogt	-0.152847	1.27284
Chchd6	-0.152802	0.596691
Ccdc50	-0.151901	0.783552
Ddx21	-0.151899	1.78839
Gtf2f1	-0.151752	0.567828
Mtrex	-0.151704	2.0223
Chd4	-0.151639	1.54777
Noc2l	-0.15157	0.953951
Agps	-0.151496	0.689527
Atp6v1c1	-0.15148	0.263003
Ppil3	-0.151446	1.41383
Pdap1	-0.151078	0.748939
Eif4b	-0.150974	1.70004
Raver1	-0.150838	1.03054
Mrpl24	-0.150734	0.376427
Eif4g3	-0.15054	1.27003
St13	-0.150493	0.97995
Ik	-0.149885	0.696869
Sf3a1	-0.149448	1.70881
Tial1	-0.149065	0.506129
Ncapd2	-0.148951	1.02919
Tubg1	-0.148486	1.21054
Ndufb10	-0.148368	0.838723
Eif2b5	-0.147773	1.09978
Ddx6	-0.147727	1.39798
Cox4i1	-0.147717	1.25614
Bzw2	-0.147598	0.690585
Pdcd5	-0.147558	0.76092
Polr2a	-0.147257	1.67549
Pbk	-0.146849	0.439498
Chtop	-0.146781	0.440875
Edc4	-0.146722	0.83694
Rpap1	-0.146536	0.418243
Lig1	-0.146119	0.763072
Grb2	-0.14551	1.06875
Eef1b	-0.145484	0.910377
Cisd1	-0.14537	0.804533
Mre11	-0.145343	0.734976
Akap8	-0.144704	1.66835
Bzw1	-0.144667	1.11956
Elob	-0.144656	1.10164
Man2a1	-0.144567	0.537407
Rps17	-0.144466	2.64719
Mrps21	-0.144257	0.531853
Eif4a1	-0.144247	1.20567
Ccdc12	-0.144192	1.02091
Exosc2	-0.144079	1.03373
Cbl	-0.144072	0.773696
Sfr1	-0.144065	0.639044
Dhtkd1	-0.144058	0.431019
Rfc2	-0.143444	0.667506
Yme1l1	-0.143433	1.09488
Rps5	-0.143375	0.51273
Tgs1	-0.143156	0.279398
Nup88	-0.142469	0.637468
Zfand6	-0.142309	0.960395
Dctn6	-0.142267	0.538096
Odf2l	-0.142183	1.10232
Commd3	-0.142104	0.570395
Pdcl3	-0.141625	0.438649
Ruvbl2	-0.141355	0.809822
Nenf	-0.14132	0.490211
Senp1	-0.141247	0.544744
Ndc1	-0.141212	0.563404
Pou2f1	-0.140854	0.170432
Ddx51	-0.140675	0.807365
Tsr1	-0.140634	0.449879
Strn4	-0.140596	1.03227
Egln1	-0.140187	1.16525
Gpatch4	-0.140098	0.445312
Metap1	-0.140064	1.92614
Vac14	-0.139852	0.611912
Ddx18	-0.13972	0.961982
Huwe1	-0.139531	1.54407
Exosc6	-0.139451	1.07413
Pcna	-0.139189	0.853737
Macf1	-0.138576	0.754016
Gtpbp4	-0.138516	1.48051
Hspa14	-0.138376	1.16057
Hsd17b10	-0.138257	1.75186
Spag7	-0.138119	1.76169
Prrc2a	-0.137797	2.31161
Helz2	-0.137345	0.941708
Alyref	-0.137178	0.559473
Scamp3	-0.137139	1.1151
Pa2g4	-0.136916	1.20907
Vcl	-0.136624	0.410521
Noc2l	-0.136599	0.952135
Atp1b3	-0.136293	0.985165
Snx5	-0.136197	0.957815
Srsf10	-0.135963	0.995052
Ccz1	-0.135721	0.775178
Thrap3	-0.135696	1.26623
Metap2	-0.135455	0.528888
Ubash3a	-0.135455	1.08145
Clpx	-0.135302	1.53365
Htra2	-0.135142	0.341925
Rbm12	-0.134487	0.900065
Llph	-0.134437	0.538143
Gpd2	-0.134179	0.985141
Tfam	-0.133951	0.477674
Mrpl37	-0.13391	0.338126
Mrps35	-0.133734	0.371727
Nufip2	-0.133463	0.822414
Paf1	-0.133439	0.884384
Naa16	-0.133199	0.306582
Pdha1	-0.133128	1.01865
Rbbp4	-0.133065	0.828689
Reps1	-0.132945	0.379389
Pml	-0.132341	1.56271
Sp110	-0.132304	1.5689
Srsf2	-0.13217	0.622509
Dusp3	-0.132008	0.29463
Rbm28	-0.131821	0.682949
Rock1	-0.131779	0.451909
Dnajc15	-0.131435	1.70974
Supt16h	-0.131065	1.87185
Rbm34	-0.130823	0.792265
Mogs	-0.130773	0.898344
Ran	-0.13065	0.517616
Nop14	-0.130634	1.57709
U2af2	-0.130378	0.621709
Mtarc2	-0.130367	1.0683
Dhx9	-0.130344	2.29843
Hip1r	-0.129349	2.44888
Prmt5	-0.129347	0.64515
Fam107b	-0.129192	1.31439
Tbl3	-0.129171	1.16478
Rrp8	-0.128999	1.09164
Gnl3l	-0.128963	0.248353
Rbm8a	-0.128674	0.511189
Clybl	-0.128431	0.380704
Slc25a22	-0.128384	0.247328
Ppp2r1a	-0.128371	0.688941
Cwc15	-0.128333	0.904659
Dnaja1	-0.128089	1.54479
Ints4	-0.127758	0.473708
Gbp5	-0.127389	0.51717
Hdac1	-0.127125	0.65045
Heatr5b	-0.127057	0.14699
Cct2	-0.127036	1.7697
Ptma	-0.126935	1.09949
Prpf38a	-0.126884	0.325208
Smc2	-0.126231	2.26901
Actr10	-0.126219	0.0438799
Rps8	-0.126183	0.49996
Snrnp70	-0.126177	1.10945
Rpl23a	-0.125672	1.50854
Snrpa	-0.12561	1.75567
Wdr46	-0.12554	0.64762
Ctps1	-0.125383	1.81183
Aifm1	-0.125364	0.836915
Ap2a2	-0.124985	0.467172
Use1	-0.124935	0.62247
Gart	-0.124814	1.83717
Rex1bd	-0.124528	0.357802
Nle1	-0.123701	0.461708
Adnp	-0.123622	2.04242
Ssrp1	-0.123616	1.06849
Ero1a	-0.123571	0.747957
Bclaf1	-0.12349	1.48226
Psmc3	-0.123371	0.395576
Nmd3	-0.123226	0.410174
Atp1a1	-0.123037	1.78417
Elavl1	-0.123008	0.928746
Sumo1	-0.122939	0.59767
Smarcc1	-0.122904	1.72074
Rrp12	-0.122799	2.0344
Sfpq	-0.122759	0.4976
Hdgf	-0.121871	0.479943
Eef2	-0.121453	2.61219
Eif3f	-0.12122	0.309613
Cnp	-0.120972	0.321116
Pnp	-0.12081	0.913164
Rps19bp1	-0.120777	0.776408
Glipr2	-0.120676	0.573253
Snrpb	-0.120597	0.426599
Lzic	-0.120564	0.417005
Pnpt1	-0.120563	0.670836
Zbtb8os	-0.120235	0.616071
Pabpc1	-0.120075	0.388307
Emc2	-0.119982	0.755879
Actr2	-0.11995	0.531368
Rdh11	-0.119907	0.429603
Galk1	-0.119896	1.1297
Scly	-0.119842	0.699752
Otub1	-0.11975	1.1687
Sumo2	-0.119619	0.374686
Ecpas	-0.119254	0.946119
Adnp	-0.11925	1.23273
Arid1a	-0.118895	0.904158
Rtcb	-0.118775	1.0899
Sh3bgrl	-0.118619	0.338259
Snrpf	-0.118341	0.176067
Sgta	-0.118228	0.992794
Idh3g	-0.117954	0.476359
Srsf7	-0.117664	1.37211
Mrps7	-0.117653	0.310641
Hcfc1	-0.117419	1.14503
Rbbp7	-0.117261	0.975697
Mrpl11	-0.117235	0.363977
Foxk1	-0.117014	0.457907
Eif2b2	-0.116994	0.487776
Wdr33	-0.116833	0.40653
Ap1m1	-0.116808	0.434246
Ipo5	-0.116606	2.03461
Spr	-0.116543	0.335577
Rap1gds1	-0.116467	1.18702
Ccdc137	-0.116123	0.119934
Fxr2	-0.11585	1.10202
Hnrnpab	-0.115676	0.541698
Kars1	-0.115648	1.26916
Bag6	-0.11553	0.844622
Arpp19	-0.115489	0.557521
Hmgn5	-0.115477	0.235597
Rfc3	-0.115458	1.55714
Aup1	-0.114855	0.154113
Rab21	-0.11445	0.702383
Cul4b	-0.114326	0.463882
Maea	-0.114204	0.274214
Syf2	-0.114053	0.255539
Brix1	-0.113718	0.279252
Cops3	-0.113343	0.265233
Nosip	-0.11327	0.330337
Ruvbl1	-0.113251	1.18733
Tmod3	-0.113209	0.642697
Gbp4	-0.113028	0.501565
Iap	-0.112949	0.509775
H2-Q7	-0.112609	1.17971
Pola2	-0.11258	0.308832
Pogz	-0.112486	0.70423
Mthfd1	-0.112082	1.18405
Rad18	-0.111841	0.221461
Nol10	-0.111723	0.386491
Il2rb	-0.111594	0.0677728
Stx4	-0.111312	0.205583
Atp5pd	-0.11127	1.30801
Dnaja2	-0.111075	0.965138
Ncor2	-0.110859	0.265927
Fbl	-0.110708	0.419485
Dis3	-0.110694	1.55379
Inpp5b	-0.110533	0.0816639
Mif	-0.110513	0.347774
Mta2	-0.110415	1.19732
Aprt	-0.110404	0.488085
Terf2	-0.110343	0.357148
Vapa	-0.110228	1.96361
Smarcb1	-0.11003	0.508515
Cwc27	-0.109867	0.301618
Fis1	-0.109723	0.737371
Icam1	-0.109602	0.637026
Ndufs1	-0.109567	1.08653
Lamtor1	-0.109445	0.351693
Vamp8	-0.109396	0.595274
Mrpl12	-0.109094	0.524738
Sae1	-0.108735	0.900923
Dazap1	-0.108662	1.02883
Rbm22	-0.108361	0.497334
Tnip1	-0.10827	0.475784
Cebpz	-0.108231	1.2553
Ensa	-0.108138	0.188191
Ncor1	-0.10804	0.627208
Drap1	-0.107426	1.00601
Habp2	-0.10722	0.024023
Pus1	-0.106966	0.289366
Bcap29	-0.106909	0.442972
Dcaf8	-0.106908	0.440526
Urb1	-0.10683	0.538169
Commd6	-0.106655	1.32523
Zdhhc20	-0.106412	0.458196
Afg3l2	-0.106401	0.437709
Fdx2	-0.106344	0.0550236
Erh	-0.106073	0.402283
Cdv3	-0.106024	1.21905
Ppp2cb	-0.105815	1.64948
Arf5	-0.105659	0.39701
Rrp1b	-0.105615	1.96282
Tpt1	-0.105349	0.201492
Hmbs	-0.105347	0.409734
Cd82	-0.105202	1.12096
Supt5h	-0.105167	0.665506
Ilf3	-0.10495	0.745261
Hnrnpdl	-0.10484	0.344681
Pabpn1	-0.104747	0.722375
Rnf2	-0.104727	0.27621
Hnrnpk	-0.104661	0.425269
Nfkb1	-0.104602	1.13482
Csnk1a1	-0.104463	0.516227
E2f4	-0.104452	0.43849
Pacsin2	-0.10445	0.475402
Exosc8	-0.104388	0.641734
Nono	-0.104022	0.494095
Nol8	-0.103752	0.575099
Snrpd3	-0.103489	0.739827
Cep170	-0.103396	0.689159
Baz1b	-0.10336	1.15507
Rela	-0.102929	0.364241
Trmt112	-0.102914	0.22539
Cct7	-0.102878	0.876172
Pgp	-0.102577	0.778421
Alg5	-0.102566	0.0888886
Lss	-0.10255	1.69958
Aifm1	-0.10251	0.682699
Canx	-0.102449	0.981869
Emc3	-0.102084	0.160449
Cnpy3	-0.102084	0.235266
Eef1g	-0.102064	1.90189
Gng12	-0.101884	0.27249
Gnl3	-0.101674	1.79922
Nmes1	-0.101671	0.25927
Tnpo1	-0.101301	0.805346
Wdr46	-0.100919	0.418206
Znf326	-0.100566	0.156326
Hexim1	-0.100044	0.302629
Hnrnph2	-0.100013	0.305277
Atp5f1d	-0.0994809	1.08023
Nubp2	-0.0990931	0.239956
Acp5	-0.0990353	0.382465
Nop10	-0.0981007	1.11936
Mrps24	-0.097997	1.25031
Hk2	-0.0976397	1.44694
Trap1	-0.09747	1.95807
Txlna	-0.0973918	2.00752
Lage3	-0.0971635	0.513558
Rexo4	-0.0970942	0.41182
Txn	-0.0962524	0.309988
Smc3	-0.0962009	1.97785
Nme1	-0.0960217	0.532056
Glg1	-0.0960019	0.390378
Rpl23	-0.0958939	0.537389
Tbc1d1	-0.0954075	0.318827
Nol6	-0.0953916	0.411389
Ipo7	-0.0949891	0.307307
Rab14	-0.0947965	0.530931
Eci1	-0.0944417	0.304893
Eftud2	-0.093921	0.704803
Sh3glb1	-0.093722	1.63007
Cul1	-0.0937131	0.255724
Zc3hc1	-0.0936515	0.763464
Faf1	-0.0934747	0.876192
Ythdf1	-0.0930284	0.831389
Csnk2a2	-0.0930087	0.599223
Srsf5	-0.0927448	0.647917
Tnip1	-0.09265	0.360056
Prdx2	-0.0926495	0.845834
Rbm39	-0.0926259	2.15744
Lmf2	-0.0926126	0.774964
Pole3	-0.0923964	0.49361
Utp4	-0.092385	0.215264
Vapa	-0.09226	1.12603
Znf830	-0.0922152	0.25774
Hsph1	-0.0921084	0.944404
Mettl26	-0.0921033	0.195447
Nampt	-0.0920099	0.844111
RTRAF	-0.0919342	0.572316
Gphn	-0.091877	0.205283
Ogfr	-0.0917117	0.380104
Trip12	-0.0913779	0.511798
Mapre1	-0.0912272	0.671711
Blmh	-0.0911312	0.194265
Ssu72	-0.0909888	0.62852
Rbm14	-0.0909405	1.93999
Mphosph6	-0.0907892	0.401825
Mrps5	-0.0907415	0.411655
Prpf8	-0.0906143	1.00335
Agfg1	-0.090559	0.408686
Nxf1	-0.0905279	0.627414
Rpl27a	-0.0904706	0.783874
Iws1	-0.09032	0.203028
Nap1l1	-0.08992	0.774794
Cfl1	-0.0898527	0.431932
Wdr74	-0.0895468	0.884149
Son	-0.0894833	0.542418
Flna	-0.0892798	1.8909
Chchd2	-0.0891883	0.489504
Fkbp15	-0.0891431	0.536859
Sf3b4	-0.0889893	0.406339
Zc3h18	-0.0887845	0.58059
Sin3a	-0.0887616	1.20273
Ppp1r18	-0.088644	0.607098
Msh6	-0.0885887	0.604622
Rps18	-0.0885258	1.25261
Gabpa	-0.0883471	0.652205
Dhps	-0.0881926	0.239274
Pus10	-0.0881475	0.187529
Epb41l2	-0.0877107	0.336981
Hsd17b4	-0.0877031	0.568244
Las1l	-0.0875429	0.351707
Rpl19	-0.0874481	0.814482
Stag2	-0.0873324	0.427352
Atad1	-0.0872421	0.573362
Rpl22	-0.0872313	0.439536
Usp10	-0.0870698	0.789427
Tpp2	-0.0870024	1.47403
Bcat1	-0.0866515	0.300638
Plscr1	-0.0864309	0.197647
Iscu	-0.0863749	0.335938
Rbx1	-0.0858555	1.84957
Smap	-0.0856819	0.203955
Smarcb1	-0.0855598	0.575185
Itsn2	-0.08528	0.422516
Mrps12	-0.0852038	0.315895
Git1	-0.085137	0.0685969
Lrpprc	-0.0848662	1.71653
Hspd1	-0.0848204	1.04644
Cltc	-0.0847308	0.802343
Sel1l	-0.0841993	0.0632923
Sf3b1	-0.0841783	0.804201
Mrps30	-0.0840995	0.35779
Ptpmt1	-0.083952	0.0641066
Esf1	-0.0838509	2.1224
Fxr2	-0.0837256	0.906365
Gnb1	-0.0836582	0.968124
Nop58	-0.0835228	0.711218
Tap1	-0.0835082	0.432584
Endog	-0.0834681	0.204229
Rad51	-0.0833708	0.205079
Psmd4	-0.0824553	0.520771
Ahsa1	-0.082393	1.28381
Nudcd1	-0.0822512	0.20191
Wdr3	-0.0822239	2.01103
Map7d1	-0.0821037	0.339857
Ap1g2	-0.0817521	0.180949
Flot2	-0.0816701	0.272157
Baz1b	-0.0816606	1.14115
Mcm3	-0.0814985	0.625809
Pafah1b1	-0.0814559	1.94027
Abraxas2	-0.081267	0.177742
Map4k1	-0.081152	0.187708
Cul3	-0.0808907	0.431589
Usp39	-0.0808792	0.277132
Usp15	-0.0807565	0.335119
Eif6	-0.0803089	0.37316
Fxr1	-0.0802924	0.58563
Iars2	-0.080183	0.390848
Ccar1	-0.0800864	0.759558
Cntrl	-0.080073	0.183939
Ogdh	-0.0800343	0.594602
Sbno1	-0.079991	0.135069
Thoc1	-0.0799802	0.633568
Mad1l1	-0.0797526	0.391902
Psmd1	-0.079689	0.467941
Impdh1	-0.0796719	1.35973
Snu13	-0.0795848	0.719096
Anp32a	-0.0792561	1.23352
Sdha	-0.0791416	0.836362
Rps7	-0.079141	0.292643
Zranb2	-0.0790469	0.310699
Rpl5	-0.0789948	1.17436
Ctdspl2	-0.0788485	0.457769
Dlst	-0.0788186	1.02503
Rabgef1	-0.0786705	0.12787
Parp9	-0.0785408	1.01458
Eif3c	-0.0782928	0.55559
Stip1	-0.0780996	1.36168
Itpa	-0.0780614	0.390214
Cstf1	-0.0779934	0.596728
Rad23b	-0.0778688	0.483471
Tagln2	-0.07786	1.78701
Atp2a2	-0.0778567	1.80205
Notch2	-0.0778027	0.579013
Mrpl28	-0.0777696	0.584363
Cs	-0.0777225	0.771222
Bag6	-0.0776717	0.513936
Elac2	-0.0775592	0.41179
Pold2	-0.0775528	0.361575
Map2k3	-0.0775414	0.298779
Sf3a3	-0.0775299	0.527277
Tox4	-0.0774034	0.210661
Eif2s1	-0.0773335	0.568282
Rangap1	-0.0772082	0.802475
Bcap31	-0.0770073	0.901484
Fam98b	-0.0769869	0.594183
Eif3d	-0.0763842	0.944715
Setd1a	-0.0763321	0.244686
Prpf19	-0.0759824	0.524397
Adsl	-0.0759703	0.533446
Vdac2	-0.0758483	0.780471
Ndufa10	-0.0758044	0.28665
Pld3	-0.0753536	0.518811
Creb1	-0.0753314	0.144594
Emc10	-0.0752112	0.0557896
Stoml2	-0.0747757	0.357774
Psip1	-0.0745188	0.563967
Rras2	-0.07411	0.296985
Acadl	-0.074096	0.563975
Wdr18	-0.0739098	0.264435
Hip1	-0.0738761	0.370146
Psmd12	-0.0738169	0.40615
Umps	-0.0731506	0.474202
Ppme1	-0.0730979	0.192423
Dnmt3a	-0.0729561	0.303329
Banf1	-0.072897	0.162244
Pepd	-0.0728887	0.433047
Csnk2a1	-0.0727965	1.80151
Dmap1	-0.0727386	0.427689
Eif5a	-0.0723515	0.247538
Pacsin2	-0.0722491	0.289565
Jpt1	-0.072169	0.569389
Irf2bp2	-0.0721404	0.35083
Parp1	-0.07208	0.478306
Cox6c	-0.0720056	0.905555
Hspa8	-0.0719407	2.38163
Irag2	-0.0716686	0.111227
Cdc73	-0.071476	0.311375
Rps24	-0.0712058	0.286541
Nkap	-0.0710182	0.040068
Gid8	-0.0707016	0.193711
Crlf3	-0.07063	0.25931
Hspa4	-0.0704695	2.01225
Psmg3	-0.0699813	0.643874
Rpl15	-0.0695883	0.338122
Rpl39	-0.0693982	0.0871632
Eif3a	-0.0691764	2.23572
Ctu2	-0.0689875	0.277431
Hsp90ab1	-0.0689367	3.83043
Hgh1	-0.0687497	0.198863
Wdr5	-0.0684732	0.489365
Ddx54	-0.0682735	0.0665061
Rbm15	-0.0679626	0.582631
Hdac2	-0.0676327	0.184961
Pus7	-0.0676231	0.303563
Acat2	-0.0675748	0.594024
Rtn4	-0.0674623	0.212955
Rcl1	-0.0674159	0.16949
Rpl21	-0.0672913	0.208724
Kdm2a	-0.0671329	0.588288
Tsg101	-0.0671234	0.103753
Eea1	-0.0671209	0.396907
Ccdc9	-0.0671126	0.235717
Dnajc2	-0.0670993	0.33599
Prps1	-0.0670516	0.375665
Was	-0.0666968	0.292658
Phb	-0.0666307	0.988605
Ndufs7	-0.0661894	0.133164
Mrpl46	-0.0661036	0.212087
Hpcal1	-0.0659688	0.219493
Oxct1	-0.0659548	0.18208
Stx11	-0.0658518	0.505552
Hnrnpdl	-0.0658417	0.212124
Sgpl1	-0.0657813	0.207204
Acot7	-0.0657781	0.737437
Aftph	-0.0654202	0.0293392
Tuba1b	-0.0654132	0.471309
Plrg1	-0.0651379	0.43937
Calr	-0.0650641	0.843302
Dctn1	-0.0649083	0.990576
1 SV	-0.0647157	0.363597
Cdk13	-0.0643654	0.393769
Mtdh	-0.06423	2.2986
Sf3a2	-0.0641778	0.340517
Stmn1	-0.0640977	0.403028
Ndufa8	-0.0638943	0.261106
Orc4	-0.0636743	0.301779
Bub3	-0.0635573	0.93208
Qdpr	-0.063118	0.343295
Actn4	-0.0629495	0.679278
Tbk1	-0.06293	0.262201
Xpo1	-0.0628236	0.100307
Anp32b	-0.0627728	0.448032
Poglut2	-0.0626532	0.172182
Chordc1	-0.0625839	0.143586
Nucks1	-0.0625788	0.208293
Strap	-0.06247	0.61474
Nat10	-0.0621427	0.370411
Nub1	-0.0620893	0.242744
Dkc1	-0.0619367	0.209383
Pcm1	-0.0617409	0.524919
Uba6	-0.0616957	0.235102
Rab18	-0.0613848	0.40933
Hnrnpf	-0.06129	0.268436
Ppp1r7	-0.0612253	0.289651
Nmi	-0.0611839	0.153981
Psmd6	-0.0609372	0.265756
Bub3	-0.06089	1.22286
Rpf1	-0.0608737	0.330469
Gsn	-0.0608279	0.346304
Cbx3	-0.060744	0.822307
Ccdc86	-0.0605513	0.0940218
Adss2	-0.0605011	0.273262
Ptpn7	-0.0604413	0.0822828
Otud4	-0.0604204	0.304925
Kbtbd11	-0.0603053	0.0921834
Smg8	-0.0602907	0.0282276
Cct6a	-0.0601196	0.796915
Rassf1	-0.0600026	0.0551964
Trir	-0.0598825	0.228862
Calm3	-0.059756	0.302805
Adrm1	-0.0596854	0.65759
Ccnh	-0.0596663	0.402189
Nusap1	-0.0596581	0.0185998
Gak	-0.0595175	0.205513
Nedd8	-0.0594673	0.0804437
Timm8a1	-0.0587234	0.55542
Tubb4b	-0.0585289	0.936308
Nipbl	-0.0584901	0.202645
Nubp1	-0.0584812	0.296343
Ilf3	-0.0582771	0.482861
Pmpca	-0.0582085	0.290311
Srrt	-0.0580393	0.44722
Diexf	-0.0579885	0.158592
Idi1	-0.0578753	0.455732
Sfxn1	-0.057813	0.673271
Pex14	-0.0576433	0.23042
Prpf6	-0.0576375	0.641976
Syne3	-0.0575651	0.186311
Itsn2	-0.0574767	0.235437
Prrc2c	-0.0574691	0.914118
Mybbp1a	-0.0573692	1.2802
Psmb6	-0.0572033	0.490552
Znf706	-0.057066	0.173556
Smyd5	-0.0570246	0.112032
Fam162a	-0.0569661	0.213701
Srek1	-0.056879	0.117611
Adk	-0.0568727	0.212972
Gspt1	-0.0567659	0.480079
Surf6	-0.056757	0.171072
Mat2a	-0.0566546	0.475137
Polr2b	-0.0566527	0.448213
Ddx41	-0.0565313	0.185725
Gins2	-0.0563482	0.197838
Serpinb1a	-0.0560099	0.265196
Hnrnph1	-0.0556889	0.39284
Nudt3	-0.0554523	0.224492
Mrpl53	-0.055446	0.412358
Atp6v1f	-0.0551554	0.0725873
Smarcd2	-0.054519	0.199551
Kpnb1	-0.0544993	0.984723
Gtf2i	-0.0544465	1.56955
Dtd1	-0.0544192	0.343982
Nol12	-0.0542374	0.337698
Psmd10	-0.05413	0.189735
Nt5c3a	-0.054039	0.373698
Hspbp1	-0.0540129	0.196478
Hk1	-0.0539385	0.845881
Ddx47	-0.0539144	0.232671
Sumo3	-0.05346	0.305489
Tagln2	-0.0533632	1.23642
Cd2bp2	-0.0533307	0.220438
Ptbp1	-0.0531082	0.115527
Rpl3	-0.0528323	0.19269
Abt1	-0.0526117	0.396564
Tut1	-0.0525099	0.17634
Crlf3	-0.0522086	0.182771
Ppp5c	-0.0519555	0.440269
Paics	-0.0519524	0.580756
Rps6	-0.0519428	0.180267
Igf2bp3	-0.051892	0.706652
Pebp1	-0.0518627	0.245815
Zpr1	-0.0517222	0.543597
Wapl	-0.0516885	0.363887
Pum3	-0.0516281	0.222757
Cyrib	-0.051623	0.150716
Ppif	-0.0515188	0.250177
Hnrnpm	-0.0513484	0.663944
Psmb9	-0.0513115	0.163761
Gnl2	-0.0512568	0.464405
Ripk1	-0.0507774	0.233511
Fbxl8	-0.0507469	0.0487055
Pes1	-0.0505466	0.212278
Pfdn6	-0.0498918	0.476393
Nras	-0.0496864	0.235219
Plcg1	-0.0495981	0.233031
Smndc1	-0.0494213	0.0960295
Rps6kb1	-0.0493762	0.253593
Dync1li1	-0.0492624	0.188683
Cops8	-0.0490723	0.14558
Rbm42	-0.0489763	0.361889
Taok3	-0.0489648	0.149694
Sf3b3	-0.0489464	0.44666
Lnpk	-0.0489254	0.43903
Psmd10	-0.0487016	0.229364
Tbk1	-0.0483379	0.138739
Nsa2	-0.0481173	0.429574
Khsrp	-0.0479234	0.852899
Mta1	-0.0476659	0.33991
Ncbp3	-0.0473626	0.223232
Eif2s3x	-0.0471013	0.475423
Rps6ka1	-0.0470524	0.108197
Nap1l4	-0.0467663	0.430044
Cwc22	-0.0465635	0.296321
Txndc5	-0.0461502	0.696191
Aimp1	-0.0461483	0.355869
Zc3h11a	-0.0461356	0.497566
Fh	-0.046128	0.164515
Srsf1	-0.0453676	0.262536
Rps27l	-0.0453485	0.24628
Uqcrq	-0.0452779	0.0891965
Map4	-0.0452671	0.46403
Dek	-0.045002	0.231159
Hnrnpf	-0.0449276	0.239212
Chd1	-0.0445855	0.205006
Hectd1	-0.0443675	0.360909
Rnps1	-0.0442333	0.121219
Timm10b	-0.0441392	0.30504
Luc7l	-0.0440178	0.162392
Vbp1	-0.0440063	0.302224
Cct5	-0.0439688	0.441812
Abce1	-0.0439383	2.03418
Rbm27	-0.0437895	0.0980059
Acsf2	-0.043787	0.134879
Mtch2	-0.0435619	0.168025
Eef1d	-0.043539	0.827201
Ndufs6	-0.0434971	0.339623
RtcA	-0.043389	0.198061
Nom1	-0.0431321	0.172639
Snrnp200	-0.0430126	0.731554
Aip	-0.0429039	0.37644
Nek7	-0.0428963	0.07262
Eif2s3x	-0.04287	0.413894
Ccdc43	-0.0424302	0.0232157
Bsg	-0.0424252	0.113782
Nptn	-0.0424099	0.307889
Amdhd2	-0.0423965	0.0609476
Usp36	-0.0422656	0.0953534
Rnf20	-0.0420742	0.204332
Nit1	-0.0418822	0.184966
Pfdn1	-0.0416889	0.247637
Etfdh	-0.0415688	0.101261
Strap	-0.0415236	0.45259
Impa1	-0.0414632	0.302842
Arhgap25	-0.0414054	0.0366225
Nrdc	-0.041242	0.232043
Clic4	-0.0411599	0.0795875
Cpsf3	-0.0410296	0.580274
Thumpd3	-0.0409584	0.213773
1 SV	-0.0408662	0.16583
Phax	-0.0407403	0.148533
Ewsr1	-0.0404097	0.0855291
Aqr	-0.0400944	0.234486
Dnajb1	-0.0399481	0.183707
Npm3	-0.0396074	0.240126
U2surp	-0.0396004	0.280423
Ppm1b	-0.0395622	0.159711
Ppig	-0.0393117	0.142459
Fau	-0.0388889	0.114352
Ddx3x	-0.038812	0.175442
Irs2	-0.0386473	0.102671
Grk2	-0.0386213	0.203935
Dohh	-0.0385691	0.0929735
Pds5b	-0.0384134	0.22619
Phf6	-0.0384051	0.364843
Fen1	-0.0383015	0.16773
Sf3b5	-0.0382506	0.149543
Ints3	-0.0377871	0.0532197
Diaph1	-0.037749	0.515019
Rab11b	-0.0376898	0.122605
Larp1	-0.0376587	0.612397
Rpl13a	-0.0375703	0.624769
Rpl17	-0.0374622	0.499715
Ube2k	-0.0374044	0.449533
Glud1	-0.0373389	0.439729
Cfdp1	-0.0368601	0.374873
Pgm1	-0.0365842	0.126312
Dnajc8	-0.0365626	0.663884
Gtf2e2	-0.0363661	0.165841
Riox2	-0.0363229	0.186517
Mrpl14	-0.0363172	0.0957109
Eif2s2	-0.0362047	0.22474
Tmsb4x	-0.0361373	0.125384
Dhx33	-0.0360095	0.201124
Noc3l	-0.0359147	0.224089
Puf60	-0.0358855	0.40452
Ddx39b	-0.0358391	0.116495
Bola1	-0.0357145	0.230247
Rps27	-0.0354265	0.361939
Naca	-0.0353877	0.176419
Smarce1	-0.0352256	0.164917
Scyl2	-0.0352249	0.148181
Tmpo	-0.035141	0.415747
Safb	-0.034619	0.814965
Usp24	-0.0343609	0.23356
Eif2b4	-0.0343151	0.345015
Xrn2	-0.0341746	0.17065
Atp5po	-0.0339928	0.208364
Uqcrb	-0.0339527	0.111334
Tra2b	-0.0335929	0.0972626
H2az2	-0.0333786	0.13036
Nup210	-0.0333652	0.380049
Srrm2	-0.033212	0.28244
Srm	-0.0331593	0.162766
Otulin	-0.033069	0.184045
Usf2	-0.0329463	0.0205619
Cyb5b	-0.0327886	0.0979522
Eif3i	-0.0327536	0.301193
Mia3	-0.0325171	0.112688
Msra	-0.032196	0.0690716
Atad3	-0.0321007	0.207003
Mcm4	-0.031915	0.410379
Naxe	-0.031882	0.0791314
Rbm25	-0.0317694	0.130548
Lmnb2	-0.0316868	0.323733
Pcbp1	-0.0316181	0.293761
Ap3s1	-0.0314687	0.218521
Trim25	-0.0312366	0.188356
Nsfl1c	-0.0312188	0.271084
Pqbp1	-0.0311635	0.861983
Nop56	-0.0311133	0.401749
Acp1	-0.0309957	0.106392
Tardbp	-0.0309416	0.140602
Aimp2	-0.0308329	0.24604
Cdk11b	-0.0306104	0.132144
Bcor	-0.0304699	0.010298
Ddx39a	-0.0302849	0.142017
Ndufv1	-0.0301749	0.140358
Dcaf1	-0.0301673	0.167082
Sumf2	-0.0300032	0.0665529
Rpl10a	-0.0299969	0.160301
Snrnp40	-0.0299911	0.195587
Vamp3	-0.0298576	0.158618
S100a13	-0.0297642	0.0725757
Gpkow	-0.0295658	0.0679937
Slirp	-0.0292587	0.0732068
Dhx30	-0.0291239	0.317511
Drg1	-0.028897	0.170315
Ddx24	-0.0288938	0.614491
Nifk	-0.0285244	0.113835
Atxn2l	-0.028485	0.53416
Snw1	-0.0284367	0.251199
Tut4	-0.0284163	0.0561586
Lgals9	-0.0282574	0.080216
Atxn10	-0.0282014	0.0809977
Zadh2	-0.0281951	0.0839341
Med22	-0.0280736	0.129454
Glyr1	-0.0280018	0.122609
Pih1d1	-0.0277259	0.159532
Gmfg	-0.0276203	0.203675
Ubtf	-0.0274054	0.19053
Rpl24	-0.0273711	0.0764644
Ddx5	-0.0273253	0.171349
Psme3	-0.0271734	0.327918
Vipas39	-0.0269998	0.0143807
Sympk	-0.0268879	0.0832022
Sash3	-0.0268313	0.0690166
Cct3	-0.0264212	0.309947
Sdhb	-0.0259743	0.134882
Nvl	-0.0258064	0.279227
Ndufs5	-0.0256735	0.100843
Spata5	-0.0253232	0.0997605
Hars1	-0.0252946	0.488122
Rbm7	-0.0252857	0.0636614
Znrd2	-0.025163	0.0618246
Akr1b1	-0.0248903	0.0781023
Tnfrsf9	-0.024854	0.0582896
Farsb	-0.02455	0.198596
Mcm6	-0.0245342	0.239714
Psmd3	-0.0244465	0.18732
Prim1	-0.0243848	0.0727968
Aldh16a1	-0.0243371	0.101867
Rps6ka3	-0.0242189	0.141203
Abcb1b	-0.0241826	0.0805289
Ykt6	-0.0241496	0.13184
Ppp1r2	-0.0241254	0.0843663
Rpl8	-0.0239271	0.292487
Cfap36	-0.0239143	0.146987
Ccdc6	-0.0237878	0.0550927
Rnf40	-0.0235049	0.187597
Gtpbp1	-0.0232538	0.154197
Prpf40a	-0.023236	0.131008
Tsnax	-0.0228526	0.0714576
Dffa	-0.0226765	0.00839513
Syncrip	-0.0226053	0.260553
Magoh	-0.022562	0.108179
Stat1	-0.0224915	0.0899315
Ndufa13	-0.0224864	0.0488437
Ddx39b	-0.02212	0.06733
Rcn1	-0.0220197	0.0698858
Impa2	-0.021904	0.0637133
Ahcy	-0.0218436	0.467277
Upf1	-0.0217845	0.301453
Srrm1	-0.0215111	0.094668
Pdcd10	-0.0215073	0.147652
Nmt1	-0.0211735	0.221073
Trmt5	-0.0210876	0.13988
Acsl4	-0.0210304	0.255508
Snx1	-0.02072	0.088859
Pik3c3	-0.0206636	0.13379
Rps4x	-0.0205555	0.150675
Pkn1	-0.020518	0.0570798
Ak3	-0.0204665	0.0677455
Gatad2a	-0.0203139	0.112769
Dhx29	-0.020113	0.0978123
Timm10b	-0.02007	0.112284
Ppcs	-0.0200405	0.0823059
Cox6b1	-0.0200373	0.0498924
Urod	-0.0193787	0.0628006
Mrps18b	-0.0190156	0.0453606
Pak2	-0.0190112	0.1081
Eif4a3	-0.0189069	0.126303
Xab2	-0.0188402	0.0887968
Sec61b	-0.0187823	0.102351
Cog2	-0.0187473	0.0658513
Csnk1d	-0.0182845	0.150332
Emd	-0.0182323	0.0931073
Srsf6	-0.0179418	0.118367
Dlg1	-0.0178026	0.051382
Pacs1	-0.0175978	0.0498963
Fth1	-0.0175374	0.134598
Sarnp	-0.0174014	0.137338
Snx1	-0.0172939	0.0525446
Capza1	-0.0172036	0.0522119
Akap13	-0.0171509	0.0709374
Mov10	-0.0170784	0.0690038
Exosc3	-0.0169417	0.0344981
Hsp90aa1	-0.0169188	0.233793
Fgfr1op2	-0.0168692	0.0431645
Hmgn2	-0.0165284	0.0360292
Timm8a1	-0.0164	0.033069
Ubxn4	-0.016367	0.0555929
Psme1	-0.0163441	0.0702462
Rpl7	-0.0163186	0.232753
Gcn1	-0.0159696	0.148031
Glrx3	-0.0155188	0.0917196
Atp2b1	-0.015494	0.0876125
Cblb	-0.0153554	0.113239
Gnl1	-0.0153465	0.094983
Rnf126	-0.0151437	0.00681111
Rrp1	-0.0151081	0.0709956
Ythdc1	-0.0147597	0.0805097
Tpi1	-0.0144552	0.0952405
Mcm7	-0.0144494	0.0737204
Txndc9	-0.0142619	0.0373409
Nup188	-0.0141932	0.0486671
Cops7a	-0.0141277	0.0607977
Pds5a	-0.014101	0.172671
Atp5if1	-0.0137278	0.0106938
Ccnt1	-0.0136484	0.0193479
Uba1	-0.013497	0.0996777
Kdm3b	-0.0133533	0.0321039
Nepro	-0.0131486	0.00382022
Qars1	-0.0130431	0.0978509
Prep	-0.0129801	0.168643
Txnl1	-0.012792	0.0982967
Hnrnpul1	-0.0127106	0.097036
Cdkn1a	-0.0124995	0.0561426
Dnajc7	-0.012392	0.108831
Gnpda1	-0.0123844	0.0420273
Ankfy1	-0.0123272	0.00310437
Uqcrc1	-0.0119966	0.10244
Coro1c	-0.01192	0.117748
Ddx1	-0.0118955	0.0948118
Rtf1	-0.01168	0.0416434
Tbc1d15	-0.0115554	0.041181
Prdx5	-0.0115452	0.0353414
Nt5c	-0.0114269	0.05035
Gimap1	-0.0113233	0.0445979
Dars1	-0.0111987	0.0932186
Pcmt1	-0.0109685	0.0368337
Ppp6r3	-0.0109253	0.0376612
Ptcd3	-0.0108668	0.0244861
Slc25a5	-0.0105928	0.0665715
Rad50	-0.0100848	0.0837852
Ap1g1	-0.0100034	0.00350756
Ccdc22	-0.0098794	0.022108
Rps3	-0.0097516	0.091003
Slu7	-0.0097504	0.0596474
Oxsr1	-0.0095851	0.0312486
Purb	-0.0094808	0.0473991
Gmfb	-0.0094363	0.0355522
Pdhb	-0.0093517	0.106569
Tmx3	-0.0091667	0.0429288
Lgals3bp	-0.0089378	0.0149161
Slc25a12	-0.008873	0.0370415
Atic	-0.0086606	0.0882882
Ubl4a	-0.0086339	0.0664534
Smu1	-0.0086206	0.0847505
Gopc	-0.008454	0.0298001
Apeh	-0.0084356	0.022468
Lbr	-0.0083186	0.0656771
Bak1	-0.0080611	0.0127881
Sbds	-0.0079206	0.066345
Znf598	-0.0079066	0.0189672
Samd9l	-0.0076707	0.0116737
Rnmt	-0.0075868	0.0437208
Rps20	-0.0074501	0.0646629
Tra2a	-0.0073058	0.0192811
Npm1	-0.0072581	0.0163597
Ncoa5	-0.0071907	0.0828867
Ddx55	-0.0071653	0.00586719
Ccar2	-0.0071398	0.0382574
Rpl18	-0.0070915	0.012488
Crnkl1	-0.0070534	0.0270544
Celf1	-0.0069466	0.0144723
Dhrs7b	-0.0068544	0.0196272
Ddx49	-0.0068258	0.0157769
Hnrnpa2b1	-0.0067081	0.057622
Gemin5	-0.0066859	0.0252386
Vps35	-0.0065721	0.0661041
Ftl1	-0.0065517	0.00858289
Nme2	-0.0064004	0.0288411
Rps14	-0.0062084	0.024189
Uggt1	-0.0059522	0.0224436
Wdr4	-0.0059255	0.00429368
Rpl11	-0.0058873	0.0381662
Scp2	-0.0058117	0.023148
Ddb1	-0.0056502	0.0308787
Esyt1	-0.0053387	0.0285249
Espn	-0.0051212	0.018565
Ppp4r2	-0.0048841	0.0144614
Sting1	-0.0048631	0.00850773
Lrrc47	-0.0048122	0.0258197
Arhgdia	-0.0045904	0.0140319
Phip	-0.0041453	0.0102107
Chmp2a	-0.0038986	0.00899946
Ep300	-0.0037734	0.00832043
Atp5f1b	-0.0033696	0.0178573
Nipsnap1	-0.0032673	0.0157234
Pgam1	-0.0031954	0.0132654
Tuba4a	-0.0031363	0.0110366
Ddost	-0.0030874	0.0128345
Rbpj	-0.0030066	0.0106639
Tomm40	-0.002936	0.0107945
Rpl7a	-0.002807	0.0108475
Dynlrb1	-0.0025368	0.0103573
Stam2	-0.0024726	0.00939873
Csk	-0.00247	0.00456699
Eif3e	-0.0022926	0.0206155
Lig3	-0.0020568	0.0126371
Rpl37a	-0.0018711	0.00316356
Lmnb1	-0.00173	0.0100607
Ganab	-0.0016575	0.0139569
Acin1	-0.0013485	0.0128006
Ilkap	-0.0008914	0.00181452
Rps29	-0.0008335	0.00275574
Myl12b	-0.0007706	0.00253884
Khdrbs1	-0.000349	0.00139203
Bri3bp	-0.0002759	0.00158293
Rpl35a	-0.0002238	0.00086757
Brd3	-0.00022	0.00042949
Hsd17b12	-0.000206	0.0012522
Rhog	0.00024223	0.00095672
Nob1	0.0009435	0.0018578
Ankrd13a	0.00104777	0.00198279
Larp7	0.0013682	0.0058186
Api5	0.00139236	0.00544764
Vim	0.00164413	0.021431
Mrpl43	0.0017039	0.00524515
Dph5	0.0019207	0.00233967
Naa50	0.00205739	0.0190544
Rpl4	0.00206312	0.00562165
Rnaseh2b	0.00220426	0.00603585
Eif3m	0.00223986	0.00488544
Sap30bp	0.00236829	0.00915549
Fyb1	0.00260226	0.0106493
[truncated: 1,490 more rows]
