# Supplementary material for: TMED inhibition suppresses cell surface PD-1 expression and overcomes T cell dysfunction
Source: J Immunother Cancer. 2024 Nov 7;12(11):e010145. doi: 10.1136/jitc-2024-010145 (PMC11552591; doi:10.1136/jitc-2024-010145)
Supplement: online supplemental table 4 [file jitc-12-11-s013.xlsx]

## Sheet: README
		TABLE 4
		1. Dysfunctional geneset used in Figure 4
		2. Datasets used in Figure 4D
		3. T cell marker genes used in Figure 4D
		4. Signatures used in Figure 5
		5. TIL data used in Figure 4H-J
		6. RNA seq - Activated - sgCtrl vs sgTmed10
		7. RNA seq - Activated - Veh vs AGN
		8. RNA seq - ACT - preinject sgCtrl vs. sgTmed10
		9. RNA seq - ACT - tumor digest sgCtrl vs sgTmed10
		10. RNA seq - ACT - CD8 enriched sgCtrl vs sgTmed10
		11. RNA seq - AGN - CD8 enriched Veh vs AGN

## Sheet: 1. Dysfunction
	Dysfunction Signature
1	LAG3
2	HAVCR2
3	PDCD1
4	PTMS
5	FAM3C
6	IFNG
7	AKAP5
8	CD7
9	PHLDA1
10	ENTPD1
11	SNAP47
12	TNS3
13	CXCL13
14	RDH10
15	DGKH
16	KIR2DL4
17	LYST
18	MIR155HG
19	RAB27A
20	CSF1
21	CTLA4
22	TNFRSF9
23	CD27
24	CCL3
25	ITGAE
26	PAG1
27	TNFRSF1B
28	GALNT1
29	GBP2
30	MYO7A

## Sheet: 2. scRNAseq datasets used
	Datasets
1	BCC_GSE123813_aPD1
2	BRCA_GSE110686
3	BRCA_GSE114727_10X
4	BRCA_GSE136206_mouse_aPD1aCTLA4
5	CHOL_GSE125449_aPD1aPDL1aCTLA4
6	CLL_GSE125881
7	CRC_GSE108989
8	CRC_GSE112865_mouse_aPD1
9	CRC_GSE120909_mouse_aPD1
10	CRC_GSE122969_mouse_aPD1aTIM3
11	CRC_GSE139555
12	CRC_GSE146771_10X
13	CRC_GSE146771_Smartseq2
14	HNSC_GSE103322
15	HNSC_GSE139324
16	KIRC_GSE111360
17	KIRC_GSE139555
18	LIHC_GSE140228_10X
19	LIHC_GSE98638
20	MCC_GSE118056_aPDL1
21	NSCLC_EMTAB6149
22	NSCLC_GSE127471
23	NSCLC_GSE131907
24	NSCLC_GSE139555
25	NSCLC_GSE99254
26	SCC_GSE123813_aPD1
27	SKCM_GSE120575_aPD1aCTLA4
28	SKCM_GSE139249
29	SKCM_GSE148190
30	UCEC_GSE139555
31	UVM_GSE139829
Li & van der Leun	GSE123139

## Sheet: 3. Marker genes
Major-lineage cell type	Markers
CD8T	BCL11B, CCL5, CD2, CD247, CD27, CD3D, CD3E, CD3G, CD6, CD69, CD7, CD8A, CD8B, CD96, CRTAM, CST7, CTSW, DPP4, DSC1, DUSP2, FAIM3, FLT3LG, GNLY, GPR171, GRAP2, GZMA, GZMB, GZMH, GZMK, GZMM, ICOS, IGKC, IL7R, ITK, KLRB1, KLRC3, KLRC4, KLRD1, KLRF1, KLRK1, LAG3, LCK, LEF1, LIME1, LTB, LY9, MAP4K1, MAP9, NCR3, NKG7, PIK3IP1, PRF1, PTGDR, PTPRCAP, PVRIG, RASA3, RPL3P7, SH2D1A, SIRPG, TCF7, TRAC, TRAT1,…
CD8Tex	BCL11B, CCL5, CD2, CD247, CD27, CD3D, CD3E, CD3G, CD6, CD69, CD7, CD8A, CD8B, CD96, CRTAM, CST7, CTSW, DPP4, DSC1, DUSP2, FAIM3, FLT3LG, GNLY, GPR171, GRAP2, GZMA, GZMB, GZMH, GZMK, GZMM, ICOS, IGKC, IL7R, ITK, KLRB1, KLRC3, KLRC4, KLRD1, KLRF1, KLRK1, LAG3, LCK, LEF1, LIME1, LTB, LY9, MAP4K1, MAP9, NCR3, NKG7, PIK3IP1, PRF1, PTGDR, PTPRCAP, PVRIG, RASA3, RPL3P7, SH2D1A, SIRPG, TCF7, TRAC, TRAT1,…

## Sheet: 4. Signatures
Haining Terminal Exhaustion	Tirosh Dysfunction
2900026A02Rik	NPEPPS
Abi3	NOTCH2
Adam19	CABLES1
Akna	CERK
Apobec3	MTMR3
Arhgap9	RELB
Arl6ip1	KLF3
Armc7	CAMK2D
AW112010	CCNG2
Bcl2a1b	SLC25A33
Cbx4	PIM3
Ccl3	RNF149
Ccl4	SWAP70
Ccl5	PINK1
Cd160	RAB2A
Cd164	FAM168B
Cd27	MAP2K7
Cd3e	MIR466I
Cd3g	ASAP1
Cd7	GRASP
Cd82	POU2AF1
Cd8a	GATA3
Cst7	B3GNT2
Cxcr6	FAS
Dapk2	PIAS2
Dtx1	FOXO1
Dusp2	SEC24B
Efhd2	TUBB2B
Eif4a2	PARP3
Fam189b	PIGH
Fasl	BRAP
Foxn3	ATP6V0D1
Fyn	IFT80
Gimap1	FRRS1
Gimap6	GPR132
Gimap7	SFPI1
Glrx	SH2B3
Gm12216	WFDC17
Gng2	CD74
Gramd1a	TBC1D22B
Gzma	CD19
Gzmb	PHC2
Gzmk	TRAT1
H2-Q4	SLAMF6
Hcst	YPEL3
Hspa5	RARA
Id2	GM9159
Ifi47	MAN1A
Ifit3	CRTC3
Il21r	MKRN1
Isg15	BCL6
Itk	CLN6
Itpkb	MYB
Lag3	NDUFV1
Lax1	SLC28A2
Lrrk1	FBXL20
Mbnl1	SCIN
Mxd4	LGMN
Nr4a2	WTAP
Pdcd1	BCL3
Pfdn5	SLC2A6
Pla2g16	IL2RG
Plac8	SNTB1
Prdx5	KDM5B
Prkch	UTP15
Psmb10	LATS2
Psmb8	RASSF2
Psme1	IFI30
Ptger4	KDM4B
Ptpn18	IER5
Ptpn22	CD5
Rgs1	MNDAL
Rgs2	PCGF5
Rgs3	GPR35
Rtp4	SPRY1
Runx3	TNIP1
Serpina3g	CSNK1D
Serpinb6b	NSMCE1
Sh2d2a	NR4A1
Shisa5	OSBPL11
Sipa1	PNRC1
Slc3a2	ITGAE
Stat1	SNX18
Stk17b	TMEM55B
Tap2	IKZF2
Tapbp	ISCU
Tapbpl	FAM196B
Tnfrsf1b	TMEM243
Tox	ZFP62
Ucp2	RASGEF1B
Vmp1	DTWD1
Zbp1	GNA13
	JAK2
	EIF3F
	CCR7
	SGPP1
	SLAMF7
	QRICH1
	EML4
	CACNB3

## Sheet: 5. TIL data
	TMED1	TMED2	TMED3	TMED4	TMED5	TMED6	TMED7	TMED8	TMED9	TMED10	PDCD1	os.E	os.T
TIL_1	4.34585	6.92422	6.13509	7.05653	5.61374	-3.65227	3.32882	5.57895	7.4118	7.17296	6.53715	0	104.2
TIL_10	4.59246	6.88037	6.32819	7.06449	5.71839	-2.63223	2.89581	5.38458	7.62398	7.08373	5.1102	1	15.93
TIL_11	4.19506	6.85397	6.17081	7.038	5.88709	-2.03376	2.82422	5.72927	7.38854	7.18029	5.14615	1	12.03
TIL_12	4.42249	7.31238	6.16292	7.13898	6.1242	-2.88311	4.04051	6.04111	7.61294	7.58714	4.71829	1	4
TIL_13	4.14972	7.13647	6.08607	7.15727	6.08137	-0.424071	2.99597	6.65749	7.61525	7.33205	5.33576	1	1.97
TIL_15	4.36195	6.3425	6.75952	6.86346	5.26144	-2.74867	2.36403	4.77959	7.63309	6.71608	4.70584	1	4.57
TIL_17	4.04231	7.30618	5.9503	7.15114	6.22451	-1.75329	3.40566	5.68588	7.73217	7.38324	6.7527	1	8.73
TIL_19	4.15078	7.42058	5.98987	7.06184	6.4719	-1.07905	4.50116	5.72219	7.22737	7.7804	5.66525	1	6.93
TIL_2	4.12904	6.94459	5.97054	6.76469	5.8361	-2.43744	3.77418	5.6376	7.52079	7.3206	3.92597	1	5.83
TIL_20	3.80056	6.97737	5.965	6.91294	5.82177	-3.73602	3.10947	5.40439	7.54649	7.40588	4.63467	1	6.53
TIL_21	4.30112	7.24586	6.21982	7.12662	6.09284	-1.0122	3.84104	6.05748	7.32447	7.43764	6.10377	1	2.53
TIL_22	4.06787	7.21656	6.05504	7.18382	6.07455	-2.33666	3.60753	5.21243	7.55621	7.48238	6.74358	0	66.63
TIL_26	3.95174	7.30546	6.16671	6.8588	6.10831	-2.81114	3.65809	5.99814	7.61868	7.50695	6.15522	1	3.17
TIL_27	4.35766	7.19657	6.10662	7.04236	6.21693	-1.54704	2.95353	5.80971	7.545	7.58762	5.7052	1	9.67
TIL_28	4.27789	6.97229	6.17134	6.83032	5.79504	-1.82302	3.40055	5.33686	7.49707	7.13778	4.99716	1	26.13
TIL_29	4.15767	7.06871	6.18482	6.76008	6.1234	-5.2325	3.13819	6.23255	7.44015	7.11429	5.27232	1	6.5
TIL_3	4.36159	7.03637	5.8857	6.83799	5.71009	-1.8354	3.00438	5.50688	7.17354	7.08373	5.77596	0	68.33
TIL_30	4.12893	7.29004	5.82341	7.01859	6.31137	-1.12801	3.84381	5.62624	7.37619	7.55465	6.34579	1	8.97
TIL_32	4.26685	7.01955	6.25293	7.05259	5.72872	-2.58222	3.30043	5.45356	7.50657	7.3883	5.10528	1	28.83
TIL_35	4.63854	6.80614	6.83553	7.12186	5.55114	-1.22517	1.73261	5.01544	7.93684	7.02823	4.81755	1	5.07
TIL_38	4.60878	7.01319	6.49635	7.11051	5.68332	-2.36029	3.09445	5.39364	7.42504	7.23243	3.84637	0	110.4
TIL_4	4.24307	7.08424	6.14343	6.97314	6.045	-1.55434	3.83003	6.40833	7.62653	7.38434	4.99196	1	2.67
TIL_40	4.08723	6.94964	6.17216	6.85004	5.89103	-0.984518	3.11185	5.66767	7.47211	7.27063	4.032	0	95.4
TIL_42	4.06557	7.09069	6.34396	7.02329	6.04857	-1.7488	3.62782	5.67518	7.52288	7.42045	6.02119	1	5.47
TIL_58	4.58545	7.10941	6.38106	6.98045	5.88279	-1.8758	3.03642	5.08998	7.9541	7.42975	6.0048	1	14
TIL_6	4.20547	7.12091	6.13369	7.06763	5.85923	-2.6649	3.68003	5.68825	7.13993	7.34293	6.52528	0	72.53
TIL_60	4.55855	7.06344	6.44519	6.72622	5.93538	-2.96971	3.53809	5.18106	7.81476	7.19696	6.24607	1	8.63
TIL_61	4.95273	6.77257	5.49469	6.96934	5.77813	-3.56691	2.47018	4.62456	8.01445	7.05849	6.2248	1	2.7
TIL_62	4.58599	6.96844	6.21389	7.06967	5.72808	-1.63689	2.99806	4.98121	7.75162	7.01884	6.64673	1	3.57
TIL_66	4.4567	7.06036	6.2442	6.86691	5.93507	-0.948218	2.97878	5.64227	7.95217	7.37395	5.1156	1	2.27
TIL_67	4.60401	6.68994	6.03823	7.24595	5.68187	-1.0467	2.75574	5.03773	7.59182	7.04656	5.73653	1	2.83
TIL_7	4.3211	7.16133	5.9317	6.91619	6.16468	-5.28807	3.80204	6.00482	7.25617	7.51262	5.63896	1	22.57
TIL_74	4.43629	7.13957	6.40424	7.06783	6.02979	-2.20596	2.83843	5.24342	7.94562	7.4405	5.46095	1	4.4
TIL_77	4.95813	6.64048	6.064	7.01036	5.62262	-1.85973	2.49462	5.58397	7.8947	6.95958	7.3983	1	3.8
TIL_87	4.8262	6.931	6.32463	6.97393	5.67146	-0.800856	2.33492	4.8262	7.93688	7.26268	5.17401	1	7.23333
TIL_88	4.67965	6.91524	6.38431	6.91524	5.75279	-2.07376	3.06466	5.08836	7.83197	7.21088	6.4283	1	10.2333
TIL_89	4.95332	7.0688	6.3618	7.10068	5.77354	-0.0168317	3.57227	4.90491	8.03677	7.3603	6.71811	1	8.3
TIL_9	4.70839	6.9013	6.61228	6.95711	5.46062	-2.24081	2.51408	5.22912	7.85176	7.05283	7.07757	1	2.97
TIL_90	4.65283	7.11675	6.43292	6.99707	5.90318	-3.48842	3.2973	5.14941	7.74619	7.3863	6.95071	1	2.36667
TIL_91	4.7795	7.02106	6.48607	6.82343	5.63202	-1.7802	3.2642	6.17851	7.82033	7.11697	5.51033	1	3.9
TIL_92	4.79847	7.10914	6.37682	6.99723	5.92242	-1.06778	3.21021	5.28154	7.88389	7.32425	5.39275	1	2.3
TIL_93	4.53278	6.98876	6.29644	7.07693	5.95156	-3.38011	2.86148	4.66246	7.84971	7.29261	4.56436	1	0.63

## Sheet: 6. sgCtrl vs sgTmed10
external_gene_name	baseMean	log2FoldChange	lfcSE	stat	pvalue	padj	ensembl_gene_id	ensembl_gene_id.1	chromosome_name	start_position	end_position	ensembl_peptide_id_version
Il24	4420.17	1.01001	0.0439091	23.0022	4.43424e-117	4.47016e-113	ENSMUSG00000026420	ENSMUSG00000026420	1	130882074	130887454	ENSMUSP00000140149.1
Mki67	6898.91	0.901329	0.0497715	18.1094	2.68905e-73	1.35541e-69	ENSMUSG00000031004	ENSMUSG00000031004	7	135689784	135716361	ENSMUSP00000033310.7
Il10	1733.27	0.899844	0.0583964	15.4092	1.41861e-53	4.76702e-50	ENSMUSG00000016529	ENSMUSG00000016529	1	131019845	131024974	ENSMUSP00000016673.5
Pck2	802.926	-1.24615	0.0863656	-14.4288	3.4089e-47	8.59129e-44	ENSMUSG00000040618	ENSMUSG00000040618	14	55540266	55551242	ENSMUSP00000153733.1
Hspa5	17314.4	-0.417401	0.0318718	-13.0962	3.46046e-39	6.97699e-36	ENSMUSG00000026864	ENSMUSG00000026864	2	34771970	34777547	ENSMUSP00000028222.6
Aldh1l2	113.471	-3.12243	0.243785	-12.8081	1.47691e-37	2.48146e-34	ENSMUSG00000020256	ENSMUSG00000020256	10	83487450	83534140	ENSMUSP00000020497.7
Tnfrsf8	4099.28	0.560238	0.0450455	12.4371	1.64264e-35	2.36564e-32	ENSMUSG00000028602	ENSMUSG00000028602	4	145267137	145315164	ENSMUSP00000030339.6
Atp2b4	2714.69	0.722755	0.0582525	12.4073	2.38624e-35	3.00697e-32	ENSMUSG00000026463	ENSMUSG00000026463	1	133699457	133801041	ENSMUSP00000119242.1
Sqstm1	2554.75	-0.693491	0.0564883	-12.2767	1.20814e-34	1.35325e-31	ENSMUSG00000015837	ENSMUSG00000015837	11	50199366	50210827	ENSMUSP00000015981.5
Cenpf	1386.02	0.990646	0.0820334	12.0761	1.4121e-33	1.42354e-30	ENSMUSG00000026605	ENSMUSG00000026605	1	189640606	189688086	ENSMUSP00000129738.1
Copa	6718.98	-0.438231	0.0380748	-11.5098	1.17811e-30	1.07968e-27	ENSMUSG00000026553	ENSMUSG00000026553	1	172082529	172122330	ENSMUSP00000118179.1
Akap13	6719.03	0.484236	0.0425108	11.3909	4.6423e-30	3.89992e-27	ENSMUSG00000066406	ENSMUSG00000066406	7	75455534	75754609	ENSMUSP00000147237.1
Lif	3704.32	0.505603	0.0445634	11.3457	7.79008e-30	6.04091e-27	ENSMUSG00000034394	ENSMUSG00000034394	11	4257557	4272514	ENSMUSP00000067066.5
Serp1	2737.88	-0.577026	0.0514104	-11.2239	3.11193e-29	2.24081e-26	ENSMUSG00000027808	ENSMUSG00000027808	3	58519817	58525892	ENSMUSP00000029385.7
Asns	2252.87	-0.596556	0.0544478	-10.9565	6.18626e-28	4.15758e-25	ENSMUSG00000029752	ENSMUSG00000029752	6	7675169	7693254	ENSMUSP00000111204.1
Vwa5a	1051.08	-0.94695	0.0869046	-10.8964	1.19867e-27	7.55239e-25	ENSMUSG00000023186	ENSMUSG00000023186	9	38718268	38743337	ENSMUSP00000001544.5
Slc7a5	6340.98	-0.429543	0.0402562	-10.6702	1.40292e-26	8.31933e-24	ENSMUSG00000040010	ENSMUSG00000040010	8	121881150	121907694	ENSMUSP00000041557.8
Aqp9	1256.74	-0.935638	0.0882393	-10.6034	2.87285e-26	1.60896e-23	ENSMUSG00000032204	ENSMUSG00000032204	9	71110659	71168682	ENSMUSP00000074063.2
S100a6	6876.51	0.519552	0.0492747	10.544	5.41423e-26	2.87268e-23	ENSMUSG00000001025	ENSMUSG00000001025	3	90612882	90624181	ENSMUSP00000001051.4
Igf2r	5024.22	0.448914	0.0426044	10.5368	5.84597e-26	2.94666e-23	ENSMUSG00000023830	ENSMUSG00000023830	17	12682406	12769664	ENSMUSP00000024599.7
Tmem154	662.212	-1.27533	0.121374	-10.5074	7.98677e-26	3.83403e-23	ENSMUSG00000056498	ENSMUSG00000056498	3	84666192	84704575	ENSMUSP00000103310.1
Top2a	10599.6	0.390518	0.0373298	10.4613	1.30054e-25	5.95942e-23	ENSMUSG00000020914	ENSMUSG00000020914	11	98992943	99024189	ENSMUSP00000068896.7
Gzma	18743	0.367436	0.0354169	10.3746	3.23602e-25	1.41836e-22	ENSMUSG00000023132	ENSMUSG00000023132	13	113093825	113100981	ENSMUSP00000153593.1
Gzmd	3914.32	0.496395	0.0479178	10.3593	3.79695e-25	1.59488e-22	ENSMUSG00000059256	ENSMUSG00000059256	14	56129556	56132608	ENSMUSP00000080742.6
Aspm	968.249	0.995884	0.0962798	10.3436	4.47205e-25	1.80331e-22	ENSMUSG00000033952	ENSMUSG00000033952	1	139454772	139494091	ENSMUSP00000142880.1
Avil	131.784	-2.48602	0.240719	-10.3275	5.29185e-25	2.05181e-22	ENSMUSG00000025432	ENSMUSG00000025432	10	127000709	127020994	ENSMUSP00000026500.5
Cenpe	1625.16	0.719945	0.070902	10.1541	3.17766e-24	1.18645e-21	ENSMUSG00000045328	ENSMUSG00000045328	3	135212537	135273611	ENSMUSP00000057938.7
Dgat1	906.193	0.815911	0.0806128	10.1214	4.4421e-24	1.59932e-21	ENSMUSG00000022555	ENSMUSG00000022555	15	76502015	76511953	ENSMUSP00000023214.4
Egr1	1953.35	-0.716247	0.0711262	-10.0701	7.4917e-24	2.60427e-21	ENSMUSG00000038418	ENSMUSG00000038418	18	34859823	34864984	ENSMUSP00000069616.5
Gzme	2123.85	0.554932	0.055234	10.0469	9.47717e-24	3.18464e-21	ENSMUSG00000022156	ENSMUSG00000022156	14	56117626	56120625	ENSMUSP00000086978.6
Fam129a	2887.55	-0.503677	0.05033	-10.0075	1.41294e-23	4.5948e-21	ENSMUSG00000026483	ENSMUSG00000026483	1	151571186	151721939	ENSMUSP00000115822.1
Anxa5	1534.96	-0.653159	0.065967	-9.90129	4.10936e-23	1.29458e-20	ENSMUSG00000027712	ENSMUSG00000027712	3	36448923	36475894	ENSMUSP00000029266.8
Sell	1263.28	0.761268	0.077559	9.81534	9.67145e-23	2.95448e-20	ENSMUSG00000026581	ENSMUSG00000026581	1	164061982	164084181	ENSMUSP00000142237.1
Calu	3117.81	-0.532003	0.0543081	-9.79602	1.17113e-22	3.4724e-20	ENSMUSG00000029767	ENSMUSG00000029767	6	29348069	29377110	ENSMUSP00000134708.1
Mga	2126.54	0.616157	0.0632486	9.74183	1.99926e-22	5.75845e-20	ENSMUSG00000033943	ENSMUSG00000033943	2	119897228	119969581	ENSMUSP00000043795.6
Herc2	2114.43	0.62357	0.0648302	9.61852	6.67867e-22	1.87021e-19	ENSMUSG00000030451	ENSMUSG00000030451	7	56050196	56231800	ENSMUSP00000145771.1
Il23a	469.552	-1.03664	0.108219	-9.57908	9.7911e-22	2.66768e-19	ENSMUSG00000025383	ENSMUSG00000025383	10	128296139	128298752	ENSMUSP00000026449.1
Hectd4	1432.94	0.8291	0.0871779	9.51045	1.89843e-21	5.03633e-19	ENSMUSG00000042744	ENSMUSG00000042744	5	121220219	121368577	ENSMUSP00000048345.6
Sec24d	919.168	-0.800666	0.0848956	-9.43118	4.05507e-21	1.04818e-18	ENSMUSG00000039234	ENSMUSG00000039234	3	123267455	123365641	ENSMUSP00000035823.7
Nucb1	3912.41	-0.481821	0.0513914	-9.37551	6.88396e-21	1.73493e-18	ENSMUSG00000030824	ENSMUSG00000030824	7	45490458	45510406	ENSMUSP00000147383.1
Usp34	3918.83	0.522766	0.0559283	9.34708	9.01047e-21	2.21548e-18	ENSMUSG00000056342	ENSMUSG00000056342	11	23306895	23490560	ENSMUSP00000120747.1
Nup210	7932.3	0.35793	0.0383781	9.3264	1.09533e-20	2.62905e-18	ENSMUSG00000030091	ENSMUSG00000030091	6	91013068	91116829	ENSMUSP00000032179.7
Ahnak	10868.4	0.859481	0.0931743	9.22444	2.85047e-20	6.6827e-18	ENSMUSG00000069833	ENSMUSG00000069833	19	8989284	9076914	ENSMUSP00000090633.2
Vps13d	1299.99	0.725635	0.0788498	9.20275	3.48902e-20	7.99383e-18	ENSMUSG00000020220	ENSMUSG00000020220	4	144972622	145195005	ENSMUSP00000043240.7
Setx	3309.37	0.469246	0.0510305	9.19541	3.7357e-20	8.35698e-18	ENSMUSG00000043535	ENSMUSG00000043535	2	29124181	29182471	ENSMUSP00000119521.1
Rbl2	2760.67	0.491826	0.0534989	9.1932	3.81332e-20	8.35698e-18	ENSMUSG00000031666	ENSMUSG00000031666	8	91070057	91123844	ENSMUSP00000034091.7
Prpf8	8790.97	0.383902	0.0420163	9.13698	6.42228e-20	1.37751e-17	ENSMUSG00000020850	ENSMUSG00000020850	11	75486816	75509449	ENSMUSP00000018449.4
Ep400	3308.42	0.580243	0.0637101	9.10755	8.42657e-20	1.76975e-17	ENSMUSG00000029505	ENSMUSG00000029505	5	110664373	110770717	ENSMUSP00000049038.8
Gzmc	5872.56	0.422412	0.0470514	8.97767	2.76568e-19	5.68995e-17	ENSMUSG00000079186	ENSMUSG00000079186	14	56231441	56234656	ENSMUSP00000015585.2
Trib3	628.501	-0.934788	0.104462	-8.9486	3.60013e-19	7.25859e-17	ENSMUSG00000032715	ENSMUSG00000032715	2	152337422	152344032	ENSMUSP00000041747.6
Sel1l	1885.16	-0.537629	0.0605183	-8.88375	6.46451e-19	1.27782e-16	ENSMUSG00000020964	ENSMUSG00000020964	12	91806043	91849157	ENSMUSP00000021347.5
Plec	6033.4	0.391264	0.0442115	8.84982	8.76603e-19	1.69943e-16	ENSMUSG00000022565	ENSMUSG00000022565	15	76170974	76232574	ENSMUSP00000074383.5
Arhgef3	1043.18	-0.85752	0.0984472	-8.71045	3.0266e-18	5.75682e-16	ENSMUSG00000021895	ENSMUSG00000021895	14	27114899	27403911	ENSMUSP00000153396.1
Itpr1	2786.5	0.466274	0.054336	8.58132	9.37945e-18	1.751e-15	ENSMUSG00000030102	ENSMUSG00000030102	6	108213096	108551109	ENSMUSP00000032192.6
Fasn	10371.7	0.30362	0.0354005	8.57672	9.7621e-18	1.7893e-15	ENSMUSG00000025153	ENSMUSG00000025153	11	120805846	120824547	ENSMUSP00000052872.7
Herpud1	1236.26	-0.611242	0.0718258	-8.51005	1.73855e-17	3.12971e-15	ENSMUSG00000031770	ENSMUSG00000031770	8	94386438	94395377	ENSMUSP00000124201.1
Notch1	3808.38	0.39636	0.046605	8.50468	1.82102e-17	3.22066e-15	ENSMUSG00000026923	ENSMUSG00000026923	2	26457903	26516663	ENSMUSP00000028288.4
Nsd1	2720.04	0.48291	0.0573053	8.42697	3.54727e-17	6.16552e-15	ENSMUSG00000021488	ENSMUSG00000021488	13	55209782	55318325	ENSMUSP00000153677.1
Dnmt1	4576.13	0.385086	0.045741	8.41882	3.80291e-17	6.49783e-15	ENSMUSG00000004099	ENSMUSG00000004099	9	20907209	20959888	ENSMUSP00000136669.2
Ubr4	5502.8	0.862972	0.102925	8.38452	5.09344e-17	8.55783e-15	ENSMUSG00000066036	ENSMUSG00000066036	4	139352609	139489588	ENSMUSP00000117419.1
Cbx5	3736.25	0.415489	0.04968	8.3633	6.09865e-17	9.98879e-15	ENSMUSG00000009575	ENSMUSG00000009575	15	103191544	103239816	ENSMUSP00000113157.1
Knl1	1029.77	0.765125	0.0914954	8.36244	6.14329e-17	9.98879e-15	ENSMUSG00000027326	ENSMUSG00000027326	2	119047119	119105501	ENSMUSP00000118646.1
Ago2	5265.26	0.428828	0.0519471	8.25511	1.51767e-16	2.42852e-14	ENSMUSG00000036698	ENSMUSG00000036698	15	73095844	73184935	ENSMUSP00000042207.9
Sars	3503.83	-0.397053	0.0481099	-8.25303	1.54427e-16	2.43247e-14	ENSMUSG00000068739	ENSMUSG00000068739	3	108424865	108445209	ENSMUSP00000088041.5
Copb1	3042	-0.410131	0.0497357	-8.24622	1.63482e-16	2.53548e-14	ENSMUSG00000030754	ENSMUSG00000030754	7	114215559	114254711	ENSMUSP00000033012.7
Prrc2c	7199.69	0.436074	0.0530567	8.21903	2.0516e-16	3.13367e-14	ENSMUSG00000040225	ENSMUSG00000040225	1	162670725	162740556	ENSMUSP00000138548.1
Phc3	4612.05	0.467153	0.056863	8.21541	2.11432e-16	3.18126e-14	ENSMUSG00000037652	ENSMUSG00000037652	3	30899371	30969415	ENSMUSP00000130142.1
Espl1	1136.65	0.638213	0.0777337	8.21024	2.20749e-16	3.2726e-14	ENSMUSG00000058290	ENSMUSG00000058290	15	102296266	102324357	ENSMUSP00000064465.4
Cntrl	3716	0.451217	0.0550468	8.19697	2.46518e-16	3.60167e-14	ENSMUSG00000057110	ENSMUSG00000057110	2	35109492	35178822	ENSMUSP00000028235.4
Cad	4879.65	0.348851	0.0428336	8.14434	3.81371e-16	5.49229e-14	ENSMUSG00000013629	ENSMUSG00000013629	5	31054780	31078479	ENSMUSP00000013773.5
P4hb	12143.3	-0.292269	0.0360201	-8.11405	4.89614e-16	6.85527e-14	ENSMUSG00000025130	ENSMUSG00000025130	11	120560298	120573253	ENSMUSP00000026122.4
Hcfc1	5277.1	0.341319	0.0420568	8.11567	4.83109e-16	6.85527e-14	ENSMUSG00000031386	ENSMUSG00000031386	X	73942792	73966357	ENSMUSP00000033761.6
Il1a	119.808	-1.66855	0.205752	-8.10954	5.08113e-16	7.01683e-14	ENSMUSG00000027399	ENSMUSG00000027399	2	129299610	129309972	ENSMUSP00000028882.1
Dync1h1	4932.65	0.743259	0.0919276	8.08526	6.20309e-16	8.45045e-14	ENSMUSG00000018707	ENSMUSG00000018707	12	110601452	110666945	ENSMUSP00000018851.7
Lrp1	335.558	0.980015	0.121423	8.07106	6.96896e-16	9.36721e-14	ENSMUSG00000040249	ENSMUSG00000040249	10	127538161	127621148	ENSMUSP00000044004.8
Ssr3	5472.31	-0.354547	0.0440534	-8.04813	8.40702e-16	1.11515e-13	ENSMUSG00000027828	ENSMUSG00000027828	3	65379655	65392623	ENSMUSP00000029414.5
Ghitm	3789.54	-0.365326	0.0457954	-7.97737	1.4949e-15	1.95715e-13	ENSMUSG00000041028	ENSMUSG00000041028	14	37120092	37135272	ENSMUSP00000129712.2
Errfi1	1018.94	-0.601846	0.0762165	-7.89653	2.86768e-15	3.70629e-13	ENSMUSG00000028967	ENSMUSG00000028967	4	150853919	150868892	ENSMUSP00000073285.2
Sec23a	822.014	-0.661314	0.0839075	-7.88147	3.2355e-15	4.12874e-13	ENSMUSG00000020986	ENSMUSG00000020986	12	58958383	59012017	ENSMUSP00000021375.5
Tcf7	1538.65	-0.684656	0.0870495	-7.86513	3.687e-15	4.64608e-13	ENSMUSG00000000782	ENSMUSG00000000782	11	52252371	52283331	ENSMUSP00000084055.3
Fgl2	4788.61	-0.516127	0.0659288	-7.82856	4.93495e-15	6.14188e-13	ENSMUSG00000039899	ENSMUSG00000039899	5	21372642	21378374	ENSMUSP00000046131.5
Mdn1	2993.39	1.11331	0.142999	7.78543	6.94738e-15	8.54104e-13	ENSMUSG00000058006	ENSMUSG00000058006	4	32657119	32775217	ENSMUSP00000071569.4
Hid1	299.17	-1.19482	0.154823	-7.71736	1.18759e-14	1.44242e-12	ENSMUSG00000034586	ENSMUSG00000034586	11	115347707	115367756	ENSMUSP00000102152.2
Atm	1217.44	0.656285	0.0851596	7.70653	1.29282e-14	1.55153e-12	ENSMUSG00000034218	ENSMUSG00000034218	9	53439149	53536740	ENSMUSP00000113388.2
Tnip3	177.209	1.30044	0.169033	7.69339	1.43283e-14	1.69933e-12	ENSMUSG00000044162	ENSMUSG00000044162	6	65525313	65634040	ENSMUSP00000148446.1
Epas1	674.549	0.670232	0.0875384	7.65643	1.91166e-14	2.24087e-12	ENSMUSG00000024140	ENSMUSG00000024140	17	86753700	86833410	ENSMUSP00000024954.9
Havcr2	2104.74	-0.422527	0.0554012	-7.62667	2.40898e-14	2.79137e-12	ENSMUSG00000020399	ENSMUSG00000020399	11	46454935	46481255	ENSMUSP00000020668.8
Ptpn4	1043.34	0.668718	0.0878173	7.61488	2.63931e-14	3.02351e-12	ENSMUSG00000026384	ENSMUSG00000026384	1	119652467	119837613	ENSMUSP00000067614.5
Cit	812.786	0.809066	0.106292	7.61171	2.70492e-14	3.06385e-12	ENSMUSG00000029516	ENSMUSG00000029516	5	115845278	116008947	ENSMUSP00000115802.2
Nars	3890.5	-0.385783	0.0508001	-7.59414	3.09836e-14	3.44225e-12	ENSMUSG00000024587	ENSMUSG00000024587	18	64499647	64516652	ENSMUSP00000157402.1
Bptf	2791.3	0.447077	0.0588742	7.59377	3.10728e-14	3.44225e-12	ENSMUSG00000040481	ENSMUSG00000040481	11	107033081	107132127	ENSMUSP00000102374.1
Eef1a1	88306.4	-0.255446	0.033878	-7.54015	4.69422e-14	5.14374e-12	ENSMUSG00000037742	ENSMUSG00000037742	9	78478449	78489151	ENSMUSP00000042457.8
Prrc2a	9208.49	0.289652	0.0385284	7.51788	5.56725e-14	6.03478e-12	ENSMUSG00000024393	ENSMUSG00000024393	17	35149076	35164897	ENSMUSP00000025253.5
Lcp2	4826.98	-0.320013	0.0427989	-7.47713	7.59643e-14	8.14677e-12	ENSMUSG00000002699	ENSMUSG00000002699	11	34046920	34092295	ENSMUSP00000056621.5
Nrn1	512.154	-0.79887	0.107293	-7.44569	9.64403e-14	1.02338e-11	ENSMUSG00000039114	ENSMUSG00000039114	13	36725361	36735131	ENSMUSP00000153099.1
Birc6	5318.33	0.856716	0.115096	7.44352	9.80368e-14	1.02949e-11	ENSMUSG00000024073	ENSMUSG00000024073	17	74528295	74703356	ENSMUSP00000136329.1
Stc2	853.746	-0.664871	0.0893896	-7.4379	1.02301e-13	1.06319e-11	ENSMUSG00000020303	ENSMUSG00000020303	11	31357307	31370074	ENSMUSP00000020546.2
Pycr1	242.238	-1.12982	0.153791	-7.3465	2.03463e-13	2.09297e-11	ENSMUSG00000025140	ENSMUSG00000025140	11	120635712	120643769	ENSMUSP00000026133.8
Surf4	4313.74	-0.3538	0.0482176	-7.33758	2.1749e-13	2.21467e-11	ENSMUSG00000014867	ENSMUSG00000014867	2	26920040	26933928	ENSMUSP00000015011.3
Sec61a1	5478.49	-0.312288	0.0427204	-7.31005	2.67046e-13	2.69209e-11	ENSMUSG00000030082	ENSMUSG00000030082	6	88503579	88518905	ENSMUSP00000032168.5
Chchd10	268.251	-1.02654	0.140494	-7.30663	2.73916e-13	2.73401e-11	ENSMUSG00000049422	ENSMUSG00000049422	10	75933130	75937747	ENSMUSP00000151675.1
Gpr171	1897.28	-0.445812	0.0617636	-7.21803	5.27442e-13	5.21289e-11	ENSMUSG00000050075	ENSMUSG00000050075	3	59096448	59101821	ENSMUSP00000082115.4
Slc6a9	192.161	-1.14612	0.160143	-7.15689	8.25288e-13	8.0774e-11	ENSMUSG00000028542	ENSMUSG00000028542	4	117834506	117875198	ENSMUSP00000066102.4
S100a4	655.1	0.929478	0.13028	7.13447	9.71578e-13	9.41776e-11	ENSMUSG00000001020	ENSMUSG00000001020	3	90603771	90606045	ENSMUSP00000001046.5
Scd1	1775.24	0.418998	0.0587615	7.13048	1.00022e-12	9.60306e-11	ENSMUSG00000037071	ENSMUSG00000037071	19	44394455	44407879	ENSMUSP00000036936.2
Herc1	2747.79	0.843438	0.119056	7.08437	1.39675e-12	1.32837e-10	ENSMUSG00000038664	ENSMUSG00000038664	9	66350450	66508775	ENSMUSP00000044801.6
Polr2a	5662.83	0.290601	0.0410834	7.07345	1.51123e-12	1.42381e-10	ENSMUSG00000005198	ENSMUSG00000005198	11	69733997	69758637	ENSMUSP00000050771.9
Spen	1567.07	0.456477	0.0646585	7.05981	1.66728e-12	1.55628e-10	ENSMUSG00000040761	ENSMUSG00000040761	4	141467890	141538597	ENSMUSP00000077925.3
Pdia3	11599.5	-0.295759	0.0419162	-7.05597	1.71399e-12	1.58521e-10	ENSMUSG00000027248	ENSMUSG00000027248	2	121413775	121438687	ENSMUSP00000028683.7
Phf10	1281.57	-0.49152	0.0697899	-7.04285	1.88347e-12	1.71057e-10	ENSMUSG00000023883	ENSMUSG00000023883	17	14945009	14961273	ENSMUSP00000024657.5
Ifng	25178.4	0.262183	0.0372258	7.04305	1.88081e-12	1.71057e-10	ENSMUSG00000055170	ENSMUSG00000055170	10	118441046	118445892	ENSMUSP00000063800.3
Gpt2	305.158	-0.899196	0.12775	-7.03869	1.94058e-12	1.7467e-10	ENSMUSG00000031700	ENSMUSG00000031700	8	85492576	85527560	ENSMUSP00000034136.5
Atf5	191.918	-1.14506	0.163075	-7.02167	2.19228e-12	1.95579e-10	ENSMUSG00000038539	ENSMUSG00000038539	7	44812256	44816658	ENSMUSP00000047771.8
Ifi47	2065.44	-0.542184	0.0772638	-7.01731	2.26186e-12	2.00016e-10	ENSMUSG00000078920	ENSMUSG00000078920	11	49076587	49096974	ENSMUSP00000104825.1
Il2ra	39290	0.210308	0.0299845	7.0139	2.31759e-12	2.03162e-10	ENSMUSG00000026770	ENSMUSG00000026770	2	11642807	11693193	ENSMUSP00000028111.4
Smg1	4312.4	0.877782	0.125296	7.00568	2.45797e-12	2.1361e-10	ENSMUSG00000030655	ENSMUSG00000030655	7	118131308	118243670	ENSMUSP00000032891.8
Dap	1670.52	-0.531832	0.0764474	-6.95684	3.47985e-12	2.99833e-10	ENSMUSG00000039168	ENSMUSG00000039168	15	31224314	31274341	ENSMUSP00000047186.9
Scpep1	719.937	-0.714682	0.10293	-6.94339	3.82792e-12	3.27027e-10	ENSMUSG00000000278	ENSMUSG00000000278	11	88924020	88955465	ENSMUSP00000000287.8
Ash1l	858.573	0.717753	0.104027	6.8997	5.21137e-12	4.41477e-10	ENSMUSG00000028053	ENSMUSG00000028053	3	88950622	89079375	ENSMUSP00000140251.1
Gtpbp2	1782.28	-0.498154	0.0725403	-6.86728	6.54397e-12	5.49748e-10	ENSMUSG00000023952	ENSMUSG00000023952	17	46161032	46169370	ENSMUSP00000133050.1
Kif11	2348.51	0.441639	0.0644989	6.84723	7.5292e-12	6.27288e-10	ENSMUSG00000012443	ENSMUSG00000012443	19	37376403	37421859	ENSMUSP00000012587.3
Cep350	1810.16	0.511897	0.0750143	6.824	8.85415e-12	7.31628e-10	ENSMUSG00000033671	ENSMUSG00000033671	1	155844964	155973255	ENSMUSP00000120085.1
Smc4	3999.07	0.327473	0.0479988	6.82252	8.94588e-12	7.33198e-10	ENSMUSG00000034349	ENSMUSG00000034349	3	69004738	69034623	ENSMUSP00000047872.8
Fryl	2268.49	0.470525	0.0690083	6.81838	9.20755e-12	7.42571e-10	ENSMUSG00000070733	ENSMUSG00000070733	5	73019987	73256619	ENSMUSP00000143824.1
Timp1	101.582	1.54372	0.226391	6.81884	9.17809e-12	7.42571e-10	ENSMUSG00000001131	ENSMUSG00000001131	X	20870166	20874735	ENSMUSP00000110999.3
Cdc25b	1110.92	0.639133	0.0939159	6.80538	1.00781e-11	8.06327e-10	ENSMUSG00000027330	ENSMUSG00000027330	2	131186949	131198497	ENSMUSP00000028804.8
Rrm2	3164.5	0.367644	0.0540359	6.80369	1.01973e-11	8.09441e-10	ENSMUSG00000020649	ENSMUSG00000020649	12	24708241	24714146	ENSMUSP00000020980.5
Ccl1	605.891	-0.628336	0.092957	-6.75942	1.38542e-11	1.09113e-09	ENSMUSG00000020702	ENSMUSG00000020702	11	82176657	82305690	ENSMUSP00000103824.2
Itgav	2856.39	0.383946	0.0569468	6.74218	1.56033e-11	1.21935e-09	ENSMUSG00000027087	ENSMUSG00000027087	2	83724397	83806916	ENSMUSP00000028499.4
Macf1	8048.29	1.14389	0.169868	6.73402	1.65037e-11	1.2798e-09	ENSMUSG00000028649	ENSMUSG00000028649	4	123349633	123684360	ENSMUSP00000119600.1
Gprin3	1349.06	0.514896	0.0765104	6.72974	1.69964e-11	1.30795e-09	ENSMUSG00000045441	ENSMUSG00000045441	6	59347226	59426294	ENSMUSP00000051805.4
Arf4	1849.37	-0.434905	0.064731	-6.71864	1.83424e-11	1.40083e-09	ENSMUSG00000021877	ENSMUSG00000021877	14	26638074	26665084	ENSMUSP00000022429.2
Ccna2	2279.34	0.40881	0.0608729	6.71579	1.87049e-11	1.41777e-09	ENSMUSG00000027715	ENSMUSG00000027715	3	36564865	36572150	ENSMUSP00000029270.3
Kmt2a	3235.03	1.07355	0.160067	6.70691	1.9879e-11	1.49552e-09	ENSMUSG00000002028	ENSMUSG00000002028	9	44803355	44881296	ENSMUSP00000110337.1
Tnfsf8	2208.01	-0.418197	0.0626561	-6.67449	2.48096e-11	1.85263e-09	ENSMUSG00000028362	ENSMUSG00000028362	4	63831308	63861347	ENSMUSP00000030047.2
Erc1	873.291	0.53158	0.0796861	6.67093	2.54194e-11	1.88422e-09	ENSMUSG00000030172	ENSMUSG00000030172	6	119570796	119848167	ENSMUSP00000139031.1
Slc4a11	258.426	0.951058	0.142879	6.6564	2.80615e-11	2.06487e-09	ENSMUSG00000074796	ENSMUSG00000074796	2	130684113	130697519	ENSMUSP00000096963.4
Flnb	1421.63	0.431577	0.0651073	6.62871	3.3864e-11	2.47379e-09	ENSMUSG00000025278	ENSMUSG00000025278	14	7817957	7951588	ENSMUSP00000052020.8
Crem	1576.21	0.420579	0.06364	6.60872	3.8765e-11	2.81144e-09	ENSMUSG00000063889	ENSMUSG00000063889	18	3266048	3337748	ENSMUSP00000118267.1
Wars	2031.19	-0.37334	0.0565229	-6.6051	3.97242e-11	2.86043e-09	ENSMUSG00000021266	ENSMUSG00000021266	12	108860030	108894174	ENSMUSP00000105474.3
Cd2	1547.26	0.451816	0.0684391	6.60172	4.06404e-11	2.86703e-09	ENSMUSG00000027863	ENSMUSG00000027863	3	101275899	101287939	ENSMUSP00000029456.4
Syne3	1273.66	0.528676	0.0800813	6.60174	4.06347e-11	2.86703e-09	ENSMUSG00000054150	ENSMUSG00000054150	12	104929933	105009809	ENSMUSP00000065771.3
Selp	123.262	1.32182	0.200227	6.60162	4.06692e-11	2.86703e-09	ENSMUSG00000026580	ENSMUSG00000026580	1	164115264	164150026	ENSMUSP00000123924.1
Pole	1377.56	0.487878	0.0741997	6.5752	4.85875e-11	3.40146e-09	ENSMUSG00000007080	ENSMUSG00000007080	5	110286306	110337474	ENSMUSP00000007296.5
Neb	2310.59	1.45267	0.221456	6.55961	5.39478e-11	3.75067e-09	ENSMUSG00000026950	ENSMUSG00000026950	2	52136647	52378474	ENSMUSP00000028320.7
Spag5	991.091	0.567404	0.0865319	6.55717	5.48374e-11	3.78641e-09	ENSMUSG00000002055	ENSMUSG00000002055	11	78301529	78322457	ENSMUSP00000045286.3
Vps13c	758.008	0.683372	0.104308	6.55148	5.69701e-11	3.90691e-09	ENSMUSG00000035284	ENSMUSG00000035284	9	67840396	67995638	ENSMUSP00000077040.5
Prrc1	970.87	-0.5027	0.0774374	-6.4917	8.48753e-11	5.78127e-09	ENSMUSG00000024594	ENSMUSG00000024594	18	57354741	57392956	ENSMUSP00000025490.8
Cth	337.793	-0.812856	0.125299	-6.48731	8.73832e-11	5.89962e-09	ENSMUSG00000028179	ENSMUSG00000028179	3	157894248	157925077	ENSMUSP00000113672.1
Iqgap2	2203.7	0.410593	0.0632984	6.48662	8.77832e-11	5.89962e-09	ENSMUSG00000021676	ENSMUSG00000021676	13	95627174	95892483	ENSMUSP00000067685.6
Gars	4564.07	-0.301736	0.0467171	-6.45879	1.0554e-10	7.04603e-09	ENSMUSG00000029777	ENSMUSG00000029777	6	55038007	55079500	ENSMUSP00000003572.8
Son	8217.48	0.317243	0.0492401	6.44278	1.17305e-10	7.77992e-09	ENSMUSG00000022961	ENSMUSG00000022961	16	91647506	91679221	ENSMUSP00000112453.1
Lad1	626.617	-0.594146	0.092379	-6.43161	1.26262e-10	8.31928e-09	ENSMUSG00000041782	ENSMUSG00000041782	1	135818598	135833342	ENSMUSP00000044630.8
Bub1	1077.3	0.517199	0.0804981	6.42499	1.31878e-10	8.63289e-09	ENSMUSG00000027379	ENSMUSG00000027379	2	127801122	127831865	ENSMUSP00000028858.7
Cers6	426.442	0.700651	0.109075	6.42356	1.33124e-10	8.6582e-09	ENSMUSG00000027035	ENSMUSG00000027035	2	68861441	69114282	ENSMUSP00000028426.2
Nupr1	78.9269	-1.8429	0.287105	-6.41891	1.37253e-10	8.86957e-09	ENSMUSG00000030717	ENSMUSG00000030717	7	126623249	126630861	ENSMUSP00000032961.3
Ndrg1	3168.28	-0.350131	0.0545751	-6.41558	1.40288e-10	9.00791e-09	ENSMUSG00000005125	ENSMUSG00000005125	15	66929318	66969640	ENSMUSP00000005256.6
Rnf213	2781.44	0.816533	0.127345	6.41197	1.43655e-10	9.16573e-09	ENSMUSG00000070327	ENSMUSG00000070327	11	119393100	119487418	ENSMUSP00000115063.3
Slc3a2	3085.48	-0.338771	0.0529476	-6.39824	1.57178e-10	9.96547e-09	ENSMUSG00000010095	ENSMUSG00000010095	19	8706882	8723369	ENSMUSP00000130194.1
Eif3c	7973.25	-0.261681	0.0410241	-6.3787	1.78595e-10	1.12526e-08	ENSMUSG00000030738	ENSMUSG00000030738	7	126546455	126566411	ENSMUSP00000032992.4
Filip1	195.421	1.07084	0.167911	6.37742	1.801e-10	1.12769e-08	ENSMUSG00000034898	ENSMUSG00000034898	9	79805094	80012851	ENSMUSP00000158921.1
Plk2	810.631	-0.52381	0.0822698	-6.36698	1.92784e-10	1.19966e-08	ENSMUSG00000021701	ENSMUSG00000021701	13	110395046	110400844	ENSMUSP00000022212.7
Tpx2	1961.2	0.401752	0.0633897	6.33782	2.3304e-10	1.44127e-08	ENSMUSG00000027469	ENSMUSG00000027469	2	152847964	152895321	ENSMUSP00000105441.1
H2-Q10	754.873	0.568466	0.0899608	6.31904	2.632e-10	1.61788e-08	ENSMUSG00000067235	ENSMUSG00000067235	17	35470089	35474563	ENSMUSP00000134163.1
Socs3	550.104	0.706999	0.112154	6.30381	2.90412e-10	1.77433e-08	ENSMUSG00000053113	ENSMUSG00000053113	11	117966079	117970047	ENSMUSP00000059129.3
Slc7a11	56.9033	-1.90557	0.302459	-6.30028	2.97111e-10	1.80236e-08	ENSMUSG00000027737	ENSMUSG00000027737	3	49892526	50443614	ENSMUSP00000141988.1
Stat3	7968.7	0.234745	0.0372641	6.29952	2.98576e-10	1.80236e-08	ENSMUSG00000004040	ENSMUSG00000004040	11	100885098	100939540	ENSMUSP00000099403.1
Derl1	1306.33	-0.428109	0.0682103	-6.27632	3.46684e-10	2.08031e-08	ENSMUSG00000022365	ENSMUSG00000022365	15	57869502	57892448	ENSMUSP00000022993.5
Hyou1	5076.3	-0.268565	0.0428527	-6.26715	3.67718e-10	2.19347e-08	ENSMUSG00000032115	ENSMUSG00000032115	9	44379490	44392369	ENSMUSP00000068594.6
Dennd4a	4643.41	0.32264	0.0515214	6.26226	3.79449e-10	2.25013e-08	ENSMUSG00000053641	ENSMUSG00000053641	9	64811340	64919667	ENSMUSP00000037915.5
Ggta1	1674.02	0.377964	0.0604282	6.25476	3.98123e-10	2.34706e-08	ENSMUSG00000035778	ENSMUSG00000035778	2	35400179	35463231	ENSMUSP00000078393.4
Satb1	8819.87	0.224173	0.0358544	6.25231	4.04435e-10	2.37041e-08	ENSMUSG00000023927	ENSMUSG00000023927	17	51736187	51833290	ENSMUSP00000116006.1
Pclaf	2168.59	0.399846	0.0639686	6.25066	4.08724e-10	2.3817e-08	ENSMUSG00000040204	ENSMUSG00000040204	9	65890237	65903266	ENSMUSP00000038877.6
Cbl	1677.78	0.454697	0.0728008	6.24577	4.21714e-10	2.44327e-08	ENSMUSG00000034342	ENSMUSG00000034342	9	44142976	44234049	ENSMUSP00000146244.1
Hmmr	1178.35	0.536811	0.08607	6.23691	4.463e-10	2.57094e-08	ENSMUSG00000020330	ENSMUSG00000020330	11	40701395	40733422	ENSMUSP00000020579.7
Atp13a3	4015.85	0.282686	0.0453747	6.23004	4.6633e-10	2.67107e-08	ENSMUSG00000022533	ENSMUSG00000022533	16	30312423	30405975	ENSMUSP00000051645.6
Il7r	1807.26	0.379981	0.0611131	6.21767	5.04599e-10	2.87393e-08	ENSMUSG00000003882	ENSMUSG00000003882	15	9505788	9530176	ENSMUSP00000154530.1
Clcn5	879.466	0.538889	0.0866857	6.21658	5.08104e-10	2.87764e-08	ENSMUSG00000004317	ENSMUSG00000004317	X	7153810	7319358	ENSMUSP00000004428.7
Kdelr3	76.045	-1.69886	0.273422	-6.21333	5.18737e-10	2.91416e-08	ENSMUSG00000010830	ENSMUSG00000010830	15	79516411	79527739	ENSMUSP00000010974.7
Il16	1821.03	-0.47264	0.0760746	-6.21285	5.20334e-10	2.91416e-08	ENSMUSG00000001741	ENSMUSG00000001741	7	83642825	83745726	ENSMUSP00000001792.4
Cpox	1319.66	-0.432995	0.0698148	-6.20205	5.57323e-10	3.10408e-08	ENSMUSG00000022742	ENSMUSG00000022742	16	58670292	58717636	ENSMUSP00000055455.5
Cep192	1905.53	0.419078	0.067915	6.17063	6.80184e-10	3.76755e-08	ENSMUSG00000024542	ENSMUSG00000024542	18	67800107	67885170	ENSMUSP00000025425.5
Gzmg	705.853	0.559003	0.0906531	6.16639	6.9866e-10	3.84874e-08	ENSMUSG00000040284	ENSMUSG00000040284	14	56156582	56159579	ENSMUSP00000015578.4
Asb2	1039.08	-0.556152	0.0902685	-6.16109	7.2246e-10	3.95821e-08	ENSMUSG00000021200	ENSMUSG00000021200	12	103321142	103356001	ENSMUSP00000021617.7
Tubb5	20595.1	0.222876	0.0361994	6.15691	7.41776e-10	4.04208e-08	ENSMUSG00000001525	ENSMUSG00000001525	17	35833921	35838306	ENSMUSP00000001566.8
Tmem123	3529.24	-0.300472	0.048825	-6.15406	7.55222e-10	4.09322e-08	ENSMUSG00000050912	ENSMUSG00000050912	9	7764041	7794333	ENSMUSP00000051966.9
Pdia4	3015.92	-0.323134	0.0525322	-6.15115	7.69221e-10	4.1468e-08	ENSMUSG00000025823	ENSMUSG00000025823	6	47796141	47813430	ENSMUSP00000076521.7
Lrba	1263.68	0.44242	0.0719908	6.14551	7.97085e-10	4.27416e-08	ENSMUSG00000028080	ENSMUSG00000028080	3	86224680	86782692	ENSMUSP00000142179.1
Slc1a5	4802.76	-0.278088	0.0452594	-6.14431	8.03135e-10	4.28381e-08	ENSMUSG00000001918	ENSMUSG00000001918	7	16781340	16798274	ENSMUSP00000104136.2
Aurkb	1077.93	0.526882	0.0858457	6.13755	8.38019e-10	4.44635e-08	ENSMUSG00000020897	ENSMUSG00000020897	11	69045647	69051664	ENSMUSP00000104306.1
Kif20a	1336.09	0.480204	0.0782625	6.1358	8.47291e-10	4.47201e-08	ENSMUSG00000003779	ENSMUSG00000003779	18	34624613	34633277	ENSMUSP00000130045.1
Fancd2	527.613	0.65935	0.107687	6.12282	9.19353e-10	4.82708e-08	ENSMUSG00000034023	ENSMUSG00000034023	6	113531682	113597017	ENSMUSP00000045667.5
Smc1a	3301.72	0.306449	0.0500926	6.11766	9.49622e-10	4.96017e-08	ENSMUSG00000041133	ENSMUSG00000041133	X	152016428	152062694	ENSMUSP00000138113.1
Mlec	6190.52	-0.273557	0.0449112	-6.09106	1.12162e-09	5.82839e-08	ENSMUSG00000048578	ENSMUSG00000048578	5	115142981	115158179	ENSMUSP00000107749.2
Trbc2	4790.93	-0.302353	0.0497514	-6.07728	1.22237e-09	6.31731e-08	ENSMUSG00000076498	ENSMUSG00000076498	6	41546730	41548352	ENSMUSP00000100100.1
Htt	2371.8	0.374688	0.0616617	6.07651	1.22824e-09	6.31731e-08	ENSMUSG00000029104	ENSMUSG00000029104	5	34761740	34912534	ENSMUSP00000078945.2
Tmem214	968.628	-0.480248	0.0793745	-6.0504	1.44483e-09	7.39359e-08	ENSMUSG00000038828	ENSMUSG00000038828	5	30868012	30879180	ENSMUSP00000144615.1
Tnfsf11	1190.9	-0.443172	0.0733303	-6.04351	1.50801e-09	7.67792e-08	ENSMUSG00000022015	ENSMUSG00000022015	14	78277445	78308043	ENSMUSP00000022592.7
Prc1	1326.61	0.463947	0.0770734	6.01955	1.74903e-09	8.86029e-08	ENSMUSG00000038943	ENSMUSG00000038943	7	80294450	80316259	ENSMUSP00000129675.2
Plk1	898.32	0.547286	0.0910092	6.01352	1.81533e-09	9.15015e-08	ENSMUSG00000030867	ENSMUSG00000030867	7	122159439	122169873	ENSMUSP00000033154.6
Txnip	4497.04	-0.31585	0.0526259	-6.00179	1.95149e-09	9.78754e-08	ENSMUSG00000038393	ENSMUSG00000038393	3	96557957	96561883	ENSMUSP00000102710.2
Ckap5	3052.52	0.323495	0.0539368	5.99767	2.00168e-09	9.98955e-08	ENSMUSG00000040549	ENSMUSG00000040549	2	91526762	91620664	ENSMUSP00000106970.3
Scd2	26114.1	0.187905	0.0313765	5.98872	2.11505e-09	1.05034e-07	ENSMUSG00000025203	ENSMUSG00000025203	19	44293674	44306864	ENSMUSP00000026221.5
Rps27	3990.51	-0.310485	0.0519073	-5.98153	2.21053e-09	1.09237e-07	ENSMUSG00000090733	ENSMUSG00000090733	3	90212522	90213651	ENSMUSP00000142536.1
Fosl2	2567.67	0.309448	0.0517525	5.97938	2.23985e-09	1.10146e-07	ENSMUSG00000029135	ENSMUSG00000029135	5	32135801	32157842	ENSMUSP00000031017.9
Mcm6	4063.95	0.278948	0.0466654	5.97762	2.26414e-09	1.108e-07	ENSMUSG00000026355	ENSMUSG00000026355	1	128331590	128359664	ENSMUSP00000027601.4
Kdelr2	1248.88	-0.437222	0.0733884	-5.95765	2.55893e-09	1.24621e-07	ENSMUSG00000079111	ENSMUSG00000079111	5	143403838	143421901	ENSMUSP00000106359.2
Ccn3	1743.09	-0.437911	0.0736176	-5.94845	2.70688e-09	1.31193e-07	ENSMUSG00000037362	ENSMUSG00000037362	15	54745702	54754039	ENSMUSP00000054389.8
Stx5a	835.586	-0.508267	0.0855365	-5.94211	2.81377e-09	1.3572e-07	ENSMUSG00000010110	ENSMUSG00000010110	19	8741413	8756069	ENSMUSP00000135624.1
Rnf19b	2900.94	0.298784	0.0503695	5.93186	2.99531e-09	1.43287e-07	ENSMUSG00000028793	ENSMUSG00000028793	4	129058271	129085886	ENSMUSP00000119611.1
Tgm2	1337.71	0.436402	0.0735717	5.93165	2.99907e-09	1.43287e-07	ENSMUSG00000037820	ENSMUSG00000037820	2	158116402	158146436	ENSMUSP00000099411.3
Cdk1	1185.01	0.456878	0.0770379	5.93057	3.01893e-09	1.43556e-07	ENSMUSG00000019942	ENSMUSG00000019942	10	69335146	69352938	ENSMUSP00000020099.5
Mycbp2	3726.94	0.551665	0.0930804	5.92676	3.08966e-09	1.46229e-07	ENSMUSG00000033004	ENSMUSG00000033004	14	103113411	103346814	ENSMUSP00000124443.1
Golga2	1439.61	-0.414082	0.0699157	-5.92259	3.16907e-09	1.48726e-07	ENSMUSG00000002546	ENSMUSG00000002546	2	32287384	32307921	ENSMUSP00000117476.1
Ncapg2	1542.79	0.421563	0.0711806	5.92244	3.17191e-09	1.48726e-07	ENSMUSG00000042029	ENSMUSG00000042029	12	116405402	116463731	ENSMUSP00000081889.3
Sacs	1386.12	0.723796	0.122607	5.90337	3.5615e-09	1.6622e-07	ENSMUSG00000048279	ENSMUSG00000048279	14	61138457	61240695	ENSMUSP00000086816.3
Gpr141	1505.1	-0.390192	0.0661977	-5.89435	3.76155e-09	1.74748e-07	ENSMUSG00000053101	ENSMUSG00000053101	13	19749682	19824257	ENSMUSP00000066921.2
Camsap2	665.225	0.533487	0.0906942	5.88225	4.04716e-09	1.86299e-07	ENSMUSG00000041570	ENSMUSG00000041570	1	136268123	136346104	ENSMUSP00000142160.1
Polq	467.415	0.731148	0.124297	5.88228	4.04665e-09	1.86299e-07	ENSMUSG00000034206	ENSMUSG00000034206	16	37011786	37095417	ENSMUSP00000138648.1
Nt5e	556.062	-1.06914	0.181902	-5.87758	4.16309e-09	1.90764e-07	ENSMUSG00000032420	ENSMUSG00000032420	9	88327197	88372092	ENSMUSP00000034992.6
Topbp1	3365.11	0.301637	0.0513448	5.87474	4.23511e-09	1.93186e-07	ENSMUSG00000032555	ENSMUSG00000032555	9	103305215	103350428	ENSMUSP00000035164.3
Aars	3604.62	-0.289872	0.0493557	-5.87312	4.27658e-09	1.94199e-07	ENSMUSG00000031960	ENSMUSG00000031960	8	111033144	111057664	ENSMUSP00000122388.1
Gpc1	580.181	-0.677258	0.115448	-5.86633	4.45549e-09	2.01416e-07	ENSMUSG00000034220	ENSMUSG00000034220	1	92831645	92860779	ENSMUSP00000047199.6
Myo10	2239.57	0.314999	0.05375	5.86044	4.61652e-09	2.07764e-07	ENSMUSG00000022272	ENSMUSG00000022272	15	25622525	25813673	ENSMUSP00000106087.1
Sec13	1943.35	-0.352129	0.0601204	-5.85707	4.71113e-09	2.1108e-07	ENSMUSG00000030298	ENSMUSG00000030298	6	113728062	113740743	ENSMUSP00000032440.4
F2rl2	579.828	-0.771043	0.131897	-5.84581	5.04112e-09	2.24865e-07	ENSMUSG00000021675	ENSMUSG00000021675	13	95696853	95702739	ENSMUSP00000022182.4
Slc39a14	1713.43	0.36149	0.0618525	5.84438	5.08445e-09	2.25799e-07	ENSMUSG00000022094	ENSMUSG00000022094	14	70303469	70351425	ENSMUSP00000066108.7
Golim4	793.497	-0.509176	0.0871941	-5.83957	5.23372e-09	2.31409e-07	ENSMUSG00000034109	ENSMUSG00000034109	3	75875084	75956949	ENSMUSP00000048997.7
Slfn1	1122.85	-0.589766	0.101075	-5.83492	5.38158e-09	2.36907e-07	ENSMUSG00000078763	ENSMUSG00000078763	11	83116849	83122670	ENSMUSP00000047782.7
Ifi209	1495.7	-0.604211	0.103589	-5.83275	5.45206e-09	2.38966e-07	ENSMUSG00000043263	ENSMUSG00000043263	1	173630917	173647928	ENSMUSP00000061900.7
Lnpep	4196.11	0.273786	0.0469758	5.82823	5.60189e-09	2.43417e-07	ENSMUSG00000023845	ENSMUSG00000023845	17	17521410	17625050	ENSMUSP00000036998.2
Rrm1	3845.34	0.288793	0.0495473	5.82864	5.58823e-09	2.43417e-07	ENSMUSG00000030978	ENSMUSG00000030978	7	102441695	102469771	ENSMUSP00000033283.9
Ehd1	2554	-0.302243	0.0519091	-5.82253	5.7963e-09	2.50622e-07	ENSMUSG00000024772	ENSMUSG00000024772	19	6276725	6300096	ENSMUSP00000025684.3
Sema4f	337.113	0.825315	0.14176	5.82192	5.81744e-09	2.50622e-07	ENSMUSG00000000627	ENSMUSG00000000627	6	82911885	82939769	ENSMUSP00000000641.9
Mycn	448.548	0.645015	0.111111	5.80515	6.43096e-09	2.75874e-07	ENSMUSG00000037169	ENSMUSG00000037169	12	12936093	12941914	ENSMUSP00000045993.7
Ablim1	9129.94	0.229172	0.0394863	5.80385	6.48112e-09	2.76848e-07	ENSMUSG00000025085	ENSMUSG00000025085	19	57032733	57314919	ENSMUSP00000078336.5
Csf2	602.536	-0.561448	0.0971886	-5.77689	7.60948e-09	3.21059e-07	ENSMUSG00000018916	ENSMUSG00000018916	11	54247271	54249667	ENSMUSP00000019060.5
Dnajc3	2573.25	-0.316031	0.0546976	-5.77779	7.56882e-09	3.21059e-07	ENSMUSG00000022136	ENSMUSG00000022136	14	118937976	118981697	ENSMUSP00000022734.7
Arid1a	3426.81	0.301501	0.0521914	5.77684	7.61165e-09	3.21059e-07	ENSMUSG00000007880	ENSMUSG00000007880	4	133679008	133756769	ENSMUSP00000122354.2
Yipf5	761.435	-0.511581	0.0886655	-5.76978	7.93738e-09	3.33403e-07	ENSMUSG00000024487	ENSMUSG00000024487	18	40203896	40219429	ENSMUSP00000025364.4
Kif22	747.475	0.596734	0.103536	5.76356	8.236e-09	3.44511e-07	ENSMUSG00000030677	ENSMUSG00000030677	7	127027729	127042471	ENSMUSP00000145752.1
Kmt2d	4251.14	0.975282	0.16945	5.75557	8.63495e-09	3.59706e-07	ENSMUSG00000048154	ENSMUSG00000048154	15	98831669	98871204	ENSMUSP00000023741.8
Runx3	2880.27	0.326918	0.0568174	5.75384	8.72412e-09	3.61925e-07	ENSMUSG00000070691	ENSMUSG00000070691	4	135120652	135177990	ENSMUSP00000050353.7
Samhd1	4961.99	0.281593	0.0490218	5.74425	9.23301e-09	3.81467e-07	ENSMUSG00000027639	ENSMUSG00000027639	2	157097533	157135265	ENSMUSP00000059717.3
Tpt1	7601.38	-0.254524	0.0443358	-5.74083	9.42162e-09	3.87671e-07	ENSMUSG00000060126	ENSMUSG00000060126	14	75845093	75848525	ENSMUSP00000106519.2
Mllt6	5180.45	0.275207	0.0479919	5.73444	9.78343e-09	4.00922e-07	ENSMUSG00000038437	ENSMUSG00000038437	11	97663414	97685463	ENSMUSP00000045445.5
Fam114a1	98.5078	-1.43779	0.25079	-5.73303	9.8655e-09	4.02648e-07	ENSMUSG00000029185	ENSMUSG00000029185	5	64970071	65041886	ENSMUSP00000031080.8
Tacc3	1232.78	0.441005	0.0769692	5.72964	1.00647e-08	4.09121e-07	ENSMUSG00000037313	ENSMUSG00000037313	5	33658128	33678995	ENSMUSP00000074394.6
Tram1	2529.57	-0.352608	0.0616397	-5.72046	1.06233e-08	4.28374e-07	ENSMUSG00000025935	ENSMUSG00000025935	1	13564698	13589910	ENSMUSP00000027068.4
Dock8	5818.47	0.248767	0.0434867	5.72052	1.06199e-08	4.28374e-07	ENSMUSG00000052085	ENSMUSG00000052085	19	24999534	25202432	ENSMUSP00000025831.6
Rev3l	1065.19	0.504078	0.0884159	5.70121	1.18958e-08	4.77776e-07	ENSMUSG00000019841	ENSMUSG00000019841	10	39732118	39875211	ENSMUSP00000019986.6
Sipa1l3	468.941	0.626731	0.110042	5.69536	1.23113e-08	4.92499e-07	ENSMUSG00000030583	ENSMUSG00000030583	7	29320372	29518641	ENSMUSP00000138345.1
Acbd3	934.957	-0.455153	0.079936	-5.69396	1.24123e-08	4.94579e-07	ENSMUSG00000026499	ENSMUSG00000026499	1	180726043	180754204	ENSMUSP00000027780.4
Utrn	2082.5	0.405176	0.0713195	5.68115	1.33796e-08	5.31021e-07	ENSMUSG00000019820	ENSMUSG00000019820	10	12382188	12869365	ENSMUSP00000151628.1
Incenp	1789	0.376228	0.0662666	5.67749	1.36683e-08	5.40352e-07	ENSMUSG00000024660	ENSMUSG00000024660	19	9872296	9899551	ENSMUSP00000025562.7
Hjurp	3363.87	0.302601	0.0536055	5.64496	1.65224e-08	6.50633e-07	ENSMUSG00000044783	ENSMUSG00000044783	1	88262471	88277633	ENSMUSP00000054263.8
Aco2	4839.36	-0.263985	0.0468399	-5.6359	1.74148e-08	6.83106e-07	ENSMUSG00000022477	ENSMUSG00000022477	15	81872309	81915133	ENSMUSP00000023116.6
Pkd1	895.528	0.510375	0.0906052	5.63295	1.77148e-08	6.92183e-07	ENSMUSG00000032855	ENSMUSG00000032855	17	24549834	24596508	ENSMUSP00000154062.1
Lag3	2677.11	0.29547	0.052537	5.62405	1.86535e-08	7.26047e-07	ENSMUSG00000030124	ENSMUSG00000030124	6	124904361	124911705	ENSMUSP00000032217.1
Clspn	1018.63	0.479287	0.085257	5.62167	1.89117e-08	7.33265e-07	ENSMUSG00000042489	ENSMUSG00000042489	4	126556935	126593903	ENSMUSP00000045344.8
Stt3a	5212.57	-0.239756	0.0426615	-5.61995	1.91011e-08	7.34954e-07	ENSMUSG00000032116	ENSMUSG00000032116	9	36729344	36767679	ENSMUSP00000113116.1
Kidins220	2555.39	0.303574	0.0540112	5.62057	1.90324e-08	7.34954e-07	ENSMUSG00000036333	ENSMUSG00000036333	12	24974925	25063152	ENSMUSP00000063999.5
Prr14l	1017.07	0.473779	0.084368	5.61562	1.95855e-08	7.49714e-07	ENSMUSG00000054280	ENSMUSG00000054280	5	32789820	32854256	ENSMUSP00000113259.2
Birc5	1054.78	0.478921	0.0852901	5.6152	1.96334e-08	7.49714e-07	ENSMUSG00000017716	ENSMUSG00000017716	11	117849251	117855743	ENSMUSP00000079124.4
Leprotl1	1813.75	-0.370925	0.0660746	-5.61373	1.98015e-08	7.53278e-07	ENSMUSG00000031513	ENSMUSG00000031513	8	34135572	34147033	ENSMUSP00000033910.8
Kif15	1402.52	0.428406	0.0763696	5.60964	2.02752e-08	7.68399e-07	ENSMUSG00000036768	ENSMUSG00000036768	9	122951046	123018733	ENSMUSP00000035490.5
Hdac7	2963.1	0.299739	0.0534484	5.60801	2.04668e-08	7.72757e-07	ENSMUSG00000022475	ENSMUSG00000022475	15	97792664	97844502	ENSMUSP00000078766.7
Cnot1	5240.1	0.261702	0.046719	5.60163	2.12352e-08	7.98774e-07	ENSMUSG00000036550	ENSMUSG00000036550	8	95719451	95807464	ENSMUSP00000063565.8
Kmt2b	2572.13	0.324897	0.0581386	5.58831	2.29285e-08	8.59265e-07	ENSMUSG00000006307	ENSMUSG00000006307	7	30568858	30588726	ENSMUSP00000006470.7
Cd53	9770.12	-0.213813	0.0383104	-5.58105	2.3907e-08	8.92616e-07	ENSMUSG00000040747	ENSMUSG00000040747	3	106759921	106790149	ENSMUSP00000035781.8
Dync2h1	258.676	0.936484	0.167942	5.57625	2.45761e-08	9.14213e-07	ENSMUSG00000047193	ENSMUSG00000047193	9	6928503	7184446	ENSMUSP00000120007.1
Emb	4146.17	0.281403	0.0505003	5.57231	2.51378e-08	9.31669e-07	ENSMUSG00000021728	ENSMUSG00000021728	13	117208536	117274415	ENSMUSP00000153512.1
Utp20	1870.59	0.320153	0.0574735	5.57046	2.54073e-08	9.34813e-07	ENSMUSG00000004356	ENSMUSG00000004356	10	88746607	88826804	ENSMUSP00000004470.7
Cdca3	820.931	0.566891	0.101767	5.57045	2.54081e-08	9.34813e-07	ENSMUSG00000023505	ENSMUSG00000023505	6	124829547	124833701	ENSMUSP00000116849.1
Kmt2c	1621.71	0.747492	0.134435	5.56023	2.69421e-08	9.8765e-07	ENSMUSG00000038056	ENSMUSG00000038056	5	25271798	25498783	ENSMUSP00000133482.1
Arhgap19	776.23	0.546033	0.0982401	5.55815	2.72656e-08	9.95885e-07	ENSMUSG00000025154	ENSMUSG00000025154	19	41766588	41802047	ENSMUSP00000026150.8
Tnrc6b	1390.11	0.443451	0.0801329	5.53394	3.13118e-08	1.13955e-06	ENSMUSG00000047888	ENSMUSG00000047888	15	80711313	80941085	ENSMUSP00000064336.7
Esm1	190.829	1.01573	0.183731	5.52835	3.23253e-08	1.1722e-06	ENSMUSG00000042379	ENSMUSG00000042379	13	113209659	113218098	ENSMUSP00000040187.8
Cd69	1698.67	-0.396311	0.0720482	-5.50064	3.78419e-08	1.36733e-06	ENSMUSG00000030156	ENSMUSG00000030156	6	129267325	129275436	ENSMUSP00000032259.3
Trib2	209.794	-1.17185	0.213186	-5.49684	3.86652e-08	1.39209e-06	ENSMUSG00000020601	ENSMUSG00000020601	12	15791727	15816922	ENSMUSP00000020922.7
Ift20	388.834	-0.650162	0.118347	-5.49368	3.93636e-08	1.41219e-06	ENSMUSG00000001105	ENSMUSG00000001105	11	78536361	78541737	ENSMUSP00000118015.1
Klrd1	1965.84	-0.389303	0.0709636	-5.48595	4.11255e-08	1.47016e-06	ENSMUSG00000030165	ENSMUSG00000030165	6	129591782	129598775	ENSMUSP00000107694.2
Smc2	2704.76	0.301325	0.0550307	5.47558	4.36076e-08	1.55339e-06	ENSMUSG00000028312	ENSMUSG00000028312	4	52439243	52488260	ENSMUSP00000099979.3
Tspyl4	200.554	-1.06425	0.194877	-5.46115	4.73051e-08	1.67479e-06	ENSMUSG00000039485	ENSMUSG00000039485	10	34297442	34301320	ENSMUSP00000036360.6
Cyth1	1296.62	0.39042	0.0714926	5.46099	4.73479e-08	1.67479e-06	ENSMUSG00000017132	ENSMUSG00000017132	11	118132019	118248592	ENSMUSP00000017276.7
Tbrg1	1560.54	-0.36125	0.0662128	-5.45589	4.87273e-08	1.71755e-06	ENSMUSG00000011114	ENSMUSG00000011114	9	37648763	37657312	ENSMUSP00000112600.1
Chpf2	857.644	-0.500216	0.0917664	-5.45097	5.0096e-08	1.75964e-06	ENSMUSG00000038181	ENSMUSG00000038181	5	24586741	24594556	ENSMUSP00000085633.4
Maged1	53.7325	-1.68911	0.31006	-5.4477	5.10245e-08	1.77985e-06	ENSMUSG00000025151	ENSMUSG00000025151	X	94535474	94542143	ENSMUSP00000026142.7
Med13	1647.04	0.361316	0.0663171	5.44831	5.08495e-08	1.77985e-06	ENSMUSG00000034297	ENSMUSG00000034297	11	86267033	86357602	ENSMUSP00000044268.8
Trim35	1337.22	-0.362913	0.0669404	-5.42144	5.91206e-08	2.05516e-06	ENSMUSG00000022043	ENSMUSG00000022043	14	66297031	66311424	ENSMUSP00000022623.6
Gabarap	2190.43	-0.367155	0.0677343	-5.42052	5.94267e-08	2.05869e-06	ENSMUSG00000018567	ENSMUSG00000018567	11	69991143	69994951	ENSMUSP00000018711.8
Ino80d	1262.19	0.439836	0.0812068	5.41624	6.08656e-08	2.10132e-06	ENSMUSG00000040865	ENSMUSG00000040865	1	62958418	63114667	ENSMUSP00000123430.1
Iah1	277.721	-0.788424	0.145676	-5.41218	6.22615e-08	2.14218e-06	ENSMUSG00000062054	ENSMUSG00000062054	12	21316389	21323819	ENSMUSP00000076090.6
Lims1	1468.97	-0.397798	0.0735238	-5.41047	6.28595e-08	2.1554e-06	ENSMUSG00000019920	ENSMUSG00000019920	10	58323466	58424691	ENSMUSP00000020078.6
Nlgn2	1001.69	0.402375	0.0744522	5.40447	6.49987e-08	2.22119e-06	ENSMUSG00000051790	ENSMUSG00000051790	11	69823122	69837784	ENSMUSP00000053097.3
Glce	153.593	-1.04364	0.19331	-5.39879	6.70926e-08	2.285e-06	ENSMUSG00000032252	ENSMUSG00000032252	9	62057248	62122655	ENSMUSP00000139949.1
Prrc2b	5069.92	0.230709	0.0427703	5.39415	6.88488e-08	2.33692e-06	ENSMUSG00000039262	ENSMUSG00000039262	2	32151082	32234537	ENSMUSP00000035734.7
Aldh18a1	2397.72	-0.295538	0.0548824	-5.38493	7.24749e-08	2.45174e-06	ENSMUSG00000025007	ENSMUSG00000025007	19	40550257	40588463	ENSMUSP00000135426.1
Esd	1064.19	-0.425183	0.0790358	-5.37963	7.46405e-08	2.51656e-06	ENSMUSG00000021996	ENSMUSG00000021996	14	74732297	74750765	ENSMUSP00000022573.10
Nup205	2935.16	0.302243	0.0563281	5.36575	8.06137e-08	2.69989e-06	ENSMUSG00000038759	ENSMUSG00000038759	6	35177421	35247596	ENSMUSP00000144126.1
Dip2b	1381.53	0.362906	0.067629	5.36613	8.04424e-08	2.69989e-06	ENSMUSG00000023026	ENSMUSG00000023026	15	100038664	100219473	ENSMUSP00000097777.3
Zwilch	507.085	0.584819	0.109021	5.36426	8.12813e-08	2.71323e-06	ENSMUSG00000032400	ENSMUSG00000032400	9	64137144	64173104	ENSMUSP00000112790.1
Ncapg	1332.98	0.411106	0.0767166	5.35876	8.37936e-08	2.78787e-06	ENSMUSG00000015880	ENSMUSG00000015880	5	45669919	45700546	ENSMUSP00000112871.1
Angptl6	54.8118	-1.70751	0.318992	-5.35283	8.65909e-08	2.87146e-06	ENSMUSG00000038742	ENSMUSG00000038742	9	20873808	20879727	ENSMUSP00000035784.6
Alms1	216.639	0.948777	0.177351	5.34972	8.80901e-08	2.91159e-06	ENSMUSG00000063810	ENSMUSG00000063810	6	85587531	85702753	ENSMUSP00000071904.5
Nfe2l1	2387.51	-0.308718	0.0577793	-5.34305	9.13961e-08	3.01099e-06	ENSMUSG00000038615	ENSMUSG00000038615	11	96817414	96829968	ENSMUSP00000103285.1
Cysltr1	582.144	0.516932	0.0969087	5.33422	9.59565e-08	3.15094e-06	ENSMUSG00000052821	ENSMUSG00000052821	X	106574346	106603679	ENSMUSP00000109108.1
Cdc20	853.59	0.466202	0.0874232	5.3327	9.67614e-08	3.16705e-06	ENSMUSG00000006398	ENSMUSG00000006398	4	118432901	118437352	ENSMUSP00000006565.6
Arhgap11a	1180.39	0.423248	0.0794434	5.32767	9.94819e-08	3.24556e-06	ENSMUSG00000041219	ENSMUSG00000041219	2	113831492	113848661	ENSMUSP00000099604.1
Arfgap1	771.709	-0.449552	0.0844826	-5.32123	1.03066e-07	3.35165e-06	ENSMUSG00000027575	ENSMUSG00000027575	2	180967225	180982526	ENSMUSP00000104490.1
Plxnc1	605.016	0.527275	0.0992545	5.31236	1.08217e-07	3.50782e-06	ENSMUSG00000074785	ENSMUSG00000074785	10	94790866	94944835	ENSMUSP00000096939.2
Mcm3	3087.35	0.268465	0.05062	5.30354	1.13579e-07	3.66984e-06	ENSMUSG00000041859	ENSMUSG00000041859	1	20802968	20820312	ENSMUSP00000059192.9
Smox	719.262	0.46028	0.0869133	5.29585	1.18466e-07	3.8071e-06	ENSMUSG00000027333	ENSMUSG00000027333	2	131491496	131525922	ENSMUSP00000105811.2
Ube2c	911.274	0.477557	0.0901789	5.29567	1.18582e-07	3.8071e-06	ENSMUSG00000001403	ENSMUSG00000001403	2	164769898	164778822	ENSMUSP00000085581.6
Thrb	159.38	-1.27022	0.240075	-5.29092	1.217e-07	3.89479e-06	ENSMUSG00000021779	ENSMUSG00000021779	14	17660261	18038090	ENSMUSP00000153230.1
Pink1	265.98	-0.95991	0.181602	-5.28579	1.25165e-07	3.99301e-06	ENSMUSG00000028756	ENSMUSG00000028756	4	138313409	138326307	ENSMUSP00000101442.1
Morf4l2	1936.57	-0.299068	0.0565902	-5.2848	1.25844e-07	4.00199e-06	ENSMUSG00000031422	ENSMUSG00000031422	X	136732942	136743690	ENSMUSP00000108720.1
Rps15a	6757.65	-0.220398	0.041747	-5.27937	1.29626e-07	4.10931e-06	ENSMUSG00000008683	ENSMUSG00000008683	7	118104372	118116188	ENSMUSP00000119975.1
Kif21b	3335.16	0.302402	0.0573492	5.27299	1.34217e-07	4.2415e-06	ENSMUSG00000041642	ENSMUSG00000041642	1	136131389	136177998	ENSMUSP00000074661.4
Tep1	1752.88	0.349919	0.0664808	5.26346	1.41367e-07	4.45349e-06	ENSMUSG00000006281	ENSMUSG00000006281	14	50824059	50870560	ENSMUSP00000006444.7
Ostc	1627.07	-0.346469	0.0658794	-5.25914	1.44734e-07	4.54538e-06	ENSMUSG00000041084	ENSMUSG00000041084	3	130695912	130709444	ENSMUSP00000046480.7
Ldha	29433.1	0.195179	0.0371533	5.25333	1.49375e-07	4.67654e-06	ENSMUSG00000063229	ENSMUSG00000063229	7	46841475	46855627	ENSMUSP00000123356.2
Slfn2	2851.83	-0.26442	0.0504807	-5.23804	1.62293e-07	5.06526e-06	ENSMUSG00000072620	ENSMUSG00000072620	11	83065112	83070678	ENSMUSP00000035562.7
Eef2	83490.4	-0.152713	0.0291709	-5.2351	1.64899e-07	5.09922e-06	ENSMUSG00000034994	ENSMUSG00000034994	10	81176631	81182498	ENSMUSP00000046101.9
Traf1	7556.22	0.205073	0.0391712	5.2353	1.64721e-07	5.09922e-06	ENSMUSG00000026875	ENSMUSG00000026875	2	34941750	34961772	ENSMUSP00000130759.1
Ccnf	831.743	0.497659	0.0950541	5.23554	1.64507e-07	5.09922e-06	ENSMUSG00000072082	ENSMUSG00000072082	17	24222198	24251484	ENSMUSP00000111048.3
Shcbp1	519.169	0.612074	0.117078	5.22792	1.71426e-07	5.28486e-06	ENSMUSG00000022322	ENSMUSG00000022322	8	4735976	4779567	ENSMUSP00000022945.7
Chd8	2262.74	0.311924	0.059703	5.22459	1.74538e-07	5.36438e-06	ENSMUSG00000053754	ENSMUSG00000053754	14	52198151	52257780	ENSMUSP00000142890.1
Slc5a3	536.343	0.530507	0.101625	5.22027	1.78667e-07	5.47459e-06	ENSMUSG00000089774	ENSMUSG00000089774	16	92058322	92087473	ENSMUSP00000109608.2
Chd4	8830.97	0.199222	0.0382327	5.21078	1.88046e-07	5.72716e-06	ENSMUSG00000063870	ENSMUSG00000063870	6	125095981	125130591	ENSMUSP00000108011.1
Thada	977.36	0.415796	0.079795	5.21081	1.88021e-07	5.72716e-06	ENSMUSG00000024251	ENSMUSG00000024251	17	84190076	84466205	ENSMUSP00000041701.8
Ncf1	546.472	-0.537748	0.103328	-5.20429	1.94739e-07	5.91314e-06	ENSMUSG00000015950	ENSMUSG00000015950	5	134220053	134229625	ENSMUSP00000138121.1
Sptbn1	2748.73	0.30684	0.0590213	5.19881	2.00571e-07	6.07195e-06	ENSMUSG00000020315	ENSMUSG00000020315	11	30099395	30268175	ENSMUSP00000006629.7
Szt2	995.571	0.45954	0.0884796	5.19374	2.06112e-07	6.22102e-06	ENSMUSG00000033253	ENSMUSG00000033253	4	118362743	118409273	ENSMUSP00000074862.5
Zfc3h1	1711.7	0.384162	0.0739938	5.19182	2.08248e-07	6.26671e-06	ENSMUSG00000034163	ENSMUSG00000034163	10	115384959	115432772	ENSMUSP00000044069.8
Vsir	3902.76	-0.279505	0.0539126	-5.1844	2.16706e-07	6.50182e-06	ENSMUSG00000020101	ENSMUSG00000020101	10	60346851	60372684	ENSMUSP00000020301.7
Dlgap5	1007.37	0.459859	0.088739	5.18215	2.19342e-07	6.5614e-06	ENSMUSG00000037544	ENSMUSG00000037544	14	47387779	47418407	ENSMUSP00000040416.3
Prr13	2773.78	-0.270455	0.0522976	-5.17146	2.32269e-07	6.92751e-06	ENSMUSG00000023048	ENSMUSG00000023048	15	102459028	102462806	ENSMUSP00000129218.1
Ssr2	2095.91	-0.302776	0.0586617	-5.16138	2.45131e-07	7.28956e-06	ENSMUSG00000041355	ENSMUSG00000041355	3	88575876	88588419	ENSMUSP00000141471.1
Eif4ebp1	875.354	-0.428627	0.0830658	-5.16009	2.46834e-07	7.31862e-06	ENSMUSG00000031490	ENSMUSG00000031490	8	27260329	27276674	ENSMUSP00000033880.5
Cox6a2	13.9003	-4.6468	0.90139	-5.15515	2.53426e-07	7.49205e-06	ENSMUSG00000030785	ENSMUSG00000030785	7	128205435	128206387	ENSMUSP00000033049.7
Pdia5	189.423	-0.834672	0.162084	-5.14962	2.61017e-07	7.6939e-06	ENSMUSG00000022844	ENSMUSG00000022844	16	35397312	35490873	ENSMUSP00000023550.7
Ndc80	523.692	0.611272	0.118963	5.13836	2.77148e-07	8.14555e-06	ENSMUSG00000024056	ENSMUSG00000024056	17	71496100	71526857	ENSMUSP00000024851.9
Trip12	6196.93	0.226318	0.0440968	5.13229	2.86235e-07	8.38819e-06	ENSMUSG00000026219	ENSMUSG00000026219	1	84721189	84840516	ENSMUSP00000140224.1
Bub1b	1307.07	0.389094	0.0759845	5.12071	3.04392e-07	8.89443e-06	ENSMUSG00000040084	ENSMUSG00000040084	2	118598211	118641591	ENSMUSP00000037126.7
B4galnt1	4818.18	-0.238861	0.046696	-5.11523	3.13357e-07	9.12992e-06	ENSMUSG00000006731	ENSMUSG00000006731	10	127165225	127172330	ENSMUSP00000006914.9
Soat2	327.128	-0.665586	0.130148	-5.11408	3.15281e-07	9.15951e-06	ENSMUSG00000023045	ENSMUSG00000023045	15	102150526	102163469	ENSMUSP00000023806.6
Pola1	1072.95	0.413368	0.0810078	5.10282	3.34635e-07	9.69383e-06	ENSMUSG00000006678	ENSMUSG00000006678	X	93304767	93632155	ENSMUSP00000006856.2
Tyms	661.726	0.48667	0.0954258	5.09998	3.39688e-07	9.81203e-06	ENSMUSG00000025747	ENSMUSG00000025747	5	30058202	30073617	ENSMUSP00000123377.1
Cenpa	1081.72	0.433373	0.0850206	5.09727	3.44588e-07	9.9251e-06	ENSMUSG00000029177	ENSMUSG00000029177	5	30666777	30674830	ENSMUSP00000122831.1
Irf1	1678.37	-0.430753	0.0845362	-5.09549	3.47848e-07	9.96208e-06	ENSMUSG00000018899	ENSMUSG00000018899	11	53770014	53778374	ENSMUSP00000104548.2
Atrx	5238.27	0.272967	0.0535683	5.09568	3.47483e-07	9.96208e-06	ENSMUSG00000031229	ENSMUSG00000031229	X	105797615	105929403	ENSMUSP00000109203.1
Maged2	276.406	-0.697712	0.136985	-5.09336	3.51772e-07	1.00262e-05	ENSMUSG00000025268	ENSMUSG00000025268	X	150806370	150814345	ENSMUSP00000108319.2
Lman1	1882.91	-0.287912	0.0565288	-5.0932	3.52075e-07	1.00262e-05	ENSMUSG00000041891	ENSMUSG00000041891	18	65980738	66022580	ENSMUSP00000040140.7
Slc1a4	389.035	-0.60105	0.118098	-5.0894	3.59207e-07	1.02005e-05	ENSMUSG00000020142	ENSMUSG00000020142	11	20302180	20332713	ENSMUSP00000004634.6
Gan	716.292	0.4712	0.0927773	5.07882	3.79783e-07	1.07545e-05	ENSMUSG00000052557	ENSMUSG00000052557	8	117158135	117215997	ENSMUSP00000124904.1
Tcf12	1720.7	-0.336178	0.0662578	-5.0738	3.89959e-07	1.09809e-05	ENSMUSG00000032228	ENSMUSG00000032228	9	71842688	72111871	ENSMUSP00000139365.1
Atp11a	1124.27	0.377094	0.0743158	5.07421	3.89104e-07	1.09809e-05	ENSMUSG00000031441	ENSMUSG00000031441	8	12757014	12868728	ENSMUSP00000033818.3
Hcls1	4614.28	-0.251619	0.0498121	-5.05136	4.38667e-07	1.23181e-05	ENSMUSG00000022831	ENSMUSG00000022831	16	36934983	36963212	ENSMUSP00000023531.8
Pcyt1a	1206.93	-0.356018	0.0705831	-5.04395	4.56022e-07	1.27699e-05	ENSMUSG00000005615	ENSMUSG00000005615	16	32430921	32475070	ENSMUSP00000110790.1
Trp53inp1	3468.9	-0.306508	0.0608557	-5.03663	4.73794e-07	1.32308e-05	ENSMUSG00000028211	ENSMUSG00000028211	4	11156431	11174379	ENSMUSP00000029865.3
Plek	2097.15	-0.274284	0.0545545	-5.02771	4.96363e-07	1.38227e-05	ENSMUSG00000020120	ENSMUSG00000020120	11	16971206	17052381	ENSMUSP00000099945.3
Sbno1	3006.02	0.253359	0.0504425	5.02273	5.09429e-07	1.41475e-05	ENSMUSG00000038095	ENSMUSG00000038095	5	124368702	124426001	ENSMUSP00000142481.1
Mcm5	3090.36	0.258314	0.0514559	5.0201	5.16436e-07	1.43027e-05	ENSMUSG00000005410	ENSMUSG00000005410	8	75109569	75128439	ENSMUSP00000126135.1
Uso1	2150.77	-0.294776	0.0587255	-5.01957	5.17886e-07	1.43036e-05	ENSMUSG00000029407	ENSMUSG00000029407	5	92137938	92202798	ENSMUSP00000031355.6
Cip2a	1068.36	0.396155	0.0791563	5.00471	5.59457e-07	1.54095e-05	ENSMUSG00000033031	ENSMUSG00000033031	16	48994185	49019709	ENSMUSP00000113075.1
Sar1a	2170.22	-0.297774	0.0595147	-5.00337	5.63359e-07	1.54497e-05	ENSMUSG00000020088	ENSMUSG00000020088	10	61680299	61693297	ENSMUSP00000151339.1
Celf2	5716.71	0.218475	0.0436675	5.00316	5.6398e-07	1.54497e-05	ENSMUSG00000002107	ENSMUSG00000002107	2	6539694	7509563	ENSMUSP00000002176.5
Racgap1	1622.64	0.351319	0.0702567	5.0005	5.71806e-07	1.56005e-05	ENSMUSG00000023015	ENSMUSG00000023015	15	99620496	99651656	ENSMUSP00000126417.1
Castor1	249.507	0.787203	0.157433	5.00024	5.72582e-07	1.56005e-05	ENSMUSG00000020424	ENSMUSG00000020424	11	4218225	4222409	ENSMUSP00000020699.3
Gzmf	503.139	0.576187	0.115294	4.99755	5.80633e-07	1.57772e-05	ENSMUSG00000015441	ENSMUSG00000015441	14	56205263	56211417	ENSMUSP00000022757.3
Bin1	1174.21	-0.38587	0.0772705	-4.99376	5.92158e-07	1.60472e-05	ENSMUSG00000024381	ENSMUSG00000024381	18	32377230	32435737	ENSMUSP00000157259.1
Mthfd2	2794.92	-0.248684	0.0498335	-4.9903	6.02856e-07	1.62933e-05	ENSMUSG00000005667	ENSMUSG00000005667	6	83305691	83325908	ENSMUSP00000005810.6
Helz2	2658.92	0.261546	0.0524703	4.98465	6.20756e-07	1.67322e-05	ENSMUSG00000027580	ENSMUSG00000027580	2	181227615	181242027	ENSMUSP00000091756.4
Piezo1	2310.12	0.267106	0.0536784	4.97605	6.4896e-07	1.74458e-05	ENSMUSG00000014444	ENSMUSG00000014444	8	122481698	122551329	ENSMUSP00000114584.2
Cdh1	454.605	-1.39786	0.281131	-4.97228	6.617e-07	1.77409e-05	ENSMUSG00000000303	ENSMUSG00000000303	8	106603351	106670246	ENSMUSP00000000312.5
Mcm4	2950.86	0.262308	0.0527693	4.97084	6.66639e-07	1.78259e-05	ENSMUSG00000022673	ENSMUSG00000022673	16	15623897	15637400	ENSMUSP00000023353.3
Golga5	652.351	-0.475511	0.09578	-4.96462	6.88372e-07	1.83584e-05	ENSMUSG00000021192	ENSMUSG00000021192	12	102469135	102497907	ENSMUSP00000137305.1
Tnpo1	3557.45	0.2359	0.0476117	4.95466	7.24551e-07	1.92723e-05	ENSMUSG00000009470	ENSMUSG00000009470	13	98839019	98926384	ENSMUSP00000105026.2
Prr11	679.453	0.536264	0.108279	4.9526	7.32278e-07	1.94266e-05	ENSMUSG00000020493	ENSMUSG00000020493	11	87089153	87108708	ENSMUSP00000060803.8
Nsd2	2594.76	0.287893	0.0581795	4.94836	7.4841e-07	1.98024e-05	ENSMUSG00000057406	ENSMUSG00000057406	5	33820725	33897975	ENSMUSP00000075210.4
Abca2	3576.72	0.255549	0.0517492	4.93823	7.88353e-07	2.08047e-05	ENSMUSG00000026944	ENSMUSG00000026944	2	25428703	25448540	ENSMUSP00000099983.3
Ddost	3260.4	-0.241902	0.0490502	-4.93171	8.1511e-07	2.14468e-05	ENSMUSG00000028757	ENSMUSG00000028757	4	138304730	138312628	ENSMUSP00000030538.4
Chd9	973.999	0.386829	0.078444	4.93128	8.1694e-07	2.14468e-05	ENSMUSG00000056608	ENSMUSG00000056608	8	90828352	91054516	ENSMUSP00000046356.6
Nbeal2	3735.78	0.269546	0.0551696	4.88577	1.03025e-06	2.69765e-05	ENSMUSG00000056724	ENSMUSG00000056724	9	110624789	110654161	ENSMUSP00000121373.1
Baz1b	3824.46	0.230302	0.0471856	4.88076	1.05678e-06	2.75994e-05	ENSMUSG00000002748	ENSMUSG00000002748	5	135187264	135246129	ENSMUSP00000002825.5
Zfp36l2	1865.93	0.347606	0.0712378	4.87951	1.06351e-06	2.77034e-05	ENSMUSG00000045817	ENSMUSG00000045817	17	84183931	84187947	ENSMUSP00000050820.6
Pou2f1	598.77	0.513638	0.105282	4.87871	1.06783e-06	2.77443e-05	ENSMUSG00000026565	ENSMUSG00000026565	1	165865154	166002678	ENSMUSP00000124738.1
Sesn2	1247.91	-0.34337	0.07041	-4.87673	1.0786e-06	2.7952e-05	ENSMUSG00000028893	ENSMUSG00000028893	4	132492032	132510501	ENSMUSP00000030724.8
Gosr2	1474.16	-0.319469	0.0655628	-4.87272	1.10074e-06	2.84528e-05	ENSMUSG00000020946	ENSMUSG00000020946	11	103676849	103697898	ENSMUSP00000021329.7
Rps7	4499.93	-0.284713	0.0584412	-4.87179	1.10589e-06	2.85128e-05	ENSMUSG00000061477	ENSMUSG00000061477	12	28630854	28635953	ENSMUSP00000073880.3
Kif4	858.467	0.46037	0.0947602	4.85827	1.18418e-06	3.04534e-05	ENSMUSG00000034311	ENSMUSG00000034311	X	100625737	100727214	ENSMUSP00000048383.3
Smim14	403.012	-0.60806	0.125314	-4.8523	1.2204e-06	3.13049e-05	ENSMUSG00000037822	ENSMUSG00000037822	5	65446844	65537184	ENSMUSP00000122363.1
Sft2d2	1180.11	-0.37793	0.0779389	-4.84905	1.24054e-06	3.17409e-05	ENSMUSG00000040848	ENSMUSG00000040848	1	165174337	165194438	ENSMUSP00000043537.4
Yif1a	517.707	-0.503567	0.103887	-4.84724	1.25191e-06	3.19506e-05	ENSMUSG00000024875	ENSMUSG00000024875	19	5088538	5092881	ENSMUSP00000157958.1
Atf4	4243.72	-0.22212	0.0459057	-4.83861	1.30749e-06	3.31176e-05	ENSMUSG00000042406	ENSMUSG00000042406	15	80255184	80257541	ENSMUSP00000105234.3
Serpinb9	15079	0.167936	0.0347029	4.83925	1.3033e-06	3.31176e-05	ENSMUSG00000045827	ENSMUSG00000045827	13	33003250	33017957	ENSMUSP00000099002.2
St8sia4	458.047	0.639126	0.132079	4.83897	1.30514e-06	3.31176e-05	ENSMUSG00000040710	ENSMUSG00000040710	1	95587682	95667571	ENSMUSP00000043477.4
Cabin1	2022.52	0.275209	0.0569558	4.83199	1.35178e-06	3.41535e-05	ENSMUSG00000020196	ENSMUSG00000020196	10	75646112	75764341	ENSMUSP00000001712.6
Snd1	4911.91	-0.213316	0.044177	-4.82867	1.37447e-06	3.46402e-05	ENSMUSG00000001424	ENSMUSG00000001424	6	28475139	28935162	ENSMUSP00000126382.1
Mapkapk2	4135.37	0.220288	0.0456557	4.82499	1.40011e-06	3.51983e-05	ENSMUSG00000016528	ENSMUSG00000016528	1	131053700	131097826	ENSMUSP00000016672.4
Nup133	818.235	0.403649	0.0836752	4.824	1.40709e-06	3.52858e-05	ENSMUSG00000039509	ENSMUSG00000039509	8	123897123	123949265	ENSMUSP00000048084.7
Tmem245	1050.92	0.423364	0.0879937	4.8113	1.49948e-06	3.75094e-05	ENSMUSG00000055296	ENSMUSG00000055296	4	56866923	56947437	ENSMUSP00000067421.6
Celsr1	1181.37	0.364689	0.0759016	4.80476	1.54937e-06	3.86615e-05	ENSMUSG00000016028	ENSMUSG00000016028	15	85898929	86034203	ENSMUSP00000016172.7
Ipcef1	955.976	-0.508272	0.105812	-4.80352	1.55899e-06	3.88053e-05	ENSMUSG00000064065	ENSMUSG00000064065	10	6885796	7052478	ENSMUSP00000084110.3
Arcn1	3594.32	-0.229985	0.0479376	-4.79758	1.60591e-06	3.98749e-05	ENSMUSG00000032096	ENSMUSG00000032096	9	44741564	44767845	ENSMUSP00000034607.9
Akr1a1	3562.57	-0.23229	0.0485312	-4.7864	1.698e-06	4.20579e-05	ENSMUSG00000028692	ENSMUSG00000028692	4	116636510	116651680	ENSMUSP00000030455.8
Nipbl	2377.98	0.292484	0.0611242	4.78508	1.70922e-06	4.22319e-05	ENSMUSG00000022141	ENSMUSG00000022141	15	8290617	8444463	ENSMUSP00000059385.6
Cplane1	541.994	0.577108	0.120627	4.78423	1.71647e-06	4.23074e-05	ENSMUSG00000039801	ENSMUSG00000039801	15	8169106	8271158	ENSMUSP00000106247.1
Tnfsf4	706.391	-0.411276	0.0861206	-4.77558	1.79188e-06	4.40584e-05	ENSMUSG00000026700	ENSMUSG00000026700	1	161395409	161418410	ENSMUSP00000028024.4
Gcn1	2730.3	0.241549	0.0507093	4.76341	1.90349e-06	4.66888e-05	ENSMUSG00000041638	ENSMUSG00000041638	5	115565254	115622654	ENSMUSP00000069432.7
Psph	608.074	-0.478611	0.100744	-4.75077	2.02646e-06	4.95844e-05	ENSMUSG00000029446	ENSMUSG00000029446	5	129765558	129787449	ENSMUSP00000113671.2
Ddit4	3285.03	0.261339	0.0550756	4.74509	2.08418e-06	5.08732e-05	ENSMUSG00000020108	ENSMUSG00000020108	10	59949669	59951834	ENSMUSP00000020308.3
Gimap3	6291.86	-0.209466	0.0442934	-4.72906	2.25557e-06	5.49237e-05	ENSMUSG00000039264	ENSMUSG00000039264	6	48764464	48770851	ENSMUSP00000145211.1
Nusap1	1258.84	0.379018	0.0801604	4.72824	2.26469e-06	5.50129e-05	ENSMUSG00000027306	ENSMUSG00000027306	2	119618298	119651244	ENSMUSP00000068713.8
Dut	1463.72	0.31796	0.0672588	4.72741	2.274e-06	5.50711e-05	ENSMUSG00000027203	ENSMUSG00000027203	2	125247190	125258608	ENSMUSP00000080767.7
Cdca8	753.461	0.457571	0.0967984	4.72705	2.27801e-06	5.50711e-05	ENSMUSG00000028873	ENSMUSG00000028873	4	124918465	124939311	ENSMUSP00000081319.3
Srpr	2111.64	-0.27236	0.0577523	-4.71601	2.40517e-06	5.80061e-05	ENSMUSG00000032042	ENSMUSG00000032042	9	35200175	35247973	ENSMUSP00000149923.1
Dtx4	52.9253	-2.9728	0.630741	-4.71318	2.43878e-06	5.86763e-05	ENSMUSG00000039982	ENSMUSG00000039982	19	12466338	12501454	ENSMUSP00000040229.7
Tigit	925.461	0.374705	0.0795428	4.71073	2.46827e-06	5.92444e-05	ENSMUSG00000071552	ENSMUSG00000071552	16	43648867	43664146	ENSMUSP00000093770.4
Gabpb2	2831.94	0.273676	0.0581368	4.70745	2.50829e-06	6.00619e-05	ENSMUSG00000038766	ENSMUSG00000038766	3	95181766	95217916	ENSMUSP00000102827.1
Ier3	606.69	0.45645	0.0970361	4.70392	2.5521e-06	6.09661e-05	ENSMUSG00000003541	ENSMUSG00000003541	17	35821684	35822923	ENSMUSP00000003635.6
Ptprn	180.062	-0.779442	0.165765	-4.70209	2.57511e-06	6.13463e-05	ENSMUSG00000026204	ENSMUSG00000026204	1	75247027	75264502	ENSMUSP00000027404.5
Fanca	469.266	0.541571	0.115187	4.70169	2.58018e-06	6.13463e-05	ENSMUSG00000032815	ENSMUSG00000032815	8	123268300	123318576	ENSMUSP00000045217.8
Gzmb	167764	0.170189	0.0362167	4.69919	2.61197e-06	6.19559e-05	ENSMUSG00000015437	ENSMUSG00000015437	14	56258838	56262260	ENSMUSP00000015581.4
Unc13a	1172.64	0.39246	0.0835301	4.69843	2.62172e-06	6.20413e-05	ENSMUSG00000034799	ENSMUSG00000034799	8	71624417	71671757	ENSMUSP00000030170.8
B2m	23925.9	-0.205001	0.0437024	-4.69085	2.72074e-06	6.42337e-05	ENSMUSG00000060802	ENSMUSG00000060802	2	122147686	122153083	ENSMUSP00000099534.4
Cdkn2d	877.781	0.404634	0.0863367	4.68669	2.77657e-06	6.53986e-05	ENSMUSG00000096472	ENSMUSG00000096472	9	21288410	21291407	ENSMUSP00000150701.1
Gtse1	1071.96	0.363201	0.0775545	4.68318	2.82462e-06	6.63754e-05	ENSMUSG00000022385	ENSMUSG00000022385	15	85859745	85876573	ENSMUSP00000128759.1
Bcl2l11	1482.31	-0.432701	0.092439	-4.68094	2.85568e-06	6.6949e-05	ENSMUSG00000027381	ENSMUSG00000027381	2	128126038	128162547	ENSMUSP00000105970.2
Cpne3	1269.05	0.328737	0.0702878	4.67702	2.91077e-06	6.80823e-05	ENSMUSG00000028228	ENSMUSG00000028228	4	19519254	19570108	ENSMUSP00000029885.4
Aurka	626.569	0.472132	0.100997	4.67473	2.94342e-06	6.86867e-05	ENSMUSG00000027496	ENSMUSG00000027496	2	172356190	172370535	ENSMUSP00000104768.3
St3gal6	454.045	-0.794821	0.170421	-4.66387	3.10312e-06	7.22461e-05	ENSMUSG00000022747	ENSMUSG00000022747	16	58468125	58524243	ENSMUSP00000115756.1
Calcoco1	409.754	-0.666921	0.143161	-4.65855	3.1845e-06	7.38255e-05	ENSMUSG00000023055	ENSMUSG00000023055	15	102706777	102722178	ENSMUSP00000023818.3
Rps4x	9729.75	-0.17504	0.0375746	-4.65847	3.18561e-06	7.38255e-05	ENSMUSG00000031320	ENSMUSG00000031320	X	102184941	102189394	ENSMUSP00000033683.7
Manf	2298.2	-0.275357	0.059251	-4.6473	3.36303e-06	7.77585e-05	ENSMUSG00000032575	ENSMUSG00000032575	9	106838312	106891979	ENSMUSP00000123907.2
Chst11	1139.89	0.342766	0.0737974	4.6447	3.40577e-06	7.85665e-05	ENSMUSG00000034612	ENSMUSG00000034612	10	82985498	83195900	ENSMUSP00000045349.7
Septin2	2816.43	-0.240261	0.0518091	-4.63743	3.52767e-06	8.11929e-05	ENSMUSG00000026276	ENSMUSG00000026276	1	93478964	93510260	ENSMUSP00000027495.8
Sema6d	529.222	-0.493121	0.106366	-4.63607	3.55096e-06	8.15426e-05	ENSMUSG00000027200	ENSMUSG00000027200	2	124089969	124667770	ENSMUSP00000099531.1
Stil	508.349	0.565585	0.122134	4.63084	3.6418e-06	8.34387e-05	ENSMUSG00000028718	ENSMUSG00000028718	4	115000159	115043196	ENSMUSP00000030490.6
BC005537	4911.84	-0.205033	0.0443748	-4.62049	3.82835e-06	8.75139e-05	ENSMUSG00000019132	ENSMUSG00000019132	13	24801657	24816197	ENSMUSP00000019276.4
Rpl4	37117.1	-0.166324	0.0360096	-4.61886	3.85847e-06	8.80028e-05	ENSMUSG00000032399	ENSMUSG00000032399	9	64173375	64178666	ENSMUSP00000034966.7
Cltc	7663.27	0.172305	0.0373971	4.60745	4.07639e-06	9.27631e-05	ENSMUSG00000047126	ENSMUSG00000047126	11	86694351	86757565	ENSMUSP00000099475.4
Arf1	4121.8	-0.215401	0.0468101	-4.6016	4.19262e-06	9.51933e-05	ENSMUSG00000048076	ENSMUSG00000048076	11	59211412	59228270	ENSMUSP00000079905.6
Ptpn1	2563.47	0.241452	0.0524862	4.60029	4.21904e-06	9.55778e-05	ENSMUSG00000027540	ENSMUSG00000027540	2	167932057	167979385	ENSMUSP00000029053.7
Kcnk6	355.786	-0.601472	0.131048	-4.58973	4.43828e-06	0.000100319	ENSMUSG00000046410	ENSMUSG00000046410	7	29221926	29232515	ENSMUSP00000082975.4
Itga3	205.455	0.752176	0.16393	4.58838	4.46691e-06	0.00010074	ENSMUSG00000001507	ENSMUSG00000001507	11	95044474	95076801	ENSMUSP00000103368.1
Ero1l	8034.16	-0.176582	0.0384896	-4.58779	4.47962e-06	0.000100801	ENSMUSG00000021831	ENSMUSG00000021831	14	45283087	45318771	ENSMUSP00000022378.7
Itpr3	2002.23	0.317019	0.069125	4.58617	4.51454e-06	0.000101361	ENSMUSG00000042644	ENSMUSG00000042644	17	27057304	27122223	ENSMUSP00000038150.8
Abl2	780.797	0.394195	0.0860554	4.58071	4.63397e-06	0.000103811	ENSMUSG00000026596	ENSMUSG00000026596	1	156558786	156649568	ENSMUSP00000133381.1
Plcg1	2752.56	0.270638	0.0591316	4.57688	4.71964e-06	0.000105496	ENSMUSG00000016933	ENSMUSG00000016933	2	160731300	160775760	ENSMUSP00000133771.1
Pabpc1	23508	-0.207102	0.0452687	-4.57494	4.76346e-06	0.00010624	ENSMUSG00000022283	ENSMUSG00000022283	15	36595661	36609668	ENSMUSP00000001809.8
Ncor1	4205.66	0.249623	0.054632	4.56918	4.8963e-06	0.000108962	ENSMUSG00000018501	ENSMUSG00000018501	11	62316426	62458541	ENSMUSP00000018645.6
Il10rb	466.405	-0.590688	0.129549	-4.55958	5.12554e-06	0.000113812	ENSMUSG00000022969	ENSMUSG00000022969	16	91406164	91425834	ENSMUSP00000120227.1
Osbp	1262.07	-0.326255	0.0715839	-4.55766	5.17269e-06	0.000114606	ENSMUSG00000024687	ENSMUSG00000024687	19	11965941	11994112	ENSMUSP00000025590.9
Tmem263	569.647	-0.481743	0.105889	-4.54952	5.3769e-06	0.00011887	ENSMUSG00000060935	ENSMUSG00000060935	10	85102627	85120618	ENSMUSP00000093030.4
Slc9a9	514.761	-0.769915	0.169442	-4.54383	5.52409e-06	0.000121644	ENSMUSG00000031129	ENSMUSG00000031129	9	94669909	95230445	ENSMUSP00000033463.9
Sla	1950.91	-0.266883	0.0587363	-4.54374	5.52653e-06	0.000121644	ENSMUSG00000022372	ENSMUSG00000022372	15	66780819	66831829	ENSMUSP00000127901.1
Serpinb6b	8751.64	-0.16804	0.0370532	-4.53511	5.75723e-06	0.000126446	ENSMUSG00000042842	ENSMUSG00000042842	13	32965209	32979067	ENSMUSP00000105922.2
Coro2a	2615.86	-0.243345	0.0536731	-4.53384	5.79208e-06	0.000126659	ENSMUSG00000028337	ENSMUSG00000028337	4	46536937	46602202	ENSMUSP00000103386.1
Hdlbp	7914.61	-0.184944	0.0407906	-4.534	5.78769e-06	0.000126659	ENSMUSG00000034088	ENSMUSG00000034088	1	93405940	93478815	ENSMUSP00000127903.1
Rcn1	1120.48	-0.349212	0.077045	-4.53258	5.82687e-06	0.000127144	ENSMUSG00000005973	ENSMUSG00000005973	2	105386291	105399319	ENSMUSP00000006128.6
Syvn1	1054.78	-0.345359	0.0762437	-4.52967	5.9075e-06	0.000128625	ENSMUSG00000024807	ENSMUSG00000024807	19	6046576	6053712	ENSMUSP00000114843.1
Brca1	788.418	0.428892	0.0947729	4.52547	6.02617e-06	0.000130926	ENSMUSG00000017146	ENSMUSG00000017146	11	101488764	101551955	ENSMUSP00000017290.4
Pten	1541.02	-0.332983	0.0735973	-4.52439	6.05707e-06	0.000131315	ENSMUSG00000013663	ENSMUSG00000013663	19	32757497	32826160	ENSMUSP00000013807.7
Uba5	742.78	-0.382906	0.0846572	-4.52302	6.09629e-06	0.000131881	ENSMUSG00000032557	ENSMUSG00000032557	9	104046599	104063134	ENSMUSP00000035166.5
Tmem167b	610.389	-0.455541	0.100743	-4.5218	6.1315e-06	0.000132359	ENSMUSG00000068732	ENSMUSG00000068732	3	108556425	108562466	ENSMUSP00000102233.2
Uhrf1	2502.27	0.247572	0.0547597	4.52106	6.15312e-06	0.000132542	ENSMUSG00000001228	ENSMUSG00000001228	17	56303321	56323486	ENSMUSP00000001258.8
Ddx58	1268.02	-0.396388	0.0877846	-4.51546	6.31807e-06	0.000135805	ENSMUSG00000040296	ENSMUSG00000040296	4	40203773	40239828	ENSMUSP00000042433.5
Rnf11	719.128	-0.388925	0.0861985	-4.51197	6.42269e-06	0.00013776	ENSMUSG00000028557	ENSMUSG00000028557	4	109451098	109484728	ENSMUSP00000030284.3
Hectd1	4824.97	0.212639	0.0472594	4.49941	6.81425e-06	0.000145848	ENSMUSG00000035247	ENSMUSG00000035247	12	51743722	51829536	ENSMUSP00000046766.8
Rpsa	11905.2	-0.16409	0.0365355	-4.49124	7.08106e-06	0.000151238	ENSMUSG00000032518	ENSMUSG00000032518	9	120127689	120132369	ENSMUSP00000035105.5
Gpr107	872.559	-0.389646	0.0868012	-4.48895	7.15751e-06	0.000152226	ENSMUSG00000000194	ENSMUSG00000000194	2	31152316	31218775	ENSMUSP00000056739.5
Clic4	2831.08	-0.241041	0.0536951	-4.48908	7.15319e-06	0.000152226	ENSMUSG00000037242	ENSMUSG00000037242	4	135213969	135272814	ENSMUSP00000041453.8
Rangap1	3179.17	0.217106	0.0483824	4.48729	7.21344e-06	0.000153092	ENSMUSG00000022391	ENSMUSG00000022391	15	81704248	81745530	ENSMUSP00000057771.5
Crebbp	1062.18	0.407402	0.0908907	4.48233	7.38308e-06	0.000156363	ENSMUSG00000022521	ENSMUSG00000022521	16	4081328	4213997	ENSMUSP00000023165.6
Ddb1	9479.49	-0.169974	0.0379551	-4.47828	7.5246e-06	0.000159026	ENSMUSG00000024740	ENSMUSG00000024740	19	10605327	10629819	ENSMUSP00000025649.8
Gorasp2	1929.27	-0.265264	0.0592527	-4.47682	7.57637e-06	0.00015961	ENSMUSG00000014959	ENSMUSG00000014959	2	70661576	70712636	ENSMUSP00000107820.1
Crabp2	231.626	0.668473	0.149326	4.47661	7.58387e-06	0.00015961	ENSMUSG00000004885	ENSMUSG00000004885	3	87948666	87953376	ENSMUSP00000005019.5
Kif2c	540.988	0.49934	0.111769	4.4676	7.91027e-06	0.000166132	ENSMUSG00000028678	ENSMUSG00000028678	4	117159639	117182639	ENSMUSP00000064261.2
Xaf1	259.755	-0.766526	0.171757	-4.46286	8.08745e-06	0.0001695	ENSMUSG00000040483	ENSMUSG00000040483	11	72301629	72313733	ENSMUSP00000121483.1
Cd164	4470.45	-0.213109	0.0478058	-4.45781	8.28026e-06	0.000172822	ENSMUSG00000019818	ENSMUSG00000019818	10	41519414	41531048	ENSMUSP00000019962.8
Cblb	2819.43	0.230819	0.0517757	4.45806	8.27031e-06	0.000172822	ENSMUSG00000022637	ENSMUSG00000022637	16	52031225	52208048	ENSMUSP00000110115.1
Casp1	265.242	-0.713785	0.160447	-4.44872	8.6383e-06	0.000179923	ENSMUSG00000025888	ENSMUSG00000025888	9	5298508	5307290	ENSMUSP00000027015.5
Spcs2	2729.07	-0.241526	0.0543227	-4.44614	8.7429e-06	0.000181726	ENSMUSG00000035227	ENSMUSG00000035227	7	99837569	99863462	ENSMUSP00000041152.6
Nin	2219.53	0.26862	0.0604515	4.44357	8.84767e-06	0.000183525	ENSMUSG00000021068	ENSMUSG00000021068	12	70011435	70113717	ENSMUSP00000152240.1
Rtel1	910.27	0.38768	0.0873048	4.44053	8.97375e-06	0.000185758	ENSMUSG00000038685	ENSMUSG00000038685	2	181319739	181356616	ENSMUSP00000096571.4
Ly75	1964.58	0.257752	0.0581003	4.43632	9.15102e-06	0.00018904	ENSMUSG00000026980	ENSMUSG00000026980	2	60292103	60383303	ENSMUSP00000108152.1
Gatm	289.966	0.604315	0.136266	4.43482	9.21493e-06	0.000189971	ENSMUSG00000027199	ENSMUSG00000027199	2	122594467	122611303	ENSMUSP00000028624.8
Rhoq	2463.28	0.241083	0.0543715	4.43399	9.25049e-06	0.000190315	ENSMUSG00000024143	ENSMUSG00000024143	17	86963082	87000069	ENSMUSP00000024956.8
Nxpe3	845.105	0.399956	0.0904671	4.42101	9.82402e-06	0.000201703	ENSMUSG00000075033	ENSMUSG00000075033	16	55839953	55895285	ENSMUSP00000097296.3
Dgkh	166.226	0.851518	0.192663	4.41974	9.88213e-06	0.000202483	ENSMUSG00000034731	ENSMUSG00000034731	14	78558750	78732776	ENSMUSP00000154036.2
Tmed5	2554.21	-0.243267	0.0550666	-4.41769	9.97615e-06	0.000203995	ENSMUSG00000063406	ENSMUSG00000063406	5	108106366	108132620	ENSMUSP00000113922.1
Ncoa3	2043.81	0.257059	0.0581962	4.41711	1.00027e-05	0.000204124	ENSMUSG00000027678	ENSMUSG00000027678	2	165992636	166073242	ENSMUSP00000104875.1
Tvp23b	460.52	-0.487881	0.110645	-4.40943	1.03641e-05	0.000210646	ENSMUSG00000014177	ENSMUSG00000014177	11	62879455	62916780	ENSMUSP00000014321.4
Anln	489.361	0.518829	0.117663	4.40946	1.03628e-05	0.000210646	ENSMUSG00000036777	ENSMUSG00000036777	9	22332012	22389188	ENSMUSP00000045873.7
Chaf1a	967.774	0.353858	0.0802629	4.40874	1.03974e-05	0.000210898	ENSMUSG00000002835	ENSMUSG00000002835	17	56040439	56072289	ENSMUSP00000002914.8
Mcm3ap	1738.17	0.27559	0.0625186	4.40812	1.04271e-05	0.000211076	ENSMUSG00000001150	ENSMUSG00000001150	10	76468927	76515857	ENSMUSP00000125960.1
Pdlim5	496.498	-0.505469	0.114727	-4.40585	1.05372e-05	0.000212496	ENSMUSG00000028273	ENSMUSG00000028273	3	142239590	142395696	ENSMUSP00000029941.9
Cd37	1992.44	-0.287719	0.0653046	-4.4058	1.05394e-05	0.000212496	ENSMUSG00000030798	ENSMUSG00000030798	7	45233632	45239115	ENSMUSP00000096061.1
mt-Nd2	14889.5	-0.204461	0.0464747	-4.3994	1.08551e-05	0.000217988	ENSMUSG00000064345	ENSMUSG00000064345	MT	3914	4951	ENSMUSP00000080992.1
Kif20b	939.863	0.396916	0.0902159	4.39963	1.08438e-05	0.000217988	ENSMUSG00000024795	ENSMUSG00000024795	19	34922361	34975745	ENSMUSP00000084599.5
Copg1	3223.73	-0.210915	0.0480013	-4.39394	1.11315e-05	0.000223094	ENSMUSG00000030058	ENSMUSG00000030058	6	87887814	87913595	ENSMUSP00000109237.3
Abcb1b	1589.55	0.285083	0.0649329	4.39042	1.1313e-05	0.000226282	ENSMUSG00000028970	ENSMUSG00000028970	5	8798147	8866315	ENSMUSP00000143766.1
Cdc45	719.579	0.401678	0.0915448	4.38778	1.14515e-05	0.0002286	ENSMUSG00000000028	ENSMUSG00000000028	16	18780447	18811987	ENSMUSP00000000028.7
Mt1	2025.38	0.29163	0.0665684	4.3809	1.18187e-05	0.000235464	ENSMUSG00000031765	ENSMUSG00000031765	8	94179082	94180327	ENSMUSP00000034215.6
Rc3h1	1209.04	0.345808	0.078974	4.37875	1.1936e-05	0.000237331	ENSMUSG00000040423	ENSMUSG00000040423	1	160906418	160974978	ENSMUSP00000159278.1
Pkm	27928	0.149498	0.0341535	4.37724	1.20191e-05	0.000238043	ENSMUSG00000032294	ENSMUSG00000032294	9	59656368	59679375	ENSMUSP00000034834.9
Sik3	1938.03	0.266289	0.0608338	4.37732	1.20148e-05	0.000238043	ENSMUSG00000034135	ENSMUSG00000034135	9	46012820	46224194	ENSMUSP00000121032.1
Dock10	6941.93	0.189847	0.0433792	4.37645	1.2063e-05	0.000238446	ENSMUSG00000038608	ENSMUSG00000038608	1	80501073	80758527	ENSMUSP00000077099.5
Nsd3	3046.87	0.273924	0.0626264	4.37394	1.22024e-05	0.000240728	ENSMUSG00000054823	ENSMUSG00000054823	8	25601601	25719667	ENSMUSP00000117596.1
Elmo2	2360.04	0.245212	0.0562012	4.36311	1.28229e-05	0.000252477	ENSMUSG00000017670	ENSMUSG00000017670	2	165288031	165326479	ENSMUSP00000123232.1
Mapk8ip3	1843.73	0.342553	0.0785207	4.36258	1.2854e-05	0.000252595	ENSMUSG00000024163	ENSMUSG00000024163	17	24892153	24936977	ENSMUSP00000114802.1
Parpbp	339.904	0.633848	0.145314	4.36192	1.28929e-05	0.000252866	ENSMUSG00000035365	ENSMUSG00000035365	10	88091432	88146941	ENSMUSP00000038375.9
Cxcr6	2765.33	-0.272792	0.0626922	-4.35128	1.35342e-05	0.000264929	ENSMUSG00000048521	ENSMUSG00000048521	9	123806475	123811760	ENSMUSP00000060776.7
Cd8a	8239.65	-0.160274	0.0368632	-4.34781	1.37503e-05	0.000268638	ENSMUSG00000053977	ENSMUSG00000053977	6	71373427	71379173	ENSMUSP00000068123.7
Serpine1	268.858	0.603191	0.138771	4.34667	1.38222e-05	0.00026952	ENSMUSG00000037411	ENSMUSG00000037411	5	137061504	137072268	ENSMUSP00000039586.4
Selenot	2191.68	-0.262511	0.0604806	-4.34041	1.42215e-05	0.000276771	ENSMUSG00000075700	ENSMUSG00000075700	3	58576636	58593133	ENSMUSP00000103557.1
Glipr1	2084.28	-0.258213	0.0595025	-4.33954	1.42784e-05	0.000277342	ENSMUSG00000056888	ENSMUSG00000056888	10	111985448	112002631	ENSMUSP00000123990.2
Plekha1	232.107	-0.71687	0.165259	-4.33786	1.43879e-05	0.000278125	ENSMUSG00000040268	ENSMUSG00000040268	7	130865756	130913312	ENSMUSP00000112777.1
Slc30a5	1136.16	-0.314054	0.0724002	-4.33775	1.43946e-05	0.000278125	ENSMUSG00000021629	ENSMUSG00000021629	13	100802648	100833427	ENSMUSP00000065764.4
Txndc5	1513.63	-0.273368	0.0630221	-4.33765	1.44015e-05	0.000278125	ENSMUSG00000038991	ENSMUSG00000038991	13	38500079	38528824	ENSMUSP00000041839.8
Nasp	1481.35	0.278505	0.0642445	4.33507	1.45711e-05	0.000280863	ENSMUSG00000028693	ENSMUSG00000028693	4	116601052	116627941	ENSMUSP00000030456.7
Ctsc	1377.11	-0.302552	0.0698957	-4.32862	1.50044e-05	0.000288662	ENSMUSG00000030560	ENSMUSG00000030560	7	88278085	88310888	ENSMUSP00000032779.5
Cope	1956.85	-0.255481	0.0590602	-4.32577	1.51999e-05	0.000291866	ENSMUSG00000055681	ENSMUSG00000055681	8	70302518	70312993	ENSMUSP00000071078.7
Cdca2	589.091	0.469631	0.1086	4.3244	1.52947e-05	0.000293129	ENSMUSG00000048922	ENSMUSG00000048922	14	67676331	67715841	ENSMUSP00000117847.2
Ypel3	412.668	-0.695733	0.161319	-4.31278	1.61211e-05	0.000308382	ENSMUSG00000042675	ENSMUSG00000042675	7	126776955	126780514	ENSMUSP00000037332.5
Kif18b	616.964	0.46374	0.107632	4.30858	1.64304e-05	0.000313703	ENSMUSG00000051378	ENSMUSG00000051378	11	102905529	102925124	ENSMUSP00000021311.9
Areg	38.1847	-1.56484	0.363275	-4.30758	1.65049e-05	0.000314529	ENSMUSG00000029378	ENSMUSG00000029378	5	91139599	91148432	ENSMUSP00000031325.4
Slc4a7	1188.46	0.294676	0.0684254	4.30653	1.65833e-05	0.000315428	ENSMUSG00000021733	ENSMUSG00000021733	14	14702279	14799940	ENSMUSP00000058313.6
Eomes	1528.28	-0.307807	0.071583	-4.30001	1.70794e-05	0.000323641	ENSMUSG00000032446	ENSMUSG00000032446	9	118478212	118486132	ENSMUSP00000107393.1
Ccnb1	565.846	0.465216	0.108189	4.30003	1.70775e-05	0.000323641	ENSMUSG00000041431	ENSMUSG00000041431	13	100778650	100786570	ENSMUSP00000071989.8
Psat1	3787.74	-0.200101	0.0465449	-4.29909	1.71503e-05	0.000324375	ENSMUSG00000024640	ENSMUSG00000024640	19	15904678	15947337	ENSMUSP00000025542.3
Spp1	2370.93	-0.228746	0.0532287	-4.29743	1.72794e-05	0.000326204	ENSMUSG00000029304	ENSMUSG00000029304	5	104435118	104441050	ENSMUSP00000084043.6
Suz12	3214.17	0.211588	0.0492516	4.29606	1.73857e-05	0.000327598	ENSMUSG00000017548	ENSMUSG00000017548	11	79993106	80034123	ENSMUSP00000017692.8
Vars	4139.83	0.200772	0.046791	4.29083	1.7801e-05	0.000334798	ENSMUSG00000007029	ENSMUSG00000007029	17	35000987	35016322	ENSMUSP00000084572.7
Rps12	8647.33	-0.218107	0.0508472	-4.28945	1.79113e-05	0.000335621	ENSMUSG00000061983	ENSMUSG00000061983	10	23785183	23787275	ENSMUSP00000151838.1
Eif3f	4770.61	-0.186374	0.0434482	-4.28958	1.79014e-05	0.000335621	ENSMUSG00000031029	ENSMUSG00000031029	7	108934417	108942951	ENSMUSP00000033342.6
Copz1	2103.31	-0.255263	0.0595788	-4.28446	1.83181e-05	0.000342607	ENSMUSG00000060992	ENSMUSG00000060992	15	103272714	103299868	ENSMUSP00000154922.1
Cldnd1	2317.02	-0.226322	0.0529938	-4.27072	1.94844e-05	0.000363744	ENSMUSG00000022744	ENSMUSG00000022744	16	58727910	58734251	ENSMUSP00000023426.5
Nucb2	101.309	-0.952379	0.223329	-4.26446	2.00385e-05	0.000373397	ENSMUSG00000030659	ENSMUSG00000030659	7	116504369	116540584	ENSMUSP00000032895.7
Vps13b	1553.2	0.495464	0.116239	4.26246	2.02191e-05	0.000376003	ENSMUSG00000037646	ENSMUSG00000037646	15	35371160	35931229	ENSMUSP00000045490.7
Il1r2	166.978	0.735757	0.172628	4.26208	2.02529e-05	0.000376003	ENSMUSG00000026073	ENSMUSG00000026073	1	40074079	40125231	ENSMUSP00000141882.1
Cep152	357.58	0.577109	0.135458	4.26044	2.04027e-05	0.000378088	ENSMUSG00000068394	ENSMUSG00000068394	2	125563088	125625113	ENSMUSP00000087208.2
Fat1	85.5837	1.11813	0.262648	4.25712	2.07073e-05	0.000383029	ENSMUSG00000070047	ENSMUSG00000070047	8	44935447	45052257	ENSMUSP00000140596.1
Nek2	518.585	0.484899	0.113957	4.2551	2.08952e-05	0.000385796	ENSMUSG00000026622	ENSMUSG00000026622	1	191821444	191833050	ENSMUSP00000027931.7
Eno1	13524.3	0.165289	0.0388495	4.2546	2.09422e-05	0.000385956	ENSMUSG00000063524	ENSMUSG00000063524	4	150236721	150248879	ENSMUSP00000123695.1
Trbv12-1	1770.78	-0.33496	0.0787586	-4.253	2.10928e-05	0.000388023	ENSMUSG00000095574	ENSMUSG00000095574	6	41113550	41114067	ENSMUSP00000100083.1
Myb	894.114	0.349875	0.0825711	4.23726	2.26262e-05	0.000415473	ENSMUSG00000019982	ENSMUSG00000019982	10	21124935	21160984	ENSMUSP00000139699.1
Ncaph	798.425	0.393872	0.0930877	4.23119	2.32454e-05	0.000426067	ENSMUSG00000034906	ENSMUSG00000034906	2	127103809	127133954	ENSMUSP00000106017.3
Cenpi	339.798	0.568118	0.134605	4.22064	2.4361e-05	0.000445705	ENSMUSG00000031262	ENSMUSG00000031262	X	134308084	134362639	ENSMUSP00000079851.5
Sptan1	4832.77	0.187326	0.0444462	4.21467	2.5014e-05	0.000456822	ENSMUSG00000057738	ENSMUSG00000057738	2	29965560	30031451	ENSMUSP00000109346.1
Lonp1	3314.18	-0.199679	0.0474172	-4.2111	2.54129e-05	0.000463269	ENSMUSG00000041168	ENSMUSG00000041168	17	56614297	56626887	ENSMUSP00000156840.1
Gng2	1797.03	-0.284382	0.0675432	-4.21038	2.54945e-05	0.000463916	ENSMUSG00000043004	ENSMUSG00000043004	14	19872559	19977627	ENSMUSP00000125697.1
Sec62	1247.07	-0.308736	0.0734064	-4.20585	2.60105e-05	0.000472454	ENSMUSG00000027706	ENSMUSG00000027706	3	30792875	30821263	ENSMUSP00000029256.7
Zgrf1	282.441	0.684785	0.163051	4.19981	2.67136e-05	0.000484352	ENSMUSG00000051278	ENSMUSG00000051278	3	127553489	127618023	ENSMUSP00000143585.1
Lsp1	3557.52	-0.237055	0.0564556	-4.19896	2.68142e-05	0.000484433	ENSMUSG00000018819	ENSMUSG00000018819	7	142460809	142494867	ENSMUSP00000101588.1
Spcs3	3362.08	-0.203726	0.0485151	-4.19923	2.67829e-05	0.000484433	ENSMUSG00000054408	ENSMUSG00000054408	8	54520433	54529998	ENSMUSP00000136527.1
Mctp2	1344.66	0.301608	0.0718967	4.19502	2.72853e-05	0.000492062	ENSMUSG00000032776	ENSMUSG00000032776	7	72077830	72306608	ENSMUSP00000078302.5
Rpl23	6822.82	-0.188567	0.0450033	-4.19006	2.78875e-05	0.000502026	ENSMUSG00000071415	ENSMUSG00000071415	11	97777527	97782437	ENSMUSP00000099435.4
Prss16	256.633	-0.80557	0.192436	-4.18616	2.8371e-05	0.000509819	ENSMUSG00000006179	ENSMUSG00000006179	13	22002173	22009742	ENSMUSP00000006341.2
Nr4a2	610.193	0.386269	0.0922862	4.18556	2.84467e-05	0.000510269	ENSMUSG00000026826	ENSMUSG00000026826	2	57106830	57124003	ENSMUSP00000028166.2
Tmpo	3848.53	0.205904	0.0493056	4.17607	2.96591e-05	0.000531072	ENSMUSG00000019961	ENSMUSG00000019961	10	91147571	91181315	ENSMUSP00000072092.7
Sec61b	775.874	-0.358113	0.0858931	-4.16929	3.0555e-05	0.000546144	ENSMUSG00000053317	ENSMUSG00000053317	4	47474658	47483242	ENSMUSP00000067681.5
B4galnt4	1371.4	0.295416	0.0709461	4.16395	3.12791e-05	0.000557111	ENSMUSG00000055629	ENSMUSG00000055629	7	141061104	141072400	ENSMUSP00000039758.5
Zfp609	1181.38	0.321928	0.0773069	4.16428	3.12334e-05	0.000557111	ENSMUSG00000040524	ENSMUSG00000040524	9	65692391	65827564	ENSMUSP00000124089.1
Phip	1212.03	0.348313	0.0836964	4.16162	3.15992e-05	0.000561819	ENSMUSG00000032253	ENSMUSG00000032253	9	82866159	82975516	ENSMUSP00000034787.5
Ide	4441.21	-0.187149	0.044978	-4.1609	3.1699e-05	0.000562601	ENSMUSG00000056999	ENSMUSG00000056999	19	37268743	37337852	ENSMUSP00000121358.1
Penk	1444.51	-0.269135	0.0647461	-4.15678	3.22762e-05	0.000571838	ENSMUSG00000045573	ENSMUSG00000045573	4	4133531	4138819	ENSMUSP00000066822.7
Tuba1b	1325.56	0.311004	0.0750304	4.14504	3.39759e-05	0.000600897	ENSMUSG00000023004	ENSMUSG00000023004	15	98931425	98934565	ENSMUSP00000076777.7
Sh3bgrl	1198.74	-0.299747	0.0723265	-4.14436	3.40767e-05	0.000601624	ENSMUSG00000031246	ENSMUSG00000031246	X	109095365	109197873	ENSMUSP00000033598.8
Os9	3137.18	-0.229636	0.0554288	-4.14289	3.4295e-05	0.00060442	ENSMUSG00000040462	ENSMUSG00000040462	10	127095650	127121131	ENSMUSP00000079770.4
Gbf1	1728.96	-0.251336	0.0608725	-4.12889	3.64524e-05	0.000638657	ENSMUSG00000025224	ENSMUSG00000025224	19	46152509	46286510	ENSMUSP00000026254.7
Itk	8706.21	-0.150318	0.036412	-4.12824	3.65544e-05	0.000638657	ENSMUSG00000020395	ENSMUSG00000020395	11	46325150	46389515	ENSMUSP00000020664.6
Pgs1	1179.95	0.321443	0.0778434	4.12936	3.63776e-05	0.000638657	ENSMUSG00000017715	ENSMUSG00000017715	11	117986292	118024011	ENSMUSP00000121973.1
Il13	460.055	0.437544	0.105947	4.12982	3.63054e-05	0.000638657	ENSMUSG00000020383	ENSMUSG00000020383	11	53631324	53634702	ENSMUSP00000020650.1
Hrob	295.454	0.597406	0.144699	4.1286	3.64971e-05	0.000638657	ENSMUSG00000034773	ENSMUSG00000034773	11	102248882	102265187	ENSMUSP00000137686.1
Cebpg	812.169	-0.388249	0.0941446	-4.12396	3.72407e-05	0.000649521	ENSMUSG00000056216	ENSMUSG00000056216	7	35046422	35056573	ENSMUSP00000118588.1
Gbp6	703.279	-0.510986	0.124088	-4.11793	3.82283e-05	0.000665595	ENSMUSG00000104713	ENSMUSG00000104713	5	105270702	105293698	ENSMUSP00000142994.1
Ttc17	524.283	-0.439134	0.106745	-4.11387	3.89082e-05	0.000676265	ENSMUSG00000027194	ENSMUSG00000027194	2	94300767	94406689	ENSMUSP00000061360.7
Uchl5	1032.36	0.306858	0.0746309	4.11167	3.92805e-05	0.000681561	ENSMUSG00000018189	ENSMUSG00000018189	1	143777272	143807466	ENSMUSP00000140106.1
Il21	34.9498	1.54166	0.374987	4.11123	3.93552e-05	0.000681684	ENSMUSG00000027718	ENSMUSG00000027718	3	37222759	37232636	ENSMUSP00000029273.1
Nedd9	2574.62	-0.236802	0.0576322	-4.10885	3.97636e-05	0.000686398	ENSMUSG00000021365	ENSMUSG00000021365	13	41309581	41487362	ENSMUSP00000021794.6
Rps6ka3	2710	0.224633	0.0546664	4.10915	3.97111e-05	0.000686398	ENSMUSG00000031309	ENSMUSG00000031309	X	159210307	159368244	ENSMUSP00000033671.6
Rpl10	5579.05	-0.199296	0.0485717	-4.10314	4.07582e-05	0.000701166	ENSMUSG00000008682	ENSMUSG00000008682	X	74270812	74273135	ENSMUSP00000008826.7
Cep295	901.516	0.357656	0.0871662	4.10315	4.07558e-05	0.000701166	ENSMUSG00000046111	ENSMUSG00000046111	9	15316915	15357788	ENSMUSP00000125494.1
Yipf2	176.518	-0.799338	0.194934	-4.10056	4.12152e-05	0.000707819	ENSMUSG00000032182	ENSMUSG00000032182	9	21588682	21592828	ENSMUSP00000077649.7
P4ha2	790.638	-0.379396	0.0927109	-4.09225	4.27213e-05	0.000729955	ENSMUSG00000018906	ENSMUSG00000018906	11	54100095	54131665	ENSMUSP00000118384.1
Usp9x	2695.85	0.223708	0.0546559	4.09303	4.25775e-05	0.000729955	ENSMUSG00000031010	ENSMUSG00000031010	X	13071498	13173328	ENSMUSP00000129373.2
Timeless	753.815	0.378248	0.0924259	4.09244	4.26856e-05	0.000729955	ENSMUSG00000039994	ENSMUSG00000039994	10	128232065	128252941	ENSMUSP00000058021.4
Gadd45g	1325.33	0.293621	0.0717763	4.09078	4.29929e-05	0.000733353	ENSMUSG00000021453	ENSMUSG00000021453	13	51846678	51848468	ENSMUSP00000021903.2
Fyn	2589.21	-0.245111	0.0599785	-4.08664	4.37662e-05	0.000745282	ENSMUSG00000019843	ENSMUSG00000019843	10	39368855	39565381	ENSMUSP00000123445.1
Zfp871	844.177	0.375294	0.0920861	4.07547	4.59221e-05	0.000780675	ENSMUSG00000024298	ENSMUSG00000024298	17	32765496	32788287	ENSMUSP00000127178.1
Tet3	1752.69	0.29711	0.0729602	4.07221	4.65683e-05	0.000790328	ENSMUSG00000034832	ENSMUSG00000034832	6	83362373	83459084	ENSMUSP00000087049.4
Nsf	1427.24	0.268104	0.0658605	4.07079	4.68545e-05	0.000793849	ENSMUSG00000034187	ENSMUSG00000034187	11	103821782	103954056	ENSMUSP00000099364.4
Isg15	130.81	-0.870363	0.21387	-4.06959	4.70953e-05	0.000795256	ENSMUSG00000035692	ENSMUSG00000035692	4	156199455	156200796	ENSMUSP00000082548.4
Dennd11	3271.68	0.200994	0.0493887	4.06963	4.70875e-05	0.000795256	ENSMUSG00000037172	ENSMUSG00000037172	6	40401375	40436135	ENSMUSP00000099031.3
Dnajb9	156.383	-0.760317	0.18708	-4.06413	4.8211e-05	0.000812216	ENSMUSG00000014905	ENSMUSG00000014905	12	44205559	44210326	ENSMUSP00000015049.3
Prr5l	213.684	-0.721861	0.177628	-4.06389	4.82608e-05	0.000812216	ENSMUSG00000032841	ENSMUSG00000032841	2	101714285	101883027	ENSMUSP00000042167.7
Ece1	913.816	-0.342746	0.0844309	-4.05949	4.91809e-05	0.000826322	ENSMUSG00000057530	ENSMUSG00000057530	4	137862237	137965229	ENSMUSP00000099576.3
Galnt3	889.788	-0.338293	0.0834986	-4.05148	5.08947e-05	0.000853693	ENSMUSG00000026994	ENSMUSG00000026994	2	66082766	66124994	ENSMUSP00000028378.3
Msn	14932.7	-0.151109	0.0373128	-4.04979	5.12645e-05	0.000858468	ENSMUSG00000031207	ENSMUSG00000031207	X	96096042	96168552	ENSMUSP00000113071.1
Zc3h12d	429.858	0.455761	0.112643	4.04606	5.20875e-05	0.000870803	ENSMUSG00000039981	ENSMUSG00000039981	10	7832470	7870396	ENSMUSP00000040217.4
Vps37b	1929.73	0.262082	0.0648768	4.03968	5.3524e-05	0.000893337	ENSMUSG00000066278	ENSMUSG00000066278	5	124004641	124032270	ENSMUSP00000047980.7
Lrp8	857.511	0.321001	0.0795187	4.0368	5.41858e-05	0.000902888	ENSMUSG00000028613	ENSMUSG00000028613	4	107801869	107876840	ENSMUSP00000158610.1
Paxbp1	1244.3	0.326904	0.081001	4.0358	5.44159e-05	0.000905225	ENSMUSG00000022974	ENSMUSG00000022974	16	91014037	91044543	ENSMUSP00000113835.1
Xpot	2180.07	-0.235393	0.0585402	-4.02104	5.79412e-05	0.000962282	ENSMUSG00000034667	ENSMUSG00000034667	10	121587380	121626332	ENSMUSP00000151722.1
Cic	2877.06	0.225589	0.0561149	4.02013	5.81658e-05	0.000964424	ENSMUSG00000005442	ENSMUSG00000005442	7	25267704	25294159	ENSMUSP00000132351.1
Atg13	606.911	-0.391992	0.0975732	-4.01742	5.88396e-05	0.000973994	ENSMUSG00000027244	ENSMUSG00000027244	2	91674618	91710576	ENSMUSP00000028678.8
Tanc1	1244.53	0.309493	0.07708	4.01522	5.93898e-05	0.000981489	ENSMUSG00000035168	ENSMUSG00000035168	2	59612042	59846149	ENSMUSP00000108187.1
Mical1	1923.3	-0.265466	0.0661877	-4.0108	6.05129e-05	0.000998414	ENSMUSG00000019823	ENSMUSG00000019823	10	41476314	41487032	ENSMUSP00000113783.1
Kdm4a	1801.22	-0.246331	0.0614612	-4.00791	6.12596e-05	0.00100908	ENSMUSG00000033326	ENSMUSG00000033326	4	118136957	118180043	ENSMUSP00000102014.2
Spty2d1	1130.83	-0.299041	0.0746408	-4.0064	6.1652e-05	0.00101389	ENSMUSG00000049516	ENSMUSG00000049516	7	46990396	47008411	ENSMUSP00000059457.7
Xbp1	2058.62	-0.236351	0.0590318	-4.00379	6.23358e-05	0.00102346	ENSMUSG00000020484	ENSMUSG00000020484	11	5520659	5525893	ENSMUSP00000054852.9
Cotl1	4109.55	-0.218344	0.0545646	-4.00157	6.29236e-05	0.00103144	ENSMUSG00000031827	ENSMUSG00000031827	8	119809222	119840544	ENSMUSP00000034285.6
H2-M3	334.036	-0.558542	0.139758	-3.9965	6.42851e-05	0.00105204	ENSMUSG00000016206	ENSMUSG00000016206	17	37270220	37274484	ENSMUSP00000035687.6
Nup85	1400.62	0.269747	0.067534	3.99423	6.49043e-05	0.00106045	ENSMUSG00000020739	ENSMUSG00000020739	11	115564434	115583985	ENSMUSP00000021085.4
Prdx6	1654.22	-0.252846	0.063379	-3.98944	6.623e-05	0.00108036	ENSMUSG00000026701	ENSMUSG00000026701	1	161240112	161251219	ENSMUSP00000071636.5
Bend4	635.563	0.38053	0.0954204	3.98793	6.66525e-05	0.0010855	ENSMUSG00000092060	ENSMUSG00000092060	5	67392147	67428310	ENSMUSP00000144426.1
Rnf114	1907.41	-0.266222	0.0668289	-3.98364	6.78674e-05	0.00109841	ENSMUSG00000006418	ENSMUSG00000006418	2	167492645	167516173	ENSMUSP00000104837.1
Kdm3a	3764.26	0.201434	0.050566	3.98359	6.78813e-05	0.00109841	ENSMUSG00000053470	ENSMUSG00000053470	6	71588972	71632990	ENSMUSP00000065716.4
Asxl2	1066.47	0.33294	0.0835616	3.98437	6.76588e-05	0.00109841	ENSMUSG00000037486	ENSMUSG00000037486	12	3426857	3506852	ENSMUSP00000089629.5
Rad51	772.348	0.367292	0.0921997	3.98366	6.78631e-05	0.00109841	ENSMUSG00000027323	ENSMUSG00000027323	2	119112793	119147445	ENSMUSP00000119444.1
Ifi206	837.358	-0.723676	0.181997	-3.9763	6.99947e-05	0.0011308	ENSMUSG00000037849	ENSMUSG00000037849	1	173468485	173491041	ENSMUSP00000134646.2
Btg1	2015.73	-0.251182	0.0631916	-3.97493	7.04005e-05	0.00113418	ENSMUSG00000036478	ENSMUSG00000036478	10	96617006	96622809	ENSMUSP00000038863.7
Mis18bp1	427.917	0.523461	0.131694	3.97483	7.04289e-05	0.00113418	ENSMUSG00000047534	ENSMUSG00000047534	12	65132734	65172604	ENSMUSP00000052109.8
Asxl1	1646	0.264374	0.0665252	3.97404	7.06622e-05	0.00113612	ENSMUSG00000042548	ENSMUSG00000042548	2	153345829	153404007	ENSMUSP00000154224.1
Ttll4	934.48	0.330583	0.0832467	3.97112	7.15356e-05	0.00114833	ENSMUSG00000033257	ENSMUSG00000033257	1	74661745	74703730	ENSMUSP00000037406.8
Arl1	860.317	-0.331368	0.0835239	-3.96734	7.26798e-05	0.00116484	ENSMUSG00000060904	ENSMUSG00000060904	10	88730858	88744094	ENSMUSP00000127889.1
Gtf3c1	2134.87	0.228849	0.0578529	3.95571	7.63074e-05	0.00122104	ENSMUSG00000032777	ENSMUSG00000032777	7	125640954	125707780	ENSMUSP00000145939.1
Sgo2a	485.898	0.483739	0.122475	3.9497	7.82478e-05	0.0012501	ENSMUSG00000026039	ENSMUSG00000026039	1	57995971	58025899	ENSMUSP00000027202.8
Apc	1052.69	0.321301	0.0814654	3.94401	8.01293e-05	0.00127814	ENSMUSG00000005871	ENSMUSG00000005871	18	34220924	34322552	ENSMUSP00000127131.1
Elp3	846.841	-0.343393	0.0871996	-3.93801	8.21587e-05	0.00130844	ENSMUSG00000022031	ENSMUSG00000022031	14	65530449	65593075	ENSMUSP00000153462.1
Hspa9	7325.98	-0.15791	0.040116	-3.93632	8.27394e-05	0.00131561	ENSMUSG00000024359	ENSMUSG00000024359	18	34937414	34954357	ENSMUSP00000025217.8
Slc39a8	376.601	0.492647	0.12524	3.93364	8.36696e-05	0.0013283	ENSMUSG00000053897	ENSMUSG00000053897	3	135825279	135888572	ENSMUSP00000080640.3
Gbp2	2666.9	-0.29873	0.0759745	-3.93197	8.42523e-05	0.00132961	ENSMUSG00000028270	ENSMUSG00000028270	3	142620602	142638008	ENSMUSP00000132435.1
Bcat1	1414.31	-0.261506	0.0664992	-3.93247	8.40769e-05	0.00132961	ENSMUSG00000030268	ENSMUSG00000030268	6	144993835	145076184	ENSMUSP00000032402.5
Pold1	1350.69	0.281901	0.0716959	3.93189	8.42792e-05	0.00132961	ENSMUSG00000038644	ENSMUSG00000038644	7	44532746	44548849	ENSMUSP00000039776.8
Scai	388.234	0.541548	0.137709	3.93256	8.40468e-05	0.00132961	ENSMUSG00000035236	ENSMUSG00000035236	2	39066214	39190734	ENSMUSP00000037194.5
Ykt6	1458.44	-0.259299	0.066099	-3.92289	8.74931e-05	0.00137815	ENSMUSG00000002741	ENSMUSG00000002741	11	5955693	5967780	ENSMUSP00000002818.8
Epb41	2578.05	0.213074	0.0543357	3.92143	8.80244e-05	0.00138436	ENSMUSG00000028906	ENSMUSG00000028906	4	131923413	132075321	ENSMUSP00000116599.1
Prim1	700.834	0.357627	0.0913854	3.91339	9.10076e-05	0.00142905	ENSMUSG00000025395	ENSMUSG00000025395	10	128015168	128030037	ENSMUSP00000026461.7
Gm49339	1933.89	0.277475	0.0709204	3.91248	9.13529e-05	0.00143224	ENSMUSG00000062593	ENSMUSG00000062593	10	51480612	51496613	ENSMUSP00000151827.1
Glrp1	54.0995	-1.25938	0.322302	-3.90745	9.32772e-05	0.00146014	ENSMUSG00000062310	ENSMUSG00000062310	1	88499871	88510066	ENSMUSP00000063883.7
Ncor2	1388.63	0.27564	0.0705791	3.90541	9.40675e-05	0.00147022	ENSMUSG00000029478	ENSMUSG00000029478	5	125017153	125179219	ENSMUSP00000117098.1
Hipk2	512.372	0.460029	0.117806	3.90496	9.42409e-05	0.00147065	ENSMUSG00000061436	ENSMUSG00000061436	6	38694390	38876165	ENSMUSP00000124133.1
Nfatc2	2313.56	0.24878	0.063759	3.90189	9.54457e-05	0.00148715	ENSMUSG00000027544	ENSMUSG00000027544	2	168476410	168601657	ENSMUSP00000074198.3
Uchl1	192.521	-0.6629	0.169997	-3.89948	9.64003e-05	0.00149971	ENSMUSG00000029223	ENSMUSG00000029223	5	66676091	66687234	ENSMUSP00000031131.9
Lrrc32	1901.24	-0.279616	0.0717434	-3.89744	9.72157e-05	0.00151006	ENSMUSG00000090958	ENSMUSG00000090958	7	98489283	98502181	ENSMUSP00000146299.1
Rbm25	3358.29	0.245159	0.0629862	3.89226	9.93156e-05	0.00154031	ENSMUSG00000010608	ENSMUSG00000010608	12	83631236	83683123	ENSMUSP00000138572.1
H13	2795.02	-0.201686	0.0518416	-3.89043	0.000100068	0.00154959	ENSMUSG00000019188	ENSMUSG00000019188	2	152669461	152708670	ENSMUSP00000120068.1
L3mbtl3	454.573	-0.461733	0.118712	-3.88951	0.000100445	0.00155304	ENSMUSG00000039089	ENSMUSG00000039089	10	26274468	26375971	ENSMUSP00000101158.3
Cytip	6731.21	0.148886	0.0383126	3.88608	0.000101874	0.00157273	ENSMUSG00000026832	ENSMUSG00000026832	2	58129137	58195532	ENSMUSP00000028175.6
Pdcd4	1801.95	-0.304802	0.0784496	-3.88532	0.000102194	0.00157526	ENSMUSG00000024975	ENSMUSG00000024975	19	53892231	53929860	ENSMUSP00000073975.5
Plpp5	320.163	-0.495968	0.127689	-3.88418	0.000102676	0.00157824	ENSMUSG00000031570	ENSMUSG00000031570	8	25720037	25724887	ENSMUSP00000067035.8
Mbp	997.875	-0.328079	0.0844668	-3.88412	0.000102701	0.00157824	ENSMUSG00000041607	ENSMUSG00000041607	18	82475146	82585637	ENSMUSP00000089393.4
Slc35b1	942.501	-0.302522	0.0779126	-3.88284	0.000103245	0.00158179	ENSMUSG00000020873	ENSMUSG00000020873	11	95384692	95391776	ENSMUSP00000021243.9
Junb	3641.18	0.218203	0.0561929	3.88312	0.000103127	0.00158179	ENSMUSG00000052837	ENSMUSG00000052837	8	84976910	84978718	ENSMUSP00000064680.5
Pif1	185.043	0.768008	0.197911	3.88056	0.000104214	0.00159421	ENSMUSG00000041064	ENSMUSG00000041064	9	65587160	65595967	ENSMUSP00000122060.2
Ero1lb	197.173	-0.674319	0.173989	-3.87565	0.00010634	0.00162427	ENSMUSG00000057069	ENSMUSG00000057069	13	12565874	12611396	ENSMUSP00000152393.1
Zbtb7b	581.206	-0.422261	0.109377	-3.86059	0.000113111	0.00172247	ENSMUSG00000028042	ENSMUSG00000028042	3	89377644	89394776	ENSMUSP00000103056.1
Ctla2a	3165.37	0.223783	0.0579617	3.86088	0.00011298	0.00172247	ENSMUSG00000044258	ENSMUSG00000044258	13	60934155	60936625	ENSMUSP00000021880.9
Bod1l	1289.71	0.306633	0.0794484	3.85953	0.000113606	0.00172739	ENSMUSG00000061755	ENSMUSG00000061755	5	41787538	41844315	ENSMUSP00000058618.7
Mcm7	1805.39	0.264626	0.0687101	3.85133	0.000117476	0.00178355	ENSMUSG00000029730	ENSMUSG00000029730	5	138164583	138172422	ENSMUSP00000000505.9
Gmppa	1053.88	-0.299953	0.0779214	-3.84942	0.000118396	0.00179481	ENSMUSG00000033021	ENSMUSG00000033021	1	75435930	75443179	ENSMUSP00000035564.7
Mon2	1512.43	-0.261033	0.0678177	-3.84904	0.000118582	0.00179493	ENSMUSG00000034602	ENSMUSG00000034602	10	122992060	123076505	ENSMUSP00000073462.3
Ylpm1	1488.49	0.274702	0.0714063	3.84702	0.000119563	0.00180706	ENSMUSG00000021244	ENSMUSG00000021244	12	84996321	85070515	ENSMUSP00000128962.1
Shmt2	3800.3	-0.182472	0.0475309	-3.83901	0.000123533	0.00186428	ENSMUSG00000025403	ENSMUSG00000025403	10	127517123	127522444	ENSMUSP00000151616.1
Syce2	352.875	0.475264	0.123912	3.83551	0.000125304	0.00188817	ENSMUSG00000003824	ENSMUSG00000003824	8	84872111	84888221	ENSMUSP00000122159.1
Ccni	2246.36	-0.240305	0.0627107	-3.83196	0.000127127	0.00190993	ENSMUSG00000063015	ENSMUSG00000063015	5	93181933	93206495	ENSMUSP00000050189.8
Pik3r5	3428.96	0.180711	0.0471555	3.83223	0.000126986	0.00190993	ENSMUSG00000020901	ENSMUSG00000020901	11	68432121	68497849	ENSMUSP00000021283.7
Ago3	410.965	0.491346	0.128426	3.82592	0.000130285	0.00195447	ENSMUSG00000028842	ENSMUSG00000028842	4	126331704	126429556	ENSMUSP00000116204.1
Cd83	197.656	-0.594139	0.155346	-3.82463	0.000130969	0.00196181	ENSMUSG00000015396	ENSMUSG00000015396	13	43784775	43803132	ENSMUSP00000015540.2
Slc35e1	1636.55	-0.24979	0.0654453	-3.81677	0.00013521	0.00202233	ENSMUSG00000019731	ENSMUSG00000019731	8	72480641	72492614	ENSMUSP00000115754.1
Ptbp3	5364.13	-0.184204	0.0483147	-3.81259	0.000137519	0.00205382	ENSMUSG00000028382	ENSMUSG00000028382	4	59471868	59549364	ENSMUSP00000030076.5
Krcc1	665.754	-0.386728	0.101531	-3.80896	0.000139552	0.00208097	ENSMUSG00000053012	ENSMUSG00000053012	6	71271677	71285319	ENSMUSP00000145416.1
Capg	3260.12	-0.200557	0.0526587	-3.80861	0.00013975	0.00208097	ENSMUSG00000056737	ENSMUSG00000056737	6	72544391	72562983	ENSMUSP00000063389.6
Ddit3	187.572	-0.687937	0.180855	-3.80381	0.000142488	0.00211861	ENSMUSG00000025408	ENSMUSG00000025408	10	127290774	127296288	ENSMUSP00000026475.8
Nfatc1	2119.6	-0.238434	0.0627847	-3.79765	0.000146072	0.00216871	ENSMUSG00000033016	ENSMUSG00000033016	18	80606205	80713071	ENSMUSP00000158284.1
Bet1	305.729	-0.504222	0.133039	-3.79003	0.000150631	0.00223311	ENSMUSG00000032757	ENSMUSG00000032757	6	4076899	4086972	ENSMUSP00000044877.4
Smtn	116.874	0.942647	0.249021	3.78541	0.000153458	0.00227167	ENSMUSG00000020439	ENSMUSG00000020439	11	3517523	3540612	ENSMUSP00000020718.4
Tmem167	1139.5	-0.274218	0.0724818	-3.78326	0.000154786	0.00228797	ENSMUSG00000012422	ENSMUSG00000012422	13	90089123	90143907	ENSMUSP00000125314.1
Ccl5	930.992	-0.335131	0.0886876	-3.77879	0.000157595	0.00232608	ENSMUSG00000035042	ENSMUSG00000035042	11	83525778	83530518	ENSMUSP00000039600.2
Ttc39b	1855.07	-0.24804	0.0656882	-3.77601	0.000159358	0.00234866	ENSMUSG00000038172	ENSMUSG00000038172	4	83220300	83324255	ENSMUSP00000099887.3
Ncoa6	1210.19	0.28891	0.0765241	3.77541	0.000159746	0.00235095	ENSMUSG00000038369	ENSMUSG00000038369	2	155390656	155473894	ENSMUSP00000105295.1
Noct	841.545	0.331338	0.0877942	3.77403	0.000160633	0.00236056	ENSMUSG00000023087	ENSMUSG00000023087	3	51224447	51251644	ENSMUSP00000023849.8
Zbtb18	297.342	-0.574722	0.152324	-3.77302	0.00016128	0.00236418	ENSMUSG00000063659	ENSMUSG00000063659	1	177442351	177450764	ENSMUSP00000142124.1
Il4ra	5163.95	0.163062	0.0432192	3.77292	0.000161349	0.00236418	ENSMUSG00000030748	ENSMUSG00000030748	7	125552120	125579474	ENSMUSP00000033004.6
Itpkb	1221.73	0.275889	0.0731518	3.77146	0.000162293	0.00237457	ENSMUSG00000038855	ENSMUSG00000038855	1	180330485	180424802	ENSMUSP00000069851.6
Itm2b	3793.45	-0.204738	0.0542919	-3.77106	0.000162557	0.00237498	ENSMUSG00000022108	ENSMUSG00000022108	14	73362226	73385289	ENSMUSP00000022704.7
Dusp6	1757.87	-0.282346	0.0748964	-3.76982	0.000163364	0.00238331	ENSMUSG00000019960	ENSMUSG00000019960	10	99263231	99267489	ENSMUSP00000020118.4
Dicer1	1448.7	0.260378	0.0692253	3.76132	0.000169019	0.00246225	ENSMUSG00000041415	ENSMUSG00000041415	12	104687742	104751952	ENSMUSP00000043676.6
Usp31	716.785	0.324922	0.0863942	3.76093	0.000169285	0.00246257	ENSMUSG00000063317	ENSMUSG00000063317	7	121642021	121707253	ENSMUSP00000040037.6
Erlec1	521.118	-0.405863	0.108002	-3.75793	0.000171328	0.0024887	ENSMUSG00000020311	ENSMUSG00000020311	11	30930774	30954335	ENSMUSP00000126490.1
Ppp2r2c	270.251	-0.756794	0.201502	-3.75577	0.000172811	0.00250663	ENSMUSG00000029120	ENSMUSG00000029120	5	36868513	36955078	ENSMUSP00000031003.7
Tk1	655.531	0.416009	0.11082	3.75393	0.000174085	0.00252148	ENSMUSG00000025574	ENSMUSG00000025574	11	117815526	117826092	ENSMUSP00000026661.3
Atad5	605.039	0.398284	0.106149	3.75213	0.000175341	0.00253603	ENSMUSG00000017550	ENSMUSG00000017550	11	80089400	80135794	ENSMUSP00000103874.1
Gmppb	681.422	-0.324679	0.0867321	-3.74347	0.000181499	0.00262134	ENSMUSG00000070284	ENSMUSG00000070284	9	108049242	108052801	ENSMUSP00000107914.2
Tbl1x	1997.68	-0.231875	0.0620174	-3.73887	0.000184847	0.00265826	ENSMUSG00000025246	ENSMUSG00000025246	X	77511013	77662983	ENSMUSP00000085549.5
Rnf169	730.455	0.3815	0.102034	3.73897	0.000184778	0.00265826	ENSMUSG00000058761	ENSMUSG00000058761	7	99920254	99980448	ENSMUSP00000079631.3
Cep97	649.842	0.395178	0.105685	3.73921	0.000184602	0.00265826	ENSMUSG00000022604	ENSMUSG00000022604	16	55899888	55934855	ENSMUSP00000023270.7
Zfp292	1253.37	0.298615	0.0799007	3.73732	0.00018599	0.0026709	ENSMUSG00000039967	ENSMUSG00000039967	4	34803113	34882960	ENSMUSP00000095766.2
Ahctf1	2466.16	0.200416	0.053631	3.73696	0.000186262	0.00267099	ENSMUSG00000026491	ENSMUSG00000026491	1	179744894	179803680	ENSMUSP00000027768.7
Ccr2	4633.83	0.221906	0.0593916	3.73631	0.000186738	0.00267401	ENSMUSG00000049103	ENSMUSG00000049103	9	124101950	124113557	ENSMUSP00000130112.1
Map3k14	438.254	0.415104	0.111131	3.73528	0.000187509	0.00268124	ENSMUSG00000020941	ENSMUSG00000020941	11	103219762	103267472	ENSMUSP00000021324.2
Tmem39a	663.029	-0.336665	0.0902809	-3.72909	0.000192175	0.00274407	ENSMUSG00000002845	ENSMUSG00000002845	16	38558698	38592162	ENSMUSP00000132515.1
Dhrs7	275.041	-0.533095	0.143097	-3.72541	0.000194996	0.00278042	ENSMUSG00000021094	ENSMUSG00000021094	12	72650353	72664909	ENSMUSP00000152198.1
Arfgap3	404.398	-0.449435	0.120792	-3.72075	0.000198634	0.00282828	ENSMUSG00000054277	ENSMUSG00000054277	15	83299739	83350247	ENSMUSP00000064893.7
Vasp	5985.53	-0.177997	0.0478583	-3.71926	0.00019981	0.00284102	ENSMUSG00000030403	ENSMUSG00000030403	7	19256929	19271817	ENSMUSP00000032561.8
Ticrr	645.024	0.39665	0.106658	3.71889	0.000200099	0.00284112	ENSMUSG00000046591	ENSMUSG00000046591	7	79660196	79698148	ENSMUSP00000041377.7
Ckap2l	745.112	0.373149	0.100398	3.71671	0.000201831	0.00286168	ENSMUSG00000048327	ENSMUSG00000048327	2	129268210	129297212	ENSMUSP00000056145.6
Syne1	367.212	0.570076	0.153454	3.71496	0.000203238	0.00287759	ENSMUSG00000096054	ENSMUSG00000096054	10	5020917	5551482	ENSMUSP00000150262.1
Arhgap33	229.526	0.681667	0.183881	3.70711	0.00020964	0.00296407	ENSMUSG00000036882	ENSMUSG00000036882	7	30522226	30535060	ENSMUSP00000146602.1
Pde4dip	734.324	-0.344971	0.093119	-3.70463	0.0002117	0.00298901	ENSMUSG00000038170	ENSMUSG00000038170	3	97689824	97888707	ENSMUSP00000131170.2
Armcx4	627.678	0.357498	0.0965232	3.70375	0.000212433	0.00299515	ENSMUSG00000049804	ENSMUSG00000049804	X	134686519	134696757	ENSMUSP00000132914.1
Lta	2440	-0.198703	0.0536898	-3.70094	0.000214799	0.00302297	ENSMUSG00000024402	ENSMUSG00000024402	17	35203165	35205351	ENSMUSP00000025266.5
Smpd4	813.052	0.309668	0.0836783	3.7007	0.000215005	0.00302297	ENSMUSG00000005899	ENSMUSG00000005899	16	17619354	17644828	ENSMUSP00000006053.6
Ptpn3	767.089	0.324298	0.0877753	3.69464	0.000220197	0.00309165	ENSMUSG00000038764	ENSMUSG00000038764	4	57190841	57301837	ENSMUSP00000075063.4
Ralgapa2	665.89	0.368958	0.0998796	3.69403	0.000220729	0.00309481	ENSMUSG00000037110	ENSMUSG00000037110	2	146239879	146512344	ENSMUSP00000105613.2
Rps8	8183.87	-0.166405	0.0450836	-3.69103	0.00022335	0.00312722	ENSMUSG00000047675	ENSMUSG00000047675	4	117153827	117156243	ENSMUSP00000099757.4
Tceal9	247.026	-0.598534	0.162294	-3.68796	0.000226056	0.00316071	ENSMUSG00000042712	ENSMUSG00000042712	X	136245079	136247139	ENSMUSP00000047474.4
Cstb	535.986	-0.387632	0.105225	-3.68384	0.000229744	0.00320783	ENSMUSG00000005054	ENSMUSG00000005054	10	78425669	78427622	ENSMUSP00000005185.6
Ubn2	1463.88	0.535902	0.145599	3.68067	0.000232625	0.00324356	ENSMUSG00000038538	ENSMUSG00000038538	6	38433950	38524825	ENSMUSP00000124043.1
Nfat5	2778.72	0.492253	0.133831	3.67817	0.000234912	0.00327092	ENSMUSG00000003847	ENSMUSG00000003847	8	107293470	107379517	ENSMUSP00000116631.1
Sec22b	907.369	-0.313528	0.0852678	-3.67698	0.000236007	0.00328164	ENSMUSG00000027879	ENSMUSG00000027879	3	97901190	97923276	ENSMUSP00000029476.2
Hip1	1376.21	0.275142	0.0748438	3.67622	0.000236719	0.003287	ENSMUSG00000039959	ENSMUSG00000039959	5	135406531	135545120	ENSMUSP00000059033.8
Prr12	770.76	0.350157	0.0952646	3.67563	0.000237266	0.00329006	ENSMUSG00000046574	ENSMUSG00000046574	7	45027563	45052881	ENSMUSP00000054702.6
Nqo1	56.6055	-1.25115	0.340725	-3.67202	0.000240644	0.00333232	ENSMUSG00000003849	ENSMUSG00000003849	8	107388225	107403206	ENSMUSP00000003947.8
Ccnb2	815.278	0.406705	0.110806	3.67042	0.000242154	0.00334864	ENSMUSG00000032218	ENSMUSG00000032218	9	70407692	70421547	ENSMUSP00000034742.6
S1pr1	479.213	0.482284	0.131428	3.66957	0.000242955	0.00335511	ENSMUSG00000045092	ENSMUSG00000045092	3	115710433	115715072	ENSMUSP00000050897.2
Rpl5	5116.54	-0.172645	0.0470552	-3.669	0.000243504	0.00335809	ENSMUSG00000058558	ENSMUSG00000058558	5	107900502	107909005	ENSMUSP00000080854.6
Eif4g1	11037.7	0.133242	0.0363221	3.66835	0.000244119	0.00336197	ENSMUSG00000045983	ENSMUSG00000045983	16	20668313	20692884	ENSMUSP00000047678.7
Slc35c1	824.001	-0.313821	0.0855956	-3.66632	0.000246066	0.00338416	ENSMUSG00000049922	ENSMUSG00000049922	2	92452764	92460538	ENSMUSP00000063461.6
Tet2	1135.76	0.59229	0.161642	3.6642	0.000248109	0.00340761	ENSMUSG00000040943	ENSMUSG00000040943	3	133463679	133545139	ENSMUSP00000096203.3
H2-K1	19033	-0.141	0.0384905	-3.66325	0.000249033	0.00341565	ENSMUSG00000061232	ENSMUSG00000061232	17	33996017	34000347	ENSMUSP00000134004.1
Anxa1	677.69	-0.47831	0.130734	-3.65864	0.000253555	0.00347294	ENSMUSG00000024659	ENSMUSG00000024659	19	20373428	20390944	ENSMUSP00000158305.1
Tmem106b	699.245	-0.363983	0.0995703	-3.65554	0.000256639	0.00351042	ENSMUSG00000029571	ENSMUSG00000029571	6	13069759	13089269	ENSMUSP00000123208.1
Scin	502.218	-0.367658	0.100602	-3.65459	0.000257588	0.00351252	ENSMUSG00000002565	ENSMUSG00000002565	12	40059769	40134228	ENSMUSP00000002640.5
Septin11	5673.28	-0.168915	0.0462145	-3.65503	0.000257151	0.00351252	ENSMUSG00000058013	ENSMUSG00000058013	5	93093437	93176447	ENSMUSP00000074293.7
Gcat	524.49	0.3784	0.103548	3.65435	0.000257838	0.00351252	ENSMUSG00000006378	ENSMUSG00000006378	15	79030874	79038353	ENSMUSP00000006544.7
Kit	765.117	-0.339889	0.0933241	-3.64203	0.000270496	0.00367916	ENSMUSG00000005672	ENSMUSG00000005672	5	75574916	75656722	ENSMUSP00000116465.2
Nup155	1448.57	0.24676	0.0677588	3.64174	0.0002708	0.00367916	ENSMUSG00000022142	ENSMUSG00000022142	15	8109273	8161247	ENSMUSP00000128819.1
Nup214	1826.33	0.23551	0.0646772	3.64131	0.000271256	0.0036804	ENSMUSG00000001855	ENSMUSG00000001855	2	31974436	32053975	ENSMUSP00000066492.6
Tbpl1	547.251	-0.377458	0.103751	-3.63812	0.00027464	0.00372075	ENSMUSG00000071359	ENSMUSG00000071359	10	22703879	22731938	ENSMUSP00000114223.1
Tmem258	857.938	-0.299616	0.0823618	-3.63781	0.000274968	0.00372075	ENSMUSG00000036372	ENSMUSG00000036372	19	10204014	10207824	ENSMUSP00000044751.7
Acly	7456.07	0.143106	0.0393628	3.63556	0.000277378	0.00374832	ENSMUSG00000020917	ENSMUSG00000020917	11	100476353	100528000	ENSMUSP00000103012.1
Papss2	47.2172	-1.16526	0.320601	-3.63461	0.000278396	0.00375704	ENSMUSG00000024899	ENSMUSG00000024899	19	32595790	32667187	ENSMUSP00000157455.1
Trpm7	1701.87	0.245467	0.0677116	3.62518	0.000288763	0.00388943	ENSMUSG00000027365	ENSMUSG00000027365	2	126791565	126876230	ENSMUSP00000099513.3
Hmga1	434.12	0.450509	0.124279	3.62499	0.000288978	0.00388943	ENSMUSG00000046711	ENSMUSG00000046711	17	27556497	27563674	ENSMUSP00000113015.1
Pdcd11	2139.09	0.198293	0.0547301	3.62311	0.00029108	0.0039125	ENSMUSG00000025047	ENSMUSG00000025047	19	47090768	47131865	ENSMUSP00000072008.2
Srp14	1140.2	-0.266569	0.0736471	-3.61955	0.000295116	0.00396147	ENSMUSG00000009549	ENSMUSG00000009549	2	118475850	118479711	ENSMUSP00000009693.8
Rgs16	1336.81	-0.243663	0.0674194	-3.61414	0.00030135	0.00403977	ENSMUSG00000026475	ENSMUSG00000026475	1	153740349	153745468	ENSMUSP00000027748.7
Prkacb	3242.72	-0.227346	0.0629613	-3.61088	0.000305155	0.00408535	ENSMUSG00000005034	ENSMUSG00000005034	3	146729574	146812990	ENSMUSP00000099573.3
Ifi27	1343.53	-0.264008	0.0731302	-3.6101	0.000306075	0.00409223	ENSMUSG00000064215	ENSMUSG00000064215	12	103434211	103440239	ENSMUSP00000078275.5
Tpr	6987.71	0.156973	0.0435107	3.60769	0.00030893	0.00412493	ENSMUSG00000006005	ENSMUSG00000006005	1	150392838	150449935	ENSMUSP00000117616.2
Myh9	22094.5	0.117468	0.0326057	3.60267	0.000314968	0.00419999	ENSMUSG00000022443	ENSMUSG00000022443	15	77760587	77842175	ENSMUSP00000016771.6
Atp8b2	2962.18	-0.188708	0.0524135	-3.60037	0.000317765	0.00423169	ENSMUSG00000060671	ENSMUSG00000060671	3	89939481	89963508	ENSMUSP00000063384.7
E2f2	687.242	0.437983	0.121662	3.59998	0.000318236	0.00423237	ENSMUSG00000018983	ENSMUSG00000018983	4	136172394	136196057	ENSMUSP00000050047.5
Cab39	3449.39	-0.18023	0.0500781	-3.59897	0.000319478	0.00424329	ENSMUSG00000036707	ENSMUSG00000036707	1	85793441	85851576	ENSMUSP00000108987.1
Smim13	237.266	-0.533692	0.148346	-3.5976	0.000321161	0.00426003	ENSMUSG00000091264	ENSMUSG00000091264	13	41249844	41276577	ENSMUSP00000130956.2
Ergic1	1762.34	-0.217488	0.0604848	-3.59575	0.000323462	0.00428492	ENSMUSG00000001576	ENSMUSG00000001576	17	26561489	26656934	ENSMUSP00000132922.1
Mgat2	1359.94	-0.252929	0.0703814	-3.59369	0.000326027	0.00431323	ENSMUSG00000043998	ENSMUSG00000043998	12	69184157	69186770	ENSMUSP00000057905.8
Acvrl1	734.322	0.360967	0.100616	3.58755	0.000333798	0.00441024	ENSMUSG00000000530	ENSMUSG00000000530	15	101128522	101145336	ENSMUSP00000000542.7
Stk40	1676.53	-0.233016	0.0649772	-3.58611	0.000335641	0.00442879	ENSMUSG00000042608	ENSMUSG00000042608	4	126103957	126141029	ENSMUSP00000092354.4
Brwd1	686.963	0.383052	0.106915	3.58277	0.000339976	0.00448013	ENSMUSG00000022914	ENSMUSG00000022914	16	95992092	96082526	ENSMUSP00000023631.8
Cnih1	1052.68	-0.272806	0.0762052	-3.57988	0.000343748	0.00451802	ENSMUSG00000015759	ENSMUSG00000015759	14	46775567	46788411	ENSMUSP00000015903.4
Chd2	1699.32	0.259296	0.0724281	3.58005	0.000343524	0.00451802	ENSMUSG00000078671	ENSMUSG00000078671	7	73426638	73541830	ENSMUSP00000126352.2
Park7	1580.78	0.250052	0.0698895	3.57782	0.000346477	0.00453609	ENSMUSG00000028964	ENSMUSG00000028964	4	150897133	150914437	ENSMUSP00000030805.7
Bdp1	1382.97	0.250066	0.0698969	3.57764	0.000346714	0.00453609	ENSMUSG00000049658	ENSMUSG00000049658	13	100017994	100104070	ENSMUSP00000038321.5
Dock9	929.01	0.292743	0.0818294	3.57748	0.000346923	0.00453609	ENSMUSG00000025558	ENSMUSG00000025558	14	121542046	121797837	ENSMUSP00000148328.1
Rad51ap1	378.413	0.500703	0.139943	3.5779	0.000346359	0.00453609	ENSMUSG00000030346	ENSMUSG00000030346	6	126923050	126939587	ENSMUSP00000107839.1
Atp6v1h	675.909	-0.345372	0.0965725	-3.5763	0.000348488	0.00455066	ENSMUSG00000033793	ENSMUSG00000033793	1	5070018	5162529	ENSMUSP00000141636.1
Rassf5	2115.79	-0.216196	0.0605362	-3.57135	0.000355144	0.00463157	ENSMUSG00000026430	ENSMUSG00000026430	1	131176410	131245258	ENSMUSP00000067011.8
Atg2b	1460.57	0.239756	0.0672066	3.56744	0.000360487	0.00469518	ENSMUSG00000041341	ENSMUSG00000041341	12	105616136	105685211	ENSMUSP00000152527.1
Dock5	796.281	0.318465	0.0893396	3.56466	0.000364331	0.00473912	ENSMUSG00000044447	ENSMUSG00000044447	14	67752135	67933442	ENSMUSP00000036674.4
Limk1	794.383	-0.313763	0.0881199	-3.56064	0.000369951	0.00480602	ENSMUSG00000029674	ENSMUSG00000029674	5	134656039	134688598	ENSMUSP00000015137.3
Creld2	1136.48	-0.266519	0.0748622	-3.56013	0.000370667	0.00480913	ENSMUSG00000023272	ENSMUSG00000023272	15	88819646	88826683	ENSMUSP00000024042.3
Gdi2	4919.48	-0.17244	0.0484577	-3.55857	0.000372883	0.00483166	ENSMUSG00000021218	ENSMUSG00000021218	13	3538063	3567871	ENSMUSP00000152454.1
Plscr1	1121.92	-0.266604	0.0749536	-3.55692	0.000375235	0.0048559	ENSMUSG00000032369	ENSMUSG00000032369	9	92249750	92272278	ENSMUSP00000091318.3
Pds5b	1441.33	0.241351	0.0678931	3.55488	0.000378158	0.00488744	ENSMUSG00000034021	ENSMUSG00000034021	5	150673739	150810690	ENSMUSP00000144572.1
Abca1	65.2225	1.25675	0.353677	3.55339	0.000380307	0.00490893	ENSMUSG00000015243	ENSMUSG00000015243	4	53030787	53159895	ENSMUSP00000030010.3
Smarca2	917.499	-0.331935	0.0934386	-3.55244	0.000381676	0.0049203	ENSMUSG00000024921	ENSMUSG00000024921	19	26605050	26778322	ENSMUSP00000135017.1
Sigirr	854.621	0.31515	0.0887345	3.55161	0.000382889	0.00492964	ENSMUSG00000025494	ENSMUSG00000025494	7	141091175	141100572	ENSMUSP00000147280.1
Usf3	1181.75	0.264339	0.0745043	3.54797	0.000388209	0.00499175	ENSMUSG00000068284	ENSMUSG00000068284	16	44173246	44227465	ENSMUSP00000112620.1
Pde4b	556.323	0.350131	0.0987912	3.54415	0.000393878	0.0050582	ENSMUSG00000028525	ENSMUSG00000028525	4	102087543	102607259	ENSMUSP00000102524.1
Etv6	1439.12	0.238628	0.067355	3.54285	0.000395832	0.00507682	ENSMUSG00000030199	ENSMUSG00000030199	6	134035700	134270158	ENSMUSP00000079818.6
Akr1c13	242.791	-0.562658	0.158927	-3.54036	0.000399578	0.00511836	ENSMUSG00000021213	ENSMUSG00000021213	13	4191150	4205596	ENSMUSP00000021634.2
Litaf	688.754	-0.361293	0.102104	-3.53848	0.000402444	0.00514853	ENSMUSG00000022500	ENSMUSG00000022500	16	10959275	11066157	ENSMUSP00000023143.7
Rnf166	658.954	-0.431805	0.122182	-3.53411	0.000409149	0.00522767	ENSMUSG00000014470	ENSMUSG00000014470	8	122466147	122476064	ENSMUSP00000014614.3
Map3k20	218.757	0.552879	0.156487	3.53306	0.000410781	0.00524188	ENSMUSG00000004085	ENSMUSG00000004085	2	72285637	72442610	ENSMUSP00000088334.5
Uap1	729.852	-0.308375	0.087366	-3.52969	0.000416046	0.00530154	ENSMUSG00000026670	ENSMUSG00000026670	1	170141938	170174957	ENSMUSP00000106982.3
Slc39a10	823.11	0.282594	0.0800685	3.5294	0.000416509	0.00530154	ENSMUSG00000025986	ENSMUSG00000025986	1	46807544	46892852	ENSMUSP00000027131.4
Ggcx	156.484	-0.680673	0.192978	-3.52721	0.000419961	0.00533875	ENSMUSG00000053460	ENSMUSG00000053460	6	72414308	72430712	ENSMUSP00000070109.7
Elf4	3159.84	0.199487	0.0565852	3.52542	0.000422816	0.00536689	ENSMUSG00000031103	ENSMUSG00000031103	X	48411046	48463132	ENSMUSP00000110608.1
Auh	885.913	0.31112	0.0882572	3.52515	0.000423239	0.00536689	ENSMUSG00000021460	ENSMUSG00000021460	13	52835119	52929681	ENSMUSP00000121852.1
Lgals8	434.833	-0.565778	0.160571	-3.52353	0.000425846	0.00539316	ENSMUSG00000057554	ENSMUSG00000057554	13	12439415	12464944	ENSMUSP00000115094.1
Dusp2	932.988	-0.270226	0.0768125	-3.51799	0.00043483	0.00550003	ENSMUSG00000027368	ENSMUSG00000027368	2	127336159	127338376	ENSMUSP00000028846.6
Ahcyl2	1199.56	0.248612	0.0706789	3.51749	0.000435648	0.00550347	ENSMUSG00000029772	ENSMUSG00000029772	6	29768011	29912310	ENSMUSP00000135362.1
Pola2	949.028	0.294238	0.0839123	3.50649	0.00045405	0.00572876	ENSMUSG00000024833	ENSMUSG00000024833	19	5940542	5964202	ENSMUSP00000025752.7
Dido1	1563.37	0.228864	0.0652985	3.50489	0.000456789	0.00575611	ENSMUSG00000038914	ENSMUSG00000038914	2	180657964	180709999	ENSMUSP00000084794.3
Fundc2	624.88	-0.365607	0.104406	-3.50178	0.000462156	0.00581647	ENSMUSG00000031198	ENSMUSG00000031198	X	75382399	75396459	ENSMUSP00000033541.4
Zfp395	624.311	-0.543003	0.155112	-3.50071	0.000464023	0.00583269	ENSMUSG00000034522	ENSMUSG00000034522	14	65358389	65398930	ENSMUSP00000153350.1
Peak1	1392.86	0.273887	0.0783405	3.49611	0.000472089	0.00592668	ENSMUSG00000074305	ENSMUSG00000074305	9	56201126	56418067	ENSMUSP00000139985.1
Mbnl2	1054.3	-0.277722	0.0795534	-3.49102	0.000481187	0.0060334	ENSMUSG00000022139	ENSMUSG00000022139	14	120275669	120431697	ENSMUSP00000153973.1
Gas2l3	432.909	0.404852	0.1161	3.4871	0.000488282	0.00611475	ENSMUSG00000074802	ENSMUSG00000074802	10	89408823	89443967	ENSMUSP00000100935.1
Evl	3156.7	0.194388	0.0557614	3.48607	0.000490169	0.00613076	ENSMUSG00000021262	ENSMUSG00000021262	12	108554720	108688516	ENSMUSP00000076916.5
Mphosph9	476.971	0.399475	0.114845	3.47838	0.000504463	0.00630172	ENSMUSG00000038126	ENSMUSG00000038126	5	124250959	124327972	ENSMUSP00000031344.6
Dad1	1364.55	-0.249129	0.0716935	-3.47492	0.000511001	0.00637478	ENSMUSG00000022174	ENSMUSG00000022174	14	54235479	54254104	ENSMUSP00000022781.7
Senp1	1114.81	0.25465	0.0732885	3.47462	0.000511576	0.00637478	ENSMUSG00000033075	ENSMUSG00000033075	15	98038744	98093744	ENSMUSP00000046598.8
Klf3	152.34	-0.926885	0.266991	-3.47159	0.00051738	0.00642393	ENSMUSG00000029178	ENSMUSG00000029178	5	64803388	64832901	ENSMUSP00000129363.1
Gab2	191.998	-0.590702	0.170139	-3.47188	0.000516822	0.00642393	ENSMUSG00000004508	ENSMUSG00000004508	7	97081586	97308946	ENSMUSP00000004622.5
Sdf2l1	1105.69	-0.248431	0.0715615	-3.47157	0.000517432	0.00642393	ENSMUSG00000022769	ENSMUSG00000022769	16	17130138	17132383	ENSMUSP00000023453.7
Kifc1	487.981	0.418193	0.120479	3.47108	0.00051837	0.00642766	ENSMUSG00000079553	ENSMUSG00000079553	17	33875659	33890661	ENSMUSP00000134572.1
Rinl	2786.79	-0.192979	0.0556099	-3.47022	0.000520027	0.00644029	ENSMUSG00000051735	ENSMUSG00000051735	7	28788969	28798963	ENSMUSP00000146576.1
Armcx2	109.492	-0.802851	0.231535	-3.46752	0.00052529	0.00649607	ENSMUSG00000033436	ENSMUSG00000033436	X	134804145	134809221	ENSMUSP00000112507.1
Hbp1	369.082	-0.521842	0.150506	-3.46725	0.00052582	0.00649607	ENSMUSG00000002996	ENSMUSG00000002996	12	31926254	31950535	ENSMUSP00000131158.2
Tars	2190.77	-0.198675	0.0573296	-3.46549	0.000529268	0.00653066	ENSMUSG00000022241	ENSMUSG00000022241	15	11382301	11399665	ENSMUSP00000153826.1
Fam171b	26.4973	-1.59744	0.461189	-3.46373	0.000532732	0.00655735	ENSMUSG00000048388	ENSMUSG00000048388	2	83812636	83883486	ENSMUSP00000062702.3
Zyx	2208.22	-0.21229	0.061284	-3.46403	0.000532139	0.00655735	ENSMUSG00000029860	ENSMUSG00000029860	6	42349630	42360213	ENSMUSP00000144863.1
Nlrc3	1809.99	0.282758	0.0816558	3.4628	0.000534578	0.00657205	ENSMUSG00000049871	ENSMUSG00000049871	16	3945007	3976632	ENSMUSP00000137325.1
Lrrc59	3659.54	-0.165297	0.0477984	-3.4582	0.000543791	0.00667718	ENSMUSG00000020869	ENSMUSG00000020869	11	94629767	94645216	ENSMUSP00000021239.6
Cdkn2b	292.025	-0.493579	0.142822	-3.45591	0.000548435	0.006726	ENSMUSG00000073802	ENSMUSG00000073802	4	89306299	89311039	ENSMUSP00000095595.4
Lamc1	1439.19	0.233169	0.0675037	3.45416	0.000552004	0.00676154	ENSMUSG00000026478	ENSMUSG00000026478	1	153218922	153332786	ENSMUSP00000027752.8
Igtp	4600.83	-0.169485	0.0490933	-3.45229	0.000555841	0.00680028	ENSMUSG00000078853	ENSMUSG00000078853	11	58199556	58207591	ENSMUSP00000047356.4
Tmem131	1949.08	0.218635	0.0633941	3.44883	0.000563022	0.00687979	ENSMUSG00000026116	ENSMUSG00000026116	1	36792191	36943666	ENSMUSP00000142307.1
Atp8b4	5845.2	0.153903	0.0446484	3.44699	0.00056686	0.0069183	ENSMUSG00000060131	ENSMUSG00000060131	2	126320973	126500674	ENSMUSP00000046444.5
Tuba4a	2950.43	0.184818	0.0536859	3.44259	0.000576172	0.00702345	ENSMUSG00000026202	ENSMUSG00000026202	1	75214228	75219865	ENSMUSP00000140657.1
Rttn	437.057	0.430653	0.125108	3.44225	0.000576888	0.00702368	ENSMUSG00000023066	ENSMUSG00000023066	18	88971790	89131016	ENSMUSP00000023828.7
Thrap3	2395.33	0.191492	0.0556625	3.44023	0.000581218	0.00706786	ENSMUSG00000043962	ENSMUSG00000043962	4	126164082	126202760	ENSMUSP00000079722.5
Edem1	6432.85	0.13642	0.0396659	3.43923	0.000583364	0.00708541	ENSMUSG00000030104	ENSMUSG00000030104	6	108828641	108859356	ENSMUSP00000144901.1
Pak6	814.305	0.312674	0.0909512	3.43783	0.000586404	0.00711377	ENSMUSG00000074923	ENSMUSG00000074923	2	118663303	118698020	ENSMUSP00000097153.3
Plac8	3685.37	0.180601	0.0525412	3.43731	0.000587517	0.00711869	ENSMUSG00000029322	ENSMUSG00000029322	5	100553725	100572245	ENSMUSP00000031264.5
Unc50	306.347	-0.468861	0.136505	-3.43475	0.000593092	0.00717763	ENSMUSG00000026111	ENSMUSG00000026111	1	37430139	37439124	ENSMUSP00000110575.3
Troap	244.221	0.549663	0.16013	3.43262	0.000597788	0.00722577	ENSMUSG00000032783	ENSMUSG00000032783	15	99074575	99083409	ENSMUSP00000155404.1
Cdk12	1272.78	0.237613	0.0693272	3.42741	0.000609359	0.00735682	ENSMUSG00000003119	ENSMUSG00000003119	11	98203059	98278504	ENSMUSP00000103163.1
Kif24	203.222	0.59221	0.172813	3.42687	0.000610578	0.00736273	ENSMUSG00000028438	ENSMUSG00000028438	4	41390745	41464887	ENSMUSP00000103690.2
Pbrm1	2480.92	0.197562	0.0576615	3.42624	0.000611998	0.00737103	ENSMUSG00000042323	ENSMUSG00000042323	14	31019138	31121592	ENSMUSP00000107727.3
Jpt1	2046.87	0.206382	0.060254	3.4252	0.000614352	0.00739056	ENSMUSG00000020737	ENSMUSG00000020737	11	115497353	115514387	ENSMUSP00000021083.6
Derl3	22.3107	-1.65661	0.483924	-3.42329	0.000618692	0.00743389	ENSMUSG00000009092	ENSMUSG00000009092	10	75893413	75895941	ENSMUSP00000009236.4
Lrrc8c	4822.11	-0.164534	0.048083	-3.42188	0.000621889	0.00746341	ENSMUSG00000054720	ENSMUSG00000054720	5	105519388	105613018	ENSMUSP00000066015.6
Tmed3	769.687	-0.299672	0.0875942	-3.42114	0.000623586	0.00746599	ENSMUSG00000032353	ENSMUSG00000032353	9	89699206	89705068	ENSMUSP00000058723.6
Tubb4b	2557.16	0.187036	0.0546675	3.42133	0.000623164	0.00746599	ENSMUSG00000036752	ENSMUSG00000036752	2	25222160	25224702	ENSMUSP00000042342.4
Trpm6	39.6876	1.24781	0.36486	3.41997	0.000626276	0.00748931	ENSMUSG00000024727	ENSMUSG00000024727	19	18749983	18892511	ENSMUSP00000037443.7
Tmed9	2516.88	-0.200063	0.0585206	-3.41868	0.000629261	0.00751609	ENSMUSG00000058569	ENSMUSG00000058569	13	55573732	55597697	ENSMUSP00000153554.1
Gbp7	2625.99	-0.243134	0.0711429	-3.41755	0.000631878	0.00753842	ENSMUSG00000040253	ENSMUSG00000040253	3	142530342	142550149	ENSMUSP00000132970.1
Tox	56.4984	-3.11674	0.912127	-3.417	0.000633144	0.00754459	ENSMUSG00000041272	ENSMUSG00000041272	4	6686353	6991557	ENSMUSP00000037966.3
Anapc1	3508.34	0.161793	0.0473607	3.41618	0.000635056	0.00755844	ENSMUSG00000014355	ENSMUSG00000014355	2	128610104	128687391	ENSMUSP00000014499.3
Tap1	4275.78	-0.161536	0.0473003	-3.41511	0.000637564	0.00757935	ENSMUSG00000037321	ENSMUSG00000037321	17	34187553	34197225	ENSMUSP00000128401.1
Clcn4	617.299	-0.336203	0.0984627	-3.41453	0.000638933	0.00758466	ENSMUSG00000000605	ENSMUSG00000000605	7	7282309	7300851	ENSMUSP00000000619.6
Rps6ka5	190.373	0.749409	0.219493	3.41428	0.000639516	0.00758466	ENSMUSG00000021180	ENSMUSG00000021180	12	100548439	100726983	ENSMUSP00000152481.1
Yeats2	843.26	0.317485	0.0930166	3.41321	0.000642026	0.00760548	ENSMUSG00000041215	ENSMUSG00000041215	16	20141063	20232573	ENSMUSP00000087506.4
Insr	427.67	0.407259	0.119603	3.40509	0.000661411	0.00782593	ENSMUSG00000005534	ENSMUSG00000005534	8	3122061	3279617	ENSMUSP00000146651.1
Ssr4	1523.71	-0.245428	0.0721113	-3.40346	0.000665384	0.0078637	ENSMUSG00000002014	ENSMUSG00000002014	X	73787028	73790830	ENSMUSP00000002090.2
Klk8	805.06	0.292622	0.0860493	3.40063	0.000672314	0.00793629	ENSMUSG00000064023	ENSMUSG00000064023	7	43797577	43803826	ENSMUSP00000082588.2
Tubb6	1706.42	0.222656	0.0655336	3.39759	0.000679815	0.00801545	ENSMUSG00000001473	ENSMUSG00000001473	18	67390717	67402749	ENSMUSP00000001513.6
Scarb1	653.339	0.313338	0.0922322	3.39727	0.000680616	0.00801552	ENSMUSG00000037936	ENSMUSG00000037936	5	125277087	125341094	ENSMUSP00000083242.6
Eif5a	12877.5	0.123097	0.0363001	3.39109	0.000696159	0.008189	ENSMUSG00000078812	ENSMUSG00000078812	11	69916714	69921958	ENSMUSP00000104250.1
Gfi1	776.892	0.291141	0.0858891	3.38973	0.000699612	0.00822004	ENSMUSG00000029275	ENSMUSG00000029275	5	107716657	107726036	ENSMUSP00000135884.2
Osbpl2	438.138	-0.393091	0.116001	-3.38869	0.00070228	0.00824178	ENSMUSG00000039050	ENSMUSG00000039050	2	180119306	180162680	ENSMUSP00000046538.8
Gm4951	234.639	-0.819078	0.242289	-3.38059	0.000723315	0.00847877	ENSMUSG00000073555	ENSMUSG00000073555	18	60212080	60247820	ENSMUSP00000031549.5
Sbno2	951.555	0.267291	0.0790817	3.37994	0.000725024	0.00848893	ENSMUSG00000035673	ENSMUSG00000035673	10	80056992	80105571	ENSMUSP00000151590.1
Pygl	509.754	-0.509081	0.150653	-3.37917	0.000727043	0.00850269	ENSMUSG00000021069	ENSMUSG00000021069	12	70190811	70231488	ENSMUSP00000071231.6
Samd9l	3225.74	-0.217413	0.0643619	-3.37798	0.000730215	0.00852989	ENSMUSG00000047735	ENSMUSG00000047735	6	3372257	3399572	ENSMUSP00000112688.1
Il2rb	20942.2	0.105483	0.0312506	3.3754	0.000737098	0.00859038	ENSMUSG00000068227	ENSMUSG00000068227	15	78479256	78495271	ENSMUSP00000086820.1
Ly6a	10292.1	0.13638	0.0404022	3.37555	0.000736685	0.00859038	ENSMUSG00000075602	ENSMUSG00000075602	15	74994877	74998031	ENSMUSP00000140638.1
Gimap4	6642	-0.151458	0.0448813	-3.37464	0.000739131	0.00860413	ENSMUSG00000054435	ENSMUSG00000054435	6	48684549	48692060	ENSMUSP00000112530.1
Ifi203	822.945	-0.758285	0.224869	-3.37212	0.000745919	0.00867314	ENSMUSG00000039997	ENSMUSG00000039997	1	173920407	173942672	ENSMUSP00000121480.1
Pfas	1567.63	0.207029	0.0614301	3.37015	0.000751268	0.00871522	ENSMUSG00000020899	ENSMUSG00000020899	11	68985697	69008460	ENSMUSP00000021282.5
Ric1	706.176	0.304686	0.0904043	3.37026	0.000750968	0.00871522	ENSMUSG00000038658	ENSMUSG00000038658	19	29522282	29606829	ENSMUSP00000043437.6
Poglut3	165.21	-0.617933	0.183533	-3.36687	0.000760261	0.00880942	ENSMUSG00000034487	ENSMUSG00000034487	9	53384025	53401867	ENSMUSP00000039313.3
Bhlha15	38.6245	-1.2119	0.360688	-3.35997	0.000779515	0.00902215	ENSMUSG00000052271	ENSMUSG00000052271	5	144190286	144194441	ENSMUSP00000055493.7
Dse	608.68	-0.356457	0.106122	-3.35895	0.000782396	0.00904187	ENSMUSG00000039497	ENSMUSG00000039497	10	34151393	34207715	ENSMUSP00000040074.7
Selenoh	484.16	0.388838	0.115769	3.35873	0.000783013	0.00904187	ENSMUSG00000076437	ENSMUSG00000076437	2	84669215	84670770	ENSMUSP00000112635.2
Micall2	70.7825	0.90462	0.269437	3.35744	0.000786664	0.00907364	ENSMUSG00000036718	ENSMUSG00000036718	5	139706696	139736336	ENSMUSP00000127937.1
Mdfic	1605.78	-0.202741	0.0605426	-3.34874	0.000811813	0.00935302	ENSMUSG00000041390	ENSMUSG00000041390	6	15720661	15802169	ENSMUSP00000099186.3
Hells	1673.8	0.208883	0.0624051	3.34721	0.000816285	0.0093938	ENSMUSG00000025001	ENSMUSG00000025001	19	38930915	38971051	ENSMUSP00000025965.5
Kpnb1	8982.63	0.124556	0.0372304	3.34555	0.000821191	0.00943949	ENSMUSG00000001440	ENSMUSG00000001440	11	97159714	97187881	ENSMUSP00000001479.3
Cep128	264.993	0.553209	0.165526	3.34213	0.000831395	0.0095459	ENSMUSG00000061533	ENSMUSG00000061533	12	90998492	91384409	ENSMUSP00000122627.1
Tmbim6	5062.16	-0.15105	0.045233	-3.33938	0.000839651	0.00962972	ENSMUSG00000023010	ENSMUSG00000023010	15	99392882	99410049	ENSMUSP00000023749.8
Tlk1	1073.53	-0.262645	0.0788011	-3.33301	0.000859107	0.00984166	ENSMUSG00000041997	ENSMUSG00000041997	2	70712407	70825728	ENSMUSP00000035961.8
Gpr34	555.334	-0.590398	0.177219	-3.33147	0.000863884	0.009874	ENSMUSG00000040229	ENSMUSG00000040229	X	13632089	13640858	ENSMUSP00000042715.3
Ptger2	213.614	-0.500286	0.15017	-3.33147	0.000863889	0.009874	ENSMUSG00000037759	ENSMUSG00000037759	14	44988195	45003820	ENSMUSP00000038483.5
Bbc3	266.907	-0.589593	0.177026	-3.33054	0.000866786	0.00989589	ENSMUSG00000002083	ENSMUSG00000002083	7	16308393	16318205	ENSMUSP00000147422.1
Cd160	1208.57	-0.298678	0.0897015	-3.32969	0.00086943	0.00991484	ENSMUSG00000038304	ENSMUSG00000038304	3	96798763	96829351	ENSMUSP00000102689.1
Traj22	2.97873	4.66881	1.92143	2.42986	0.0151045	NA	ENSMUSG00000076907	ENSMUSG00000076907	14	54197248	54197307	ENSMUSP00000142342.1
Traj12	3.25571	4.50074	1.88317	2.38998	0.0168494	NA	ENSMUSG00000076917	ENSMUSG00000076917	14	54206553	54206610	ENSMUSP00000142357.1
Pou5f2	2.47222	4.49989	1.96304	2.29231	0.0218877	NA	ENSMUSG00000093668	ENSMUSG00000093668	13	78024902	78026295	ENSMUSP00000135597.1
Hsbp1l1	1.0051	4.49985	2.69627	1.66892	0.0951335	NA	ENSMUSG00000078963	ENSMUSG00000078963	18	80229758	80247102	ENSMUSP00000158095.1
Traj28	2.52789	4.49901	1.93413	2.32612	0.0200122	NA	ENSMUSG00000076901	ENSMUSG00000076901	14	54191661	54191725	ENSMUSP00000143330.1
Ccdc154	1.14055	4.30752	2.40159	1.79361	0.0728755	NA	ENSMUSG00000059562	ENSMUSG00000059562	17	25162461	25171913	ENSMUSP00000138659.1
Traj11	2.7281	4.30655	1.90223	2.26394	0.0235776	NA	ENSMUSG00000076918	ENSMUSG00000076918	14	54207139	54207197	ENSMUSP00000142663.1
Traj9	1.56288	4.30578	2.3496	1.83256	0.0668683	NA	ENSMUSG00000076919	ENSMUSG00000076919	14	54209393	54209450	ENSMUSP00000142928.1
Zfp811	1.50979	4.08547	2.15629	1.89467	0.0581357	NA	ENSMUSG00000055202	ENSMUSG00000055202	17	32795676	32809931	ENSMUSP00000144038.1
Traj59	2.22325	4.08486	1.97164	2.07181	0.0382833	NA	ENSMUSG00000076874	ENSMUSG00000076874	14	54156133	54156196	ENSMUSP00000142997.1
Traj32	2.89044	4.08433	1.93825	2.10722	0.0350982	NA	ENSMUSG00000076897	ENSMUSG00000076897	14	54186101	54186166	ENSMUSP00000143024.1
Traj24	2.38289	4.08372	2.01479	2.02687	0.0426757	NA	ENSMUSG00000076905	ENSMUSG00000076905	14	54195638	54195700	ENSMUSP00000142923.1
Cpxm1	1.3276	3.82219	2.32423	1.6445	0.100073	NA	ENSMUSG00000027408	ENSMUSG00000027408	2	130390775	130397574	ENSMUSP00000028897.7
Speg	2.03307	3.82214	2.028	1.88469	0.0594722	NA	ENSMUSG00000026207	ENSMUSG00000026207	1	75375297	75432320	ENSMUSP00000084361.5
Mmp9	2.94313	3.82211	1.90369	2.00774	0.0446711	NA	ENSMUSG00000017737	ENSMUSG00000017737	2	164940780	164955850	ENSMUSP00000120628.1
Frmd7	1.14902	3.81938	4.82807	0.791078	0.428898	NA	ENSMUSG00000036131	ENSMUSG00000036131	X	50895180	50942710	ENSMUSP00000126628.1
Bcam	10.3713	3.61046	1.22433	2.94893	0.0031888	0.0295191	ENSMUSG00000002980	ENSMUSG00000002980	7	19756131	19771016	ENSMUSP00000003061.7
Klra7	2.04476	3.57591	1.93006	1.85274	0.0639192	NA	ENSMUSG00000067599	ENSMUSG00000067599	6	130218605	130233322	ENSMUSP00000037917.7
Olfr920	1.51953	3.50073	2.20795	1.58551	0.112851	NA	ENSMUSG00000061039	ENSMUSG00000061039	9	38752299	38760117	ENSMUSP00000074300.2
Mxra8	2.36065	3.50061	2.01283	1.73915	0.0820084	NA	ENSMUSG00000029070	ENSMUSG00000029070	4	155839680	155844088	ENSMUSP00000114929.1
Ampd1	2.20358	3.4999	2.04428	1.71204	0.0868886	NA	ENSMUSG00000070385	ENSMUSG00000070385	3	103074014	103099720	ENSMUSP00000088217.6
Cmklr1	1.16637	3.49989	2.37917	1.47105	0.141277	NA	ENSMUSG00000042190	ENSMUSG00000042190	5	113612354	113650426	ENSMUSP00000036316.6
Sgce	1.29975	3.49989	2.34038	1.49544	0.1348	NA	ENSMUSG00000004631	ENSMUSG00000004631	6	4674350	4747207	ENSMUSP00000111240.2
Tns4	5.81791	3.49895	1.80893	1.93427	0.0530798	NA	ENSMUSG00000017607	ENSMUSG00000017607	11	99065678	99089306	ENSMUSP00000017751.2
H3c2	1.0323	3.49895	2.48233	1.40954	0.158675	NA	ENSMUSG00000069267	ENSMUSG00000069267	13	23752267	23752886	ENSMUSP00000089295.2
Hus1b	1.64528	3.49765	3.66482	0.954384	0.33989	NA	ENSMUSG00000076430	ENSMUSG00000076430	13	30946573	30947759	ENSMUSP00000100007.1
Traj3	2.67564	3.43461	1.84015	1.86648	0.0619741	NA	ENSMUSG00000076925	ENSMUSG00000076925	14	54217292	54217357	ENSMUSP00000143132.1
Zfp457	2.49769	3.2862	1.96653	1.67106	0.0947092	NA	ENSMUSG00000055341	ENSMUSG00000055341	13	67288138	67306485	ENSMUSP00000153259.1
Pla2g3	1.82244	3.11798	1.97927	1.57532	0.115183	NA	ENSMUSG00000034579	ENSMUSG00000034579	11	3488284	3499350	ENSMUSP00000068699.6
Gm28044	1.15358	3.08543	2.46529	1.25155	0.210734	NA	ENSMUSG00000098781	ENSMUSG00000098781	13	67317942	67360536	ENSMUSP00000049225.6
Msh4	1.18905	3.08542	2.46343	1.25249	0.21039	NA	ENSMUSG00000005493	ENSMUSG00000005493	3	153857149	153906138	ENSMUSP00000005630.4
Trav18	1.23075	3.0854	2.38548	1.29341	0.195869	NA	ENSMUSG00000076861	ENSMUSG00000076861	14	53831105	53831827	ENSMUSP00000100450.4
Ttll9	1.2162	3.0854	2.38299	1.29476	0.195403	NA	ENSMUSG00000074673	ENSMUSG00000074673	2	152962485	153008482	ENSMUSP00000096803.2
Tnnt3	3.15059	3.08451	1.97326	1.56315	0.118017	NA	ENSMUSG00000061723	ENSMUSG00000061723	7	142498836	142516009	ENSMUSP00000077587.8
Ifit1bl2	2.6225	3.08447	2.02965	1.51971	0.128585	NA	ENSMUSG00000067297	ENSMUSG00000067297	19	34617049	34640743	ENSMUSP00000093816.2
Peg3	1.18231	3.08429	2.44082	1.26363	0.206363	NA	ENSMUSG00000002265	ENSMUSG00000002265	7	6703892	6730431	ENSMUSP00000159154.1
Traj16	2.65258	3.01286	1.85697	1.62246	0.104704	NA	ENSMUSG00000076913	ENSMUSG00000076913	14	54203134	54203194	ENSMUSP00000142804.1
Tcf7l2	1.39519	2.93348	2.15221	1.36301	0.172879	NA	ENSMUSG00000024985	ENSMUSG00000024985	19	55741820	55933654	ENSMUSP00000042950.7
Paqr6	1.50712	2.93028	2.09874	1.39621	0.162651	NA	ENSMUSG00000041423	ENSMUSG00000041423	3	88364584	88368541	ENSMUSP00000119656.1
Rassf4	1.58387	2.92831	2.06408	1.4187	0.155987	NA	ENSMUSG00000042129	ENSMUSG00000042129	6	116633008	116673952	ENSMUSP00000048267.4
Traj43	2.4877	2.91896	1.86443	1.5656	0.117441	NA	ENSMUSG00000076887	ENSMUSG00000076887	14	54174742	54174798	ENSMUSP00000142598.1
Traj19	2.46678	2.9184	1.85376	1.57431	0.115415	NA	ENSMUSG00000076910	ENSMUSG00000076910	14	54200386	54200446	ENSMUSP00000142545.1
Gfra2	2.83458	2.9159	1.79996	1.61998	0.105236	NA	ENSMUSG00000022103	ENSMUSG00000022103	14	70890120	70979838	ENSMUSP00000022699.8
H2bc18	3.28763	2.91373	1.76293	1.65278	0.0983763	NA	ENSMUSG00000105827	ENSMUSG00000105827	3	96269752	96270132	ENSMUSP00000135427.1
Trpa1	1.07196	2.7496	4.80036	0.572792	0.566786	NA	ENSMUSG00000032769	ENSMUSG00000032769	1	14872648	14918862	ENSMUSP00000043594.4
Snx24	1.1306	2.74544	2.35911	1.16376	0.24452	NA	ENSMUSG00000024535	ENSMUSG00000024535	18	53245662	53390920	ENSMUSP00000131423.1
Ighg1	1.56464	2.74153	2.03816	1.3451	0.178592	NA	ENSMUSG00000076614	ENSMUSG00000076614	12	113325240	113330523	ENSMUSP00000141658.1
Elovl2	1.29068	2.71358	2.21859	1.22311	0.221287	NA	ENSMUSG00000021364	ENSMUSG00000021364	13	41182381	41220405	ENSMUSP00000021793.7
Dmc1	1.57658	2.57032	2.0467	1.25583	0.209176	NA	ENSMUSG00000022429	ENSMUSG00000022429	15	79561497	79605109	ENSMUSP00000023065.6
Glcci1	7.29915	2.55025	1.31761	1.93551	0.0529282	NA	ENSMUSG00000029638	ENSMUSG00000029638	6	8509600	8597548	ENSMUSP00000069444.8
Gm9844	1.12005	2.5015	2.6776	0.934232	0.350184	NA	ENSMUSG00000091955	ENSMUSG00000091955	7	24862213	24862697	ENSMUSP00000137210.2
Dmbt1	1.14084	2.50137	2.51559	0.994348	0.320054	NA	ENSMUSG00000047517	ENSMUSG00000047517	7	131032046	131121628	ENSMUSP00000081556.3
Ace	2.03208	2.50104	2.22579	1.12366	0.261155	NA	ENSMUSG00000020681	ENSMUSG00000020681	11	105967945	105989964	ENSMUSP00000001963.7
Pdgfrb	2.47449	2.50095	2.16753	1.15382	0.248572	NA	ENSMUSG00000024620	ENSMUSG00000024620	18	61045150	61085061	ENSMUSP00000025522.4
Nmur1	5.32776	2.50051	1.95211	1.28093	0.20022	NA	ENSMUSG00000026237	ENSMUSG00000026237	1	86386303	86426228	ENSMUSP00000148301.1
Fam135b	6.02079	2.50048	1.93879	1.28971	0.197152	NA	ENSMUSG00000036800	ENSMUSG00000036800	15	71431609	71727838	ENSMUSP00000022953.8
Stkld1	4.25493	2.49991	2.01281	1.242	0.214236	NA	ENSMUSG00000049897	ENSMUSG00000049897	2	26934047	26953496	ENSMUSP00000121332.1
Afap1l1	3.30918	2.49991	2.04265	1.22386	0.221006	NA	ENSMUSG00000033032	ENSMUSG00000033032	18	61730261	61786702	ENSMUSP00000121278.1
Cryba4	2.82071	2.49991	2.08828	1.19711	0.231263	NA	ENSMUSG00000066975	ENSMUSG00000066975	5	112246493	112252518	ENSMUSP00000108004.1
Nxpe4	1.74781	2.49991	2.23263	1.11971	0.262836	NA	ENSMUSG00000044229	ENSMUSG00000044229	9	48162023	48400025	ENSMUSP00000149644.1
Traj5	1.69752	2.4999	2.33102	1.07245	0.283517	NA	ENSMUSG00000076923	ENSMUSG00000076923	14	54213777	54213838	ENSMUSP00000143114.1
Glis3	1.16961	2.4999	2.433	1.0275	0.304186	NA	ENSMUSG00000052942	ENSMUSG00000052942	19	28258851	28680077	ENSMUSP00000124635.1
H2bu2	2.78468	2.49897	2.10608	1.18655	0.235405	NA	ENSMUSG00000056895	ENSMUSG00000056895	11	58948920	58949533	ENSMUSP00000076397.3
Apol8	6.8558	2.46606	1.09464	2.25286	0.0242681	NA	ENSMUSG00000056656	ENSMUSG00000056656	15	77747798	77757003	ENSMUSP00000086873.4
Rsph6a	1.17934	2.45557	2.38873	1.02798	0.303959	NA	ENSMUSG00000040866	ENSMUSG00000040866	7	19054690	19074447	ENSMUSP00000046526.4
Traj15	1.79246	2.44773	2.18338	1.12107	0.262257	NA	ENSMUSG00000076914	ENSMUSG00000076914	14	54204422	54204481	ENSMUSP00000143467.1
Traj39	4.40188	2.44305	1.26201	1.93584	0.0528871	NA	ENSMUSG00000076891	ENSMUSG00000076891	14	54179962	54180024	ENSMUSP00000142544.1
Eif4ebp3	1.68533	2.44215	2.08094	1.17358	0.240561	NA	ENSMUSG00000090264	ENSMUSG00000090264	18	36664060	36665917	ENSMUSP00000039298.7
Traj7	1.95491	2.43871	1.98987	1.22556	0.220363	NA	ENSMUSG00000076921	ENSMUSG00000076921	14	54211470	54211528	ENSMUSP00000143149.1
P2rx1	2.28649	2.43479	1.92351	1.2658	0.205584	NA	ENSMUSG00000020787	ENSMUSG00000020787	11	72999103	73015200	ENSMUSP00000021141.7
Traj13	2.89788	2.43206	1.87195	1.29921	0.193872	NA	ENSMUSG00000076916	ENSMUSG00000076916	14	54205741	54205797	ENSMUSP00000142869.1
Cacnb4	5.43003	2.42237	1.71142	1.41541	0.156947	NA	ENSMUSG00000017412	ENSMUSG00000017412	2	52428320	52676831	ENSMUSP00000099821.3
Traj18	2.89321	2.38872	1.61052	1.4832	0.138022	NA	ENSMUSG00000076911	ENSMUSG00000076911	14	54200777	54200842	ENSMUSP00000143421.1
Ildr1	5.71133	2.35767	1.20155	1.96219	0.0497409	NA	ENSMUSG00000022900	ENSMUSG00000022900	16	36693978	36726804	ENSMUSP00000023617.6
Vwa1	2.43143	2.34692	1.5579	1.50646	0.131949	NA	ENSMUSG00000042116	ENSMUSG00000042116	4	155768149	155774698	ENSMUSP00000040405.3
H3c7	2.33449	2.33644	1.89054	1.23586	0.21651	NA	ENSMUSG00000100210	ENSMUSG00000100210	13	23544052	23545312	ENSMUSP00000074994.2
Traj45	2.5719	2.33595	1.88988	1.23603	0.216446	NA	ENSMUSG00000076885	ENSMUSG00000076885	14	54172828	54172890	ENSMUSP00000143118.1
Vpreb1	2.39126	2.3332	1.9136	1.21927	0.222741	NA	ENSMUSG00000059305	ENSMUSG00000059305	16	16868403	16870843	ENSMUSP00000074537.4
Ccser1	1.43907	2.26648	2.34269	0.967467	0.33331	NA	ENSMUSG00000039578	ENSMUSG00000039578	6	61180324	62382865	ENSMUSP00000122894.1
Kcng3	4.71827	2.25432	1.22587	1.83896	0.0659205	NA	ENSMUSG00000045053	ENSMUSG00000045053	17	83585957	83631895	ENSMUSP00000157121.1
Arhgef28	2.01012	2.23634	1.66679	1.34171	0.17969	NA	ENSMUSG00000021662	ENSMUSG00000021662	13	97899469	98206439	ENSMUSP00000158740.1
Gm8251	5.80913	2.17135	1.03204	2.10393	0.0353848	NA	ENSMUSG00000091844	ENSMUSG00000091844	1	44055872	44079746	ENSMUSP00000158837.1
Ldhal6b	3.82691	2.15272	1.22791	1.75316	0.0795742	NA	ENSMUSG00000101959	ENSMUSG00000101959	17	5417323	5418767	ENSMUSP00000139572.1
Traj38	1.77963	2.15229	3.34892	0.642684	0.520429	NA	ENSMUSG00000076892	ENSMUSG00000076892	14	54180574	54180635	ENSMUSP00000143224.1
D630023F18Rik	1.18629	2.1275	2.28668	0.930389	0.35217	NA	ENSMUSG00000044816	ENSMUSG00000044816	1	65105285	65123214	ENSMUSP00000120090.1
Traj47	1.44718	2.12328	2.17382	0.976751	0.328693	NA	ENSMUSG00000105216	ENSMUSG00000105216	14	54171800	54171856	ENSMUSP00000142372.1
H3c8	1.3846	2.12297	2.16607	0.980102	0.327036	NA	ENSMUSG00000099517	ENSMUSG00000099517	13	23535422	23535951	ENSMUSP00000079670.5
Syt1	1.57539	2.12115	2.08505	1.01731	0.309004	NA	ENSMUSG00000035864	ENSMUSG00000035864	10	108497650	109010982	ENSMUSP00000100912.1
Got1l1	1.60997	2.11945	2.08264	1.01767	0.308833	NA	ENSMUSG00000039720	ENSMUSG00000039720	8	27197459	27223828	ENSMUSP00000041337.6
Fbxo41	2.05754	2.11718	2.00208	1.05749	0.290287	NA	ENSMUSG00000047013	ENSMUSG00000047013	6	85469574	85502994	ENSMUSP00000125671.1
Lctl	1.39438	2.08592	2.03123	1.02692	0.304456	NA	ENSMUSG00000032401	ENSMUSG00000032401	9	64117147	64138118	ENSMUSP00000034969.7
Porcn	1.40902	2.08264	2.00469	1.03888	0.298859	NA	ENSMUSG00000031169	ENSMUSG00000031169	X	8193848	8206525	ENSMUSP00000080937.5
Art2b	14.1439	2.06903	1.60955	1.28548	0.198626	0.558379	ENSMUSG00000030651	ENSMUSG00000030651	7	101576970	101585600	ENSMUSP00000147267.1
Dnajc6	2.4408	2.01383	1.92417	1.04659	0.295288	NA	ENSMUSG00000028528	ENSMUSG00000028528	4	101496631	101642799	ENSMUSP00000114840.2
Ciita	12.3374	2.00634	1.08813	1.84383	0.0652079	0.287861	ENSMUSG00000022504	ENSMUSG00000022504	16	10480059	10528418	ENSMUSP00000155517.1
BC049762	2.07505	2.0046	1.97487	1.01505	0.310081	NA	ENSMUSG00000045942	ENSMUSG00000045942	11	51253651	51263046	ENSMUSP00000071085.3
Kcnd3	1.59809	1.99383	1.95578	1.01946	0.307987	NA	ENSMUSG00000040896	ENSMUSG00000040896	3	105452330	105674002	ENSMUSP00000096357.3
H2ac4	1.71398	1.99316	2.04415	0.975054	0.329534	NA	ENSMUSG00000061615	ENSMUSG00000061615	13	23751126	23751598	ENSMUSP00000077477.1
Pdzd3	1.62217	1.99174	2.05285	0.970229	0.331932	NA	ENSMUSG00000032105	ENSMUSG00000032105	9	44247307	44251471	ENSMUSP00000034618.4
Nupr1l	1.90337	1.99021	2.05743	0.967329	0.333379	NA	ENSMUSG00000095789	ENSMUSG00000095789	5	129908540	129913789	ENSMUSP00000141660.1
Fam131b	1.72862	1.98952	2.06656	0.96272	0.335688	NA	ENSMUSG00000029861	ENSMUSG00000029861	6	42315312	42324643	ENSMUSP00000031891.8
Traj52	1.17758	1.96702	2.20971	0.89017	0.373374	NA	ENSMUSG00000076879	ENSMUSG00000076879	14	54165316	54165381	ENSMUSP00000143288.1
B4galt6	1.178	1.96503	2.22846	0.881788	0.377892	NA	ENSMUSG00000056124	ENSMUSG00000056124	18	20684599	20746404	ENSMUSP00000066515.5
Asgr1	1.02894	1.89475	2.32742	0.814098	0.415589	NA	ENSMUSG00000020884	ENSMUSG00000020884	11	70054085	70057894	ENSMUSP00000121842.2
Traj35	2.25309	1.87689	1.63045	1.15115	0.249672	NA	ENSMUSG00000076894	ENSMUSG00000076894	14	54183774	54183838	ENSMUSP00000143307.1
4921536K21Rik	1.9257	1.87427	1.75286	1.06926	0.284951	NA	ENSMUSG00000020434	ENSMUSG00000020434	11	3886088	3895098	ENSMUSP00000020712.4
Slc22a13b	2.18804	1.87315	1.68129	1.11412	0.265229	NA	ENSMUSG00000092212	ENSMUSG00000092212	9	119220488	119231692	ENSMUSP00000134667.1
Traj40	2.286	1.8728	1.68689	1.11021	0.266909	NA	ENSMUSG00000076890	ENSMUSG00000076890	14	54177921	54177981	ENSMUSP00000143787.1
Rps18-ps6	1.86497	1.8695	1.75131	1.06749	0.285752	NA	ENSMUSG00000069117	ENSMUSG00000069117	13	97760072	97760632	ENSMUSP00000126892.2
Tekt2	1.75932	1.86722	1.81275	1.03005	0.302988	NA	ENSMUSG00000028845	ENSMUSG00000028845	4	126322121	126325688	ENSMUSP00000099676.1
Scarf1	2.33656	1.85284	1.59818	1.15934	0.246316	NA	ENSMUSG00000038188	ENSMUSG00000038188	11	75513540	75526582	ENSMUSP00000044248.6
Rimkla	11.9752	1.84861	0.822124	2.24857	0.0245397	0.148223	ENSMUSG00000048899	ENSMUSG00000048899	4	119465283	119492628	ENSMUSP00000058996.7
Traj23	2.1275	1.83383	1.83543	0.999128	0.317733	NA	ENSMUSG00000076906	ENSMUSG00000076906	14	54196081	54196140	ENSMUSP00000142485.1
Moxd2	2.80932	1.80156	1.62988	1.10533	0.269016	NA	ENSMUSG00000029885	ENSMUSG00000029885	6	40878794	40887494	ENSMUSP00000031937.3
Eaf2	4.14324	1.77908	1.51377	1.17527	0.239888	NA	ENSMUSG00000022838	ENSMUSG00000022838	16	36792884	36875003	ENSMUSP00000075331.5
Nxf2	3.92615	1.77639	1.20914	1.46913	0.141797	NA	ENSMUSG00000009941	ENSMUSG00000009941	X	134944526	134964754	ENSMUSP00000108814.1
Hormad2	4.18785	1.76119	1.16619	1.51021	0.13099	NA	ENSMUSG00000020419	ENSMUSG00000020419	11	4345814	4441105	ENSMUSP00000105574.1
Gpr141b	6.46633	1.73969	0.957067	1.81773	0.0691052	NA	ENSMUSG00000047462	ENSMUSG00000047462	13	19727426	19732951	ENSMUSP00000158601.1
Arhgap32	2.92238	1.7366	1.42652	1.21737	0.223465	NA	ENSMUSG00000041444	ENSMUSG00000041444	9	32116136	32268446	ENSMUSP00000133898.1
Serinc4	2.98527	1.73385	1.54841	1.11976	0.262817	NA	ENSMUSG00000046110	ENSMUSG00000046110	2	121439059	121456781	ENSMUSP00000116676.1
E130218I03Rik	1.22459	1.71897	2.43954	0.704629	0.481041	NA	ENSMUSG00000086322	ENSMUSG00000086322	4	134243662	134245873	ENSMUSP00000146110.1
Prr18	1.26583	1.71215	2.27738	0.751807	0.452167	NA	ENSMUSG00000055945	ENSMUSG00000055945	17	8337459	8344113	ENSMUSP00000155995.1
Arhgef19	1.45548	1.70956	2.23765	0.763995	0.44487	NA	ENSMUSG00000028919	ENSMUSG00000028919	4	141239499	141257564	ENSMUSP00000115856.1
Slc4a5	2.45301	1.70852	1.50281	1.13688	0.255589	NA	ENSMUSG00000068323	ENSMUSG00000068323	6	83219828	83304945	ENSMUSP00000109533.1
Tmem59l	1.7464	1.70787	2.1504	0.79421	0.427073	NA	ENSMUSG00000035964	ENSMUSG00000035964	8	70483867	70487358	ENSMUSP00000043659.7
Fbp1	1.35103	1.70764	2.19051	0.779562	0.435649	NA	ENSMUSG00000069805	ENSMUSG00000069805	13	62864753	62888282	ENSMUSP00000090564.4
Tagln3	1.85188	1.70592	2.15038	0.793311	0.427596	NA	ENSMUSG00000022658	ENSMUSG00000022658	16	45711230	45724608	ENSMUSP00000093762.4
Ccin	4.99405	1.70491	1.25441	1.35913	0.174104	NA	ENSMUSG00000070999	ENSMUSG00000070999	4	43983483	43985423	ENSMUSP00000092725.1
Cyp4f39	1.87083	1.70411	2.11036	0.807496	0.419381	NA	ENSMUSG00000061126	ENSMUSG00000061126	17	32452723	32493320	ENSMUSP00000158442.1
1110002E22Rik	8.37707	1.7031	0.802625	2.12191	0.033845	0.184627	ENSMUSG00000090066	ENSMUSG00000090066	3	138065052	138081506	ENSMUSP00000123851.1
Traj21	2.75052	1.69564	1.67123	1.01461	0.310293	NA	ENSMUSG00000076908	ENSMUSG00000076908	14	54198790	54198846	ENSMUSP00000143434.1
Myo1b	7.07228	1.68674	1.02848	1.64003	0.100999	NA	ENSMUSG00000018417	ENSMUSG00000018417	1	51749765	51916071	ENSMUSP00000040447.7
Olfr527	1.32493	1.68614	4.68005	0.360283	0.718636	NA	ENSMUSG00000062782	ENSMUSG00000062782	7	140334017	140338551	ENSMUSP00000149080.1
Rtkn2	6.61837	1.68548	1.77203	0.951156	0.341525	NA	ENSMUSG00000037846	ENSMUSG00000037846	10	67979570	68059740	ENSMUSP00000070717.7
Klk7	3.99696	1.68162	1.23719	1.35923	0.174075	NA	ENSMUSG00000030713	ENSMUSG00000030713	7	43811294	43816359	ENSMUSP00000032955.5
Macrod2	2.18318	1.68155	1.6027	1.0492	0.294087	NA	ENSMUSG00000068205	ENSMUSG00000068205	2	140395309	142392966	ENSMUSP00000105691.1
Ptgdr2	15.9908	1.67548	1.65755	1.01082	0.312103	0.69467	ENSMUSG00000034117	ENSMUSG00000034117	19	10937160	10942511	ENSMUSP00000036159.3
H3c1	3.27076	1.66722	1.51985	1.09696	0.272659	NA	ENSMUSG00000069265	ENSMUSG00000069265	13	23761853	23762386	ENSMUSP00000089293.2
Phf11d	4.02825	1.6633	1.51469	1.09811	0.272155	NA	ENSMUSG00000068245	ENSMUSG00000068245	14	59347407	59365470	ENSMUSP00000092779.4
Ttll13	1.81035	1.6458	1.7934	0.917699	0.358776	NA	ENSMUSG00000045467	ENSMUSG00000045467	7	80246376	80260821	ENSMUSP00000062795.6
Asprv1	1.35705	1.63904	1.91406	0.856315	0.391824	NA	ENSMUSG00000033508	ENSMUSG00000033508	6	86628164	86629710	ENSMUSP00000046121.6
Bricd5	2.61602	1.63745	1.37763	1.18861	0.234595	NA	ENSMUSG00000045744	ENSMUSG00000045744	17	24473884	24475469	ENSMUSP00000059792.3
Kalrn	4.2818	1.62749	1.13821	1.42987	0.152756	NA	ENSMUSG00000061751	ENSMUSG00000061751	16	33969073	34573532	ENSMUSP00000110624.1
Dnah10	4.52048	1.62744	1.11173	1.46388	0.143226	NA	ENSMUSG00000038011	ENSMUSG00000038011	5	124725085	124834308	ENSMUSP00000114593.2
Fam83f	1.05125	1.6218	2.24621	0.722016	0.470285	NA	ENSMUSG00000022408	ENSMUSG00000022408	15	80671847	80700425	ENSMUSP00000023044.5
Sort1	10.7937	1.60097	0.758494	2.11072	0.0347967	0.188797	ENSMUSG00000068747	ENSMUSG00000068747	3	108284082	108361511	ENSMUSP00000123564.2
Lmo7	2.45696	1.60059	1.95673	0.817991	0.413362	NA	ENSMUSG00000033060	ENSMUSG00000033060	14	101729957	101934710	ENSMUSP00000097910.3
Mboat4	2.81827	1.59939	1.96824	0.812596	0.41645	NA	ENSMUSG00000071113	ENSMUSG00000071113	8	34115030	34125182	ENSMUSP00000092988.3
Sptbn5	4.71059	1.59755	1.0707	1.49206	0.135683	NA	ENSMUSG00000074899	ENSMUSG00000074899	2	120041493	120085678	ENSMUSP00000158705.1
Obscn	2.1038	1.58861	2.02139	0.785899	0.431927	NA	ENSMUSG00000061462	ENSMUSG00000061462	11	58994256	59139170	ENSMUSP00000121092.2
Ccdc106	1.43907	1.58398	1.93938	0.816745	0.414074	NA	ENSMUSG00000035228	ENSMUSG00000035228	7	5020553	5060785	ENSMUSP00000146978.1
Lrrd1	2.02645	1.58179	2.06156	0.767279	0.442916	NA	ENSMUSG00000040367	ENSMUSG00000040367	5	3845173	3866596	ENSMUSP00000038675.1
1190005I06Rik	1.62902	1.57962	1.90851	0.827676	0.407854	NA	ENSMUSG00000043687	ENSMUSG00000043687	8	120608602	120647632	ENSMUSP00000119467.1
Gabrb3	1.72129	1.57833	1.89475	0.833004	0.404843	NA	ENSMUSG00000033676	ENSMUSG00000033676	7	57419692	57828802	ENSMUSP00000082337.5
Tigd5	2.45057	1.57312	1.51558	1.03797	0.299284	NA	ENSMUSG00000103906	ENSMUSG00000103906	15	75909735	75914535	ENSMUSP00000141473.1
Fbxo2	1.48177	1.56622	2.15574	0.726535	0.467511	NA	ENSMUSG00000041556	ENSMUSG00000041556	4	148160621	148166424	ENSMUSP00000037377.8
Zfp532	2.01727	1.5597	1.77794	0.87725	0.380351	NA	ENSMUSG00000042439	ENSMUSG00000042439	18	65579912	65689443	ENSMUSP00000157961.1
Tmem121	2.22185	1.55436	1.74558	0.890451	0.373224	NA	ENSMUSG00000049036	ENSMUSG00000049036	12	113185930	113189523	ENSMUSP00000055994.6
H3c11	1.26297	1.55145	2.25543	0.687873	0.491533	NA	ENSMUSG00000101972	ENSMUSG00000101972	13	21782960	21783370	ENSMUSP00000139663.1
Rnd3	2.3384	1.54389	1.69416	0.911299	0.362138	NA	ENSMUSG00000017144	ENSMUSG00000017144	2	51130438	51149111	ENSMUSP00000017288.2
Gas6	2.57677	1.53986	1.53095	1.00582	0.314502	NA	ENSMUSG00000031451	ENSMUSG00000031451	8	13465374	13494490	ENSMUSP00000033828.5
4930563E22Rik	2.86526	1.53872	1.43241	1.07422	0.282724	NA	ENSMUSG00000053574	ENSMUSG00000053574	11	72215138	72218444	ENSMUSP00000159068.1
9930022D16Rik	1.08729	1.53689	2.34443	0.655552	0.512113	NA	ENSMUSG00000045065	ENSMUSG00000045065	11	109413917	109420405	ENSMUSP00000062888.7
Gm8797	1.08729	1.53689	2.34443	0.655552	0.512113	NA	ENSMUSG00000103034	ENSMUSG00000103034	3	5750806	5751295	ENSMUSP00000141419.1
Ldb3	4.61691	1.53653	1.29861	1.18321	0.236726	NA	ENSMUSG00000021798	ENSMUSG00000021798	14	34526603	34588682	ENSMUSP00000022327.5
Ly6c1	4.21522	1.53626	1.31983	1.16398	0.244432	NA	ENSMUSG00000079018	ENSMUSG00000079018	15	75044018	75048830	ENSMUSP00000139559.1
Id1	4.37174	1.53619	1.31638	1.16698	0.243217	NA	ENSMUSG00000042745	ENSMUSG00000042745	2	152736251	152737410	ENSMUSP00000092019.4
Dao	1.29755	1.53557	2.34598	0.654553	0.512756	NA	ENSMUSG00000042096	ENSMUSG00000042096	5	114003703	114025682	ENSMUSP00000107911.2
Khdc3	10.2466	1.53193	0.893536	1.71446	0.0864445	0.341075	ENSMUSG00000092622	ENSMUSG00000092622	9	73101836	73104438	ENSMUSP00000133850.1
Ido1	2.80348	1.52756	1.37322	1.1124	0.265967	NA	ENSMUSG00000031551	ENSMUSG00000031551	8	24584136	24597009	ENSMUSP00000106295.1
Ly6i	3.27337	1.51778	1.30082	1.16679	0.243295	NA	ENSMUSG00000022586	ENSMUSG00000022586	15	74979534	74983430	ENSMUSP00000023250.4
Traj20	1.61939	1.5163	1.795	0.844736	0.398258	NA	ENSMUSG00000076909	ENSMUSG00000076909	14	54199441	54199498	ENSMUSP00000143213.1
Tmem17	5.23766	1.51624	0.974223	1.55635	0.119624	NA	ENSMUSG00000049904	ENSMUSG00000049904	11	22512088	22519234	ENSMUSP00000051414.7
Trim30c	17.8942	1.51466	0.881218	1.71882	0.0856469	0.338856	ENSMUSG00000078616	ENSMUSG00000078616	7	104382065	104400837	ENSMUSP00000102441.1
Gpr137c	1.13395	1.50067	2.82441	0.531324	0.595194	NA	ENSMUSG00000049092	ENSMUSG00000049092	14	45219717	45282725	ENSMUSP00000154316.1
Ifnab	1.35296	1.5006	2.72715	0.550244	0.582152	NA	ENSMUSG00000100079	ENSMUSG00000100079	4	88690302	88691359	ENSMUSP00000071333.5
Btn1a1	1.22785	1.50057	2.68188	0.559522	0.575806	NA	ENSMUSG00000000706	ENSMUSG00000000706	13	23456992	23465901	ENSMUSP00000041013.7
Matn1	1.79145	1.5004	2.48918	0.60277	0.546662	NA	ENSMUSG00000040533	ENSMUSG00000040533	4	130944385	130955475	ENSMUSP00000099636.3
Trim34b	1.88313	1.5004	2.4832	0.604219	0.545698	NA	ENSMUSG00000090215	ENSMUSG00000090215	7	104329471	104336909	ENSMUSP00000102460.1
Wdr49	2.1377	1.50037	2.45314	0.611612	0.540795	NA	ENSMUSG00000104301	ENSMUSG00000104301	3	75274988	75482156	ENSMUSP00000144721.1
Cfap77	2.25674	1.50033	2.41469	0.621334	0.53438	NA	ENSMUSG00000079502	ENSMUSG00000079502	2	28926949	29055066	ENSMUSP00000140084.1
2010109A12Rik	2.13791	1.50033	2.40844	0.622946	0.53332	NA	ENSMUSG00000029384	ENSMUSG00000029384	5	93206518	93213475	ENSMUSP00000031330.4
Gm7694	2.80822	1.5003	2.38326	0.629518	0.52901	NA	ENSMUSG00000102752	ENSMUSG00000102752	1	170298199	170306332	ENSMUSP00000136757.1
Rfx4	3.05647	1.50025	2.3287	0.644243	0.519418	NA	ENSMUSG00000020037	ENSMUSG00000020037	10	84756062	84906538	ENSMUSP00000051107.6
Pir	4.21678	1.50016	2.24181	0.669171	0.503386	NA	ENSMUSG00000031379	ENSMUSG00000031379	X	164269371	164373011	ENSMUSP00000118045.1
Gm12253	6.2499	1.50008	2.17315	0.690282	0.490017	NA	ENSMUSG00000058287	ENSMUSG00000058287	11	58432559	58441622	ENSMUSP00000104453.1
Trgv1	4.99922	1.49976	2.21351	0.677548	0.498058	NA	ENSMUSG00000076755	ENSMUSG00000076755	13	19339989	19340454	ENSMUSP00000100342.1
Cpa3	3.45864	1.4997	2.28034	0.657668	0.510751	NA	ENSMUSG00000001865	ENSMUSG00000001865	3	20215620	20242181	ENSMUSP00000001921.1
Btc	3.25418	1.4997	2.28987	0.654928	0.512514	NA	ENSMUSG00000082361	ENSMUSG00000082361	5	91357261	91402994	ENSMUSP00000112765.2
Fxyd4	3.2188	1.4997	2.29267	0.654125	0.513031	NA	ENSMUSG00000004988	ENSMUSG00000004988	6	117933559	117937692	ENSMUSP00000144700.1
Syt16	2.36295	1.49964	2.37827	0.630559	0.528329	NA	ENSMUSG00000044912	ENSMUSG00000044912	12	73997661	74273267	ENSMUSP00000152623.1
Tmem150b	2.3836	1.49963	2.39052	0.627324	0.530447	NA	ENSMUSG00000046456	ENSMUSG00000046456	7	4706832	4725249	ENSMUSP00000083550.4
Tbx19	2.25859	1.49962	2.40887	0.622542	0.533586	NA	ENSMUSG00000026572	ENSMUSG00000026572	1	165137855	165160773	ENSMUSP00000027859.5
Lyl1	1.72004	1.49958	2.49481	0.601078	0.547788	NA	ENSMUSG00000034041	ENSMUSG00000034041	8	84701449	84704940	ENSMUSP00000158840.1
Myo18b	1.59486	1.49956	2.52047	0.594953	0.551875	NA	ENSMUSG00000072720	ENSMUSG00000072720	5	112688876	112896362	ENSMUSP00000083810.4
Mylk2	1.50923	1.49955	2.54344	0.589577	0.555474	NA	ENSMUSG00000027470	ENSMUSG00000027470	2	152911352	152923068	ENSMUSP00000028970.7
Mfsd13b	1.36108	1.49953	2.59001	0.578968	0.562611	NA	ENSMUSG00000030877	ENSMUSG00000030877	7	120982509	121014787	ENSMUSP00000033166.3
Glp1r	1.39663	1.49953	2.59185	0.578557	0.562888	NA	ENSMUSG00000024027	ENSMUSG00000024027	17	30901817	30940791	ENSMUSP00000110221.1
Gm5431	1.68675	1.49952	2.63287	0.569537	0.568992	NA	ENSMUSG00000058163	ENSMUSG00000058163	11	48887422	48902214	ENSMUSP00000104833.1
Gm1123	1.57386	1.49951	2.64867	0.566137	0.571301	NA	ENSMUSG00000044860	ENSMUSG00000044860	9	99006790	99035715	ENSMUSP00000076020.6
Frmd5	1.24207	1.49949	2.69651	0.556085	0.578153	NA	ENSMUSG00000027238	ENSMUSG00000027238	2	121545529	121807087	ENSMUSP00000118269.1
Trav14d-3-dv8	1.10642	1.49949	2.69974	0.555419	0.578608	NA	ENSMUSG00000094619	ENSMUSG00000094619	14	53078452	53079045	ENSMUSP00000100385.3
Ntrk1	3.95929	1.49328	1.11554	1.33862	0.180695	NA	ENSMUSG00000028072	ENSMUSG00000028072	3	87778244	87795162	ENSMUSP00000029712.4
Lin7b	2.37987	1.48415	1.65206	0.898366	0.36899	NA	ENSMUSG00000003872	ENSMUSG00000003872	7	45367891	45370583	ENSMUSP00000147294.1
Traj26	7.58351	1.4807	0.992798	1.49145	0.135844	0.450475	ENSMUSG00000076903	ENSMUSG00000076903	14	54194490	54194549	ENSMUSP00000143580.1
9330182L06Rik	1.864	1.47956	1.66537	0.888423	0.374313	NA	ENSMUSG00000056004	ENSMUSG00000056004	5	9266118	9481825	ENSMUSP00000120849.1
C2	5.02669	1.46289	1.03054	1.41954	0.155741	NA	ENSMUSG00000024371	ENSMUSG00000024371	17	34862604	34898265	ENSMUSP00000123536.1
AI661453	50.7475	1.46197	0.754244	1.93833	0.0525833	0.250516	ENSMUSG00000034382	ENSMUSG00000034382	17	47436615	47470638	ENSMUSP00000045345.6
Tgfb1i1	9.01396	1.45929	1.06885	1.36529	0.172163	0.517876	ENSMUSG00000030782	ENSMUSG00000030782	7	128246812	128255699	ENSMUSP00000130964.1
Dnah1	2.31858	1.45271	1.53385	0.947095	0.343591	NA	ENSMUSG00000019027	ENSMUSG00000019027	14	31260375	31323896	ENSMUSP00000043281.7
Traj17	3.06333	1.45069	1.44897	1.00119	0.316736	NA	ENSMUSG00000076912	ENSMUSG00000076912	14	54201775	54201837	ENSMUSP00000142713.1
Gm4787	5.04591	1.44638	1.08493	1.33315	0.182483	NA	ENSMUSG00000072974	ENSMUSG00000072974	12	81376991	81379464	ENSMUSP00000077390.5
Actn2	55.6522	1.44085	0.598441	2.40768	0.0160544	0.106969	ENSMUSG00000052374	ENSMUSG00000052374	13	12269426	12340760	ENSMUSP00000067708.7
1520401A03Rik	2.99562	1.41334	1.45802	0.969358	0.332367	NA	ENSMUSG00000043747	ENSMUSG00000043747	17	23704488	23722783	ENSMUSP00000144664.1
Dram1	5.78077	1.40848	1.05569	1.33418	0.182145	NA	ENSMUSG00000020057	ENSMUSG00000020057	10	88322804	88379080	ENSMUSP00000123685.1
Pdzd2	28.3746	1.40154	1.25804	1.11407	0.265251	0.644181	ENSMUSG00000022197	ENSMUSG00000022197	15	12359711	12739924	ENSMUSP00000074788.5
Foxf2	4.00443	1.39203	1.14688	1.21376	0.22484	NA	ENSMUSG00000038402	ENSMUSG00000038402	13	31625816	31631403	ENSMUSP00000046789.2
Traj4	2.34652	1.39042	1.69047	0.822507	0.410789	NA	ENSMUSG00000076924	ENSMUSG00000076924	14	54216291	54216353	ENSMUSP00000142969.1
Tctex1d1	9.52981	1.38234	0.905832	1.52605	0.126999	0.433367	ENSMUSG00000028523	ENSMUSG00000028523	4	102978606	103005594	ENSMUSP00000152803.1
Tssk6	1.56316	1.37666	1.90955	0.720936	0.470949	NA	ENSMUSG00000047654	ENSMUSG00000047654	8	69902184	69903518	ENSMUSP00000062783.5
G430095P16Rik	12.8276	1.37636	0.843094	1.63251	0.102573	0.379395	ENSMUSG00000074203	ENSMUSG00000074203	8	84723007	84726844	ENSMUSP00000096170.4
Pcdhga11	1.30299	1.37545	1.96483	0.700037	0.483904	NA	ENSMUSG00000102742	ENSMUSG00000102742	18	37755731	37841873	ENSMUSP00000058362.7
Ctsh	1.54186	1.37157	2.00298	0.684765	0.493492	NA	ENSMUSG00000032359	ENSMUSG00000032359	9	90054152	90076089	ENSMUSP00000117599.1
Prss12	19.6928	1.3692	0.573408	2.38783	0.0169483	0.11211	ENSMUSG00000027978	ENSMUSG00000027978	3	123446913	123506597	ENSMUSP00000029603.8
Tifa	1.15568	1.36588	2.25521	0.605655	0.544744	NA	ENSMUSG00000046688	ENSMUSG00000046688	3	127789805	127832164	ENSMUSP00000054036.7
Plscr2	7.69811	1.36514	1.0154	1.34444	0.178808	0.528765	ENSMUSG00000032372	ENSMUSG00000032372	9	92275602	92297752	ENSMUSP00000034932.7
Kcns1	1.41593	1.36407	1.9345	0.705129	0.48073	NA	ENSMUSG00000040164	ENSMUSG00000040164	2	164163619	164171113	ENSMUSP00000038901.3
Hlf	4.46054	1.36209	1.09546	1.2434	0.21372	NA	ENSMUSG00000003949	ENSMUSG00000003949	11	90336536	90390895	ENSMUSP00000004051.7
Erp27	8.42507	1.36101	1.01449	1.34157	0.179735	0.529798	ENSMUSG00000030219	ENSMUSG00000030219	6	136907311	136922180	ENSMUSP00000032343.6
Ston1	3.76073	1.36028	1.24289	1.09445	0.27376	NA	ENSMUSG00000033855	ENSMUSG00000033855	17	88597684	88662586	ENSMUSP00000118522.1
Itgb1bp2	13.6072	1.35126	0.655161	2.06249	0.0391614	0.205511	ENSMUSG00000031312	ENSMUSG00000031312	X	101449088	101453541	ENSMUSP00000033674.5
Stfa2	1.02766	1.35022	2.37253	0.569104	0.569286	NA	ENSMUSG00000022902	ENSMUSG00000022902	16	36403992	36408457	ENSMUSP00000023619.6
Aoc3	4.67537	1.3498	1.01197	1.33383	0.182259	NA	ENSMUSG00000019326	ENSMUSG00000019326	11	101330605	101341938	ENSMUSP00000099394.3
Proca1	1.78761	1.34937	1.68529	0.800675	0.42332	NA	ENSMUSG00000044122	ENSMUSG00000044122	11	78193392	78205763	ENSMUSP00000086022.2
Ssc5d	1.99847	1.3489	1.64722	0.818891	0.412849	NA	ENSMUSG00000035279	ENSMUSG00000035279	7	4925785	4944826	ENSMUSP00000052126.7
Brd8dc	2.96632	1.34696	1.54199	0.873523	0.382378	NA	ENSMUSG00000049357	ENSMUSG00000049357	18	34579846	34597468	ENSMUSP00000054234.2
Mctp1	2.40094	1.34646	1.50839	0.892644	0.372048	NA	ENSMUSG00000021596	ENSMUSG00000021596	13	76384535	77031810	ENSMUSP00000118958.1
AA986860	3.88349	1.3451	1.37853	0.97575	0.329188	NA	ENSMUSG00000042510	ENSMUSG00000042510	1	130731976	130744622	ENSMUSP00000046172.6
Gm28041	3.69301	1.34415	1.37177	0.979863	0.327154	NA	ENSMUSG00000098692	ENSMUSG00000098692	13	67345246	67375733	ENSMUSP00000126669.1
Mroh6	2.06686	1.34351	1.61119	0.83386	0.40436	NA	ENSMUSG00000098678	ENSMUSG00000098678	15	75884137	75888770	ENSMUSP00000139029.1
Xrra1	4.24398	1.34312	1.31894	1.01833	0.30852	NA	ENSMUSG00000035211	ENSMUSG00000035211	7	99859116	99917822	ENSMUSP00000035929.8
Rslcan18	4.54694	1.34312	1.30074	1.03258	0.301798	NA	ENSMUSG00000074824	ENSMUSG00000074824	13	67096613	67116263	ENSMUSP00000089111.3
Dnah12	9.36209	1.33976	1.16999	1.1451	0.252169	0.629926	ENSMUSG00000021879	ENSMUSG00000021879	14	26693274	26891703	ENSMUSP00000022433.5
Gjc1	2.11113	1.33966	1.51227	0.885859	0.375693	NA	ENSMUSG00000034520	ENSMUSG00000034520	11	102799579	102819700	ENSMUSP00000066901.5
Peg10	8.70607	1.33494	0.819971	1.62804	0.103517	0.381836	ENSMUSG00000092035	ENSMUSG00000092035	6	4747306	4760517	ENSMUSP00000134963.1
Dnajb3	2.2631	1.33479	1.46967	0.908221	0.363761	NA	ENSMUSG00000081984	ENSMUSG00000081984	1	88204732	88205782	ENSMUSP00000112703.2
Rasl12	3.60093	1.32059	1.26396	1.0448	0.296113	NA	ENSMUSG00000041696	ENSMUSG00000041696	9	65398506	65414853	ENSMUSP00000150153.1
Zfp111	1.28231	1.31866	2.02103	0.65247	0.514098	NA	ENSMUSG00000087598	ENSMUSG00000087598	7	24193947	24211443	ENSMUSP00000083169.5
Cited1	4.25741	1.31679	1.13599	1.15915	0.246395	NA	ENSMUSG00000051159	ENSMUSG00000051159	X	102247381	102252181	ENSMUSP00000051789.3
Tst	14.0381	1.30716	0.815092	1.60369	0.108782	0.39419	ENSMUSG00000044986	ENSMUSG00000044986	15	78399556	78405907	ENSMUSP00000055743.7
Radil	1.43131	1.30649	1.90344	0.686383	0.492471	NA	ENSMUSG00000029576	ENSMUSG00000029576	5	142484839	142551098	ENSMUSP00000064539.8
Prss22	1.20757	1.29014	2.1763	0.592814	0.553306	NA	ENSMUSG00000045027	ENSMUSG00000045027	17	23993534	23998100	ENSMUSP00000039808.6
Ltbr	1.87514	1.28743	1.76862	0.727929	0.466657	NA	ENSMUSG00000030339	ENSMUSG00000030339	6	125306571	125313885	ENSMUSP00000032489.7
Npr2	1.85469	1.28369	1.73866	0.738321	0.46032	NA	ENSMUSG00000028469	ENSMUSG00000028469	4	43631935	43651244	ENSMUSP00000030191.8
Hoxb3	1.66567	1.279	2.10528	0.60752	0.543506	NA	ENSMUSG00000048763	ENSMUSG00000048763	11	96323326	96347930	ENSMUSP00000091476.3
Nudt17	5.39645	1.27845	0.979921	1.30465	0.192012	NA	ENSMUSG00000028100	ENSMUSG00000028100	3	96706067	96708562	ENSMUSP00000142879.1
H2-Aa	6.07029	1.27826	0.987494	1.29445	0.195509	NA	ENSMUSG00000036594	ENSMUSG00000036594	17	34282744	34287823	ENSMUSP00000046105.6
Myo3b	42.0993	1.27748	0.839609	1.52152	0.12813	0.435768	ENSMUSG00000042064	ENSMUSG00000042064	2	70039126	70429198	ENSMUSP00000107860.1
Ypel4	6.73533	1.27084	1.21063	1.04974	0.293838	NA	ENSMUSG00000034059	ENSMUSG00000034059	2	84734058	84738655	ENSMUSP00000158708.1
Bco1	3.53752	1.26595	1.53763	0.823315	0.410329	NA	ENSMUSG00000031845	ENSMUSG00000031845	8	117095854	117133720	ENSMUSP00000034308.8
Trbv1	1.52404	1.26456	1.98752	0.636249	0.524614	NA	ENSMUSG00000076461	ENSMUSG00000076461	6	40891229	40891885	ENSMUSP00000100078.1
Dysf	1.63087	1.26093	1.9556	0.644778	0.519071	NA	ENSMUSG00000033788	ENSMUSG00000033788	6	84008590	84211060	ENSMUSP00000109452.1
Anapc15-ps	7.89264	1.2606	0.882298	1.42877	0.153072	0.483898	ENSMUSG00000074780	ENSMUSG00000074780	10	95672991	95673451	ENSMUSP00000151380.1
Itgb8	2.3169	1.24522	1.48704	0.837384	0.402377	NA	ENSMUSG00000025321	ENSMUSG00000025321	12	119158022	119238802	ENSMUSP00000026360.8
H2bc3	2.00662	1.24254	1.8342	0.677428	0.498135	NA	ENSMUSG00000075031	ENSMUSG00000075031	13	23746734	23747241	ENSMUSP00000097294.2
Gsta4	1.24535	1.24041	4.54382	0.272989	0.784862	NA	ENSMUSG00000032348	ENSMUSG00000032348	9	78182774	78209349	ENSMUSP00000149763.1
Tas1r3	10.5555	1.23835	0.810964	1.52701	0.126757	0.432727	ENSMUSG00000029072	ENSMUSG00000029072	4	155859268	155863362	ENSMUSP00000030949.3
Cd46	19.3732	1.23465	0.603611	2.04544	0.0408115	0.211783	ENSMUSG00000016493	ENSMUSG00000016493	1	195036826	195092249	ENSMUSP00000123931.1
Depdc7	2.27281	1.22914	1.4885	0.825759	0.408941	NA	ENSMUSG00000027173	ENSMUSG00000027173	2	104721784	104742878	ENSMUSP00000028595.7
Stard9	36.7395	1.229	0.415859	2.95533	0.00312335	0.0290198	ENSMUSG00000033705	ENSMUSG00000033705	2	120629121	120731895	ENSMUSP00000136055.1
Flywch2	3.58692	1.22861	1.32617	0.926438	0.354218	NA	ENSMUSG00000023911	ENSMUSG00000023911	17	23776916	23786081	ENSMUSP00000024704.3
H2bc12	3.02239	1.22786	1.32636	0.925738	0.354582	NA	ENSMUSG00000062727	ENSMUSG00000062727	13	22035870	22036345	ENSMUSP00000106085.2
Celf4	3.19485	1.22636	1.4305	0.857297	0.391281	NA	ENSMUSG00000024268	ENSMUSG00000024268	18	25477632	25754157	ENSMUSP00000025117.7
Tpmt	8.50279	1.22382	0.822541	1.48786	0.136788	0.45177	ENSMUSG00000021376	ENSMUSG00000021376	13	47022482	47044737	ENSMUSP00000152893.1
Pnma1	4.47117	1.22278	1.40738	0.868832	0.384939	NA	ENSMUSG00000054383	ENSMUSG00000054383	12	84146131	84148489	ENSMUSP00000060783.2
Gm42715	23.0616	1.22115	0.506551	2.41072	0.0159212	0.106292	ENSMUSG00000107023	ENSMUSG00000107023	7	127519584	127567054	ENSMUSP00000139644.1
Nectin2	5.2153	1.21858	1.04577	1.16525	0.243917	NA	ENSMUSG00000062300	ENSMUSG00000062300	7	19716644	19750483	ENSMUSP00000074898.7
Muc2	34.1847	1.2166	0.428169	2.84141	0.00449147	0.0388991	ENSMUSG00000025515	ENSMUSG00000025515	7	141690340	141754693	ENSMUSP00000141040.1
Fam89b	2.80976	1.21571	1.68371	0.72204	0.47027	NA	ENSMUSG00000024939	ENSMUSG00000024939	19	5728087	5729653	ENSMUSP00000112257.2
Wnt1	1.78239	1.21382	1.71105	0.709399	0.478077	NA	ENSMUSG00000022997	ENSMUSG00000022997	15	98789857	98793837	ENSMUSP00000023734.7
Otx1	1.78197	1.21265	1.69487	0.715484	0.47431	NA	ENSMUSG00000005917	ENSMUSG00000005917	11	21994764	22002897	ENSMUSP00000006071.7
Il31	7.85494	1.20802	0.806898	1.49711	0.134364	0.448561	ENSMUSG00000029437	ENSMUSG00000029437	5	123480157	123489489	ENSMUSP00000031389.7
Endou	42.0756	1.2059	0.602782	2.00056	0.0454402	0.226549	ENSMUSG00000022468	ENSMUSG00000022468	15	97711015	97731339	ENSMUSP00000023105.3
Dock3	7.17026	1.20121	0.839371	1.43109	0.152405	NA	ENSMUSG00000039716	ENSMUSG00000039716	9	106892825	107231909	ENSMUSP00000047652.4
Cfap57	6.91341	1.19974	1.0187	1.17771	0.238912	NA	ENSMUSG00000028730	ENSMUSG00000028730	4	118554551	118620777	ENSMUSP00000071863.4
Rhbdl1	4.49774	1.1958	1.13939	1.04951	0.293946	NA	ENSMUSG00000025735	ENSMUSG00000025735	17	25834465	25837295	ENSMUSP00000026831.6
Traj41	5.01304	1.19535	1.0152	1.17746	0.239012	NA	ENSMUSG00000076889	ENSMUSG00000076889	14	54176271	54176325	ENSMUSP00000142973.1
Taf9	13.3223	1.19355	0.648449	1.84062	0.0656766	0.289181	ENSMUSG00000052293	ENSMUSG00000052293	13	100651579	100656060	ENSMUSP00000139407.1
Plekhh1	1.55096	1.18507	1.77269	0.668514	0.503806	NA	ENSMUSG00000060716	ENSMUSG00000060716	12	79029163	79081655	ENSMUSP00000049460.5
Tmem91	4.92387	1.18475	1.03408	1.1457	0.25192	NA	ENSMUSG00000061702	ENSMUSG00000061702	7	25669139	25675166	ENSMUSP00000078407.3
Gm3468	1.43843	1.1807	1.87947	0.628211	0.529866	NA	ENSMUSG00000094634	ENSMUSG00000094634	14	6087295	6108665	ENSMUSP00000130760.1
Enam	7.03184	1.17629	0.882837	1.3324	0.18273	NA	ENSMUSG00000029286	ENSMUSG00000029286	5	88487975	88506049	ENSMUSP00000142854.1
Akap6	5.59918	1.17151	1.00366	1.16724	0.243114	NA	ENSMUSG00000061603	ENSMUSG00000061603	12	52699383	53155599	ENSMUSP00000093406.3
Mpp3	1.29008	1.16697	2.00669	0.58154	0.560876	NA	ENSMUSG00000052373	ENSMUSG00000052373	11	101999652	102028461	ENSMUSP00000097969.2
Strip2	2.42027	1.16363	1.43751	0.809478	0.41824	NA	ENSMUSG00000039629	ENSMUSG00000039629	6	29917012	29959681	ENSMUSP00000119506.2
Traj31	3.28049	1.1591	1.38826	0.834933	0.403756	NA	ENSMUSG00000076898	ENSMUSG00000076898	14	54187895	54187951	ENSMUSP00000142343.1
Hlx	10.4041	1.15411	0.714552	1.61515	0.106278	0.387762	ENSMUSG00000039377	ENSMUSG00000039377	1	184727140	184732619	ENSMUSP00000040505.6
Gm20696	10.019	1.15179	0.819117	1.40613	0.159685	0.495838	ENSMUSG00000030068	ENSMUSG00000030068	6	99257484	99666797	ENSMUSP00000135058.1
Rab43	18.1038	1.15068	0.566194	2.0323	0.0421232	0.216104	ENSMUSG00000030055	ENSMUSG00000030055	6	87788853	87812164	ENSMUSP00000077716.4
Npb	5.59035	1.1447	1.17225	0.976493	0.32882	NA	ENSMUSG00000044034	ENSMUSG00000044034	11	120608477	120609093	ENSMUSP00000101800.1
Pkd1l2	35.404	1.14174	0.49662	2.29903	0.0215032	0.134316	ENSMUSG00000034416	ENSMUSG00000034416	8	116995679	117082449	ENSMUSP00000104721.2
Ccr8	9.13311	1.1375	0.784157	1.4506	0.146891	0.471146	ENSMUSG00000042262	ENSMUSG00000042262	9	120092114	120094906	ENSMUSP00000038473.2
Trbd2	1.17583	1.13271	2.47759	0.457181	0.647541	NA	ENSMUSG00000094569	ENSMUSG00000094569	6	41542163	41542176	ENSMUSP00000141312.1
Gamt	1.08373	1.13046	2.45529	0.460421	0.645214	NA	ENSMUSG00000020150	ENSMUSG00000020150	10	80258151	80261012	ENSMUSP00000101002.1
Slc25a43	1.0206	1.13044	2.499	0.452356	0.651013	NA	ENSMUSG00000037636	ENSMUSG00000037636	X	36743659	36777202	ENSMUSP00000035392.6
Pigz	41.1052	1.13043	0.546029	2.07028	0.038426	0.202283	ENSMUSG00000045625	ENSMUSG00000045625	16	31933851	31946046	ENSMUSP00000057509.2
H1f10	1.63332	1.1298	1.86896	0.604508	0.545506	NA	ENSMUSG00000044927	ENSMUSG00000044927	6	87980421	87981637	ENSMUSP00000060761.5
Cmtm8	1.19005	1.12911	2.41713	0.467129	0.640408	NA	ENSMUSG00000041012	ENSMUSG00000041012	9	114789345	114844156	ENSMUSP00000043706.3
Zan	1.10447	1.12889	2.41111	0.468203	0.639639	NA	ENSMUSG00000079173	ENSMUSG00000079173	5	137378637	137477064	ENSMUSP00000114068.1
Npdc1	21.9461	1.12884	0.53879	2.09513	0.0361593	0.194101	ENSMUSG00000015094	ENSMUSG00000015094	2	25399351	25409494	ENSMUSP00000071387.5
Ebf1	10.379	1.12791	0.670431	1.68237	0.0924966	0.355007	ENSMUSG00000057098	ENSMUSG00000057098	11	44617317	45008091	ENSMUSP00000080020.5
Fkbp10	1.46511	1.12785	2.42163	0.465737	0.641403	NA	ENSMUSG00000001555	ENSMUSG00000001555	11	100415697	100424824	ENSMUSP00000001595.3
Bcl2l15	3.46292	1.12746	1.26681	0.89	0.373466	NA	ENSMUSG00000044165	ENSMUSG00000044165	3	103832601	103854618	ENSMUSP00000052210.5
Cacna1i	1.38017	1.12687	2.35743	0.478008	0.632644	NA	ENSMUSG00000022416	ENSMUSG00000022416	15	80287238	80398279	ENSMUSP00000125063.1
Tas1r1	6.9177	1.12685	0.867994	1.29823	0.194209	NA	ENSMUSG00000028950	ENSMUSG00000028950	4	152027914	152038568	ENSMUSP00000030792.1
Myo1a	5.31876	1.1264	1.02818	1.09553	0.273286	NA	ENSMUSG00000025401	ENSMUSG00000025401	10	127705170	127720940	ENSMUSP00000078540.5
Gm28374	3.01742	1.12619	1.57824	0.713576	0.47549	NA	ENSMUSG00000100621	ENSMUSG00000100621	19	6076945	6082256	ENSMUSP00000124641.3
Tmed6	1.17554	1.12596	2.33451	0.482311	0.629585	NA	ENSMUSG00000031919	ENSMUSG00000031919	8	107061476	107065644	ENSMUSP00000034393.5
Pomc	4.16829	1.12577	1.18073	0.953455	0.34036	NA	ENSMUSG00000020660	ENSMUSG00000020660	12	3954951	3960642	ENSMUSP00000151504.1
Clgn	2.6057	1.12503	1.53764	0.731658	0.464377	NA	ENSMUSG00000002190	ENSMUSG00000002190	8	83389867	83428552	ENSMUSP00000002259.6
Lcn12	1.3797	1.12449	2.33138	0.48233	0.629572	NA	ENSMUSG00000026943	ENSMUSG00000026943	2	25490845	25493911	ENSMUSP00000028312.6
Cd59a	1.77468	1.12367	1.74334	0.64455	0.519219	NA	ENSMUSG00000032679	ENSMUSG00000032679	2	104095801	104115354	ENSMUSP00000048041.5
H2ac8	1.53613	1.12198	2.26976	0.494315	0.621084	NA	ENSMUSG00000069272	ENSMUSG00000069272	13	23570517	23571220	ENSMUSP00000100034.3
Hsf2bp	9.43512	1.12176	0.83692	1.34034	0.180136	0.530204	ENSMUSG00000002076	ENSMUSG00000002076	17	31944769	32036349	ENSMUSP00000157466.1
Itgb4	4.6135	1.12106	1.32477	0.846229	0.397425	NA	ENSMUSG00000020758	ENSMUSG00000020758	11	115974709	116008412	ENSMUSP00000021107.7
Vstm5	1.59758	1.11998	3.02183	0.37063	0.710913	NA	ENSMUSG00000031937	ENSMUSG00000031937	9	15239045	15259416	ENSMUSP00000034413.6
Tac4	8.11158	1.11787	1.20528	0.927474	0.35368	0.731466	ENSMUSG00000020872	ENSMUSG00000020872	11	95261529	95269265	ENSMUSP00000021242.4
Svop	1.94564	1.11655	2.13004	0.524192	0.600145	NA	ENSMUSG00000042078	ENSMUSG00000042078	5	114026910	114091570	ENSMUSP00000050730.6
1700067K01Rik	4.07266	1.11167	1.14758	0.968708	0.332691	NA	ENSMUSG00000046408	ENSMUSG00000046408	8	84001502	84004770	ENSMUSP00000062468.8
Slc39a5	3.00384	1.11146	2.03918	0.54505	0.585719	NA	ENSMUSG00000039878	ENSMUSG00000039878	10	128395931	128401229	ENSMUSP00000037753.5
Galnt2	2.87047	1.10947	2.0067	0.552883	0.580344	NA	ENSMUSG00000089704	ENSMUSG00000089704	8	124231391	124345724	ENSMUSP00000034458.8
Gm20518	3.36097	1.09954	1.43423	0.766646	0.443292	NA	ENSMUSG00000092470	ENSMUSG00000092470	16	17835277	17891671	ENSMUSP00000115071.1
Qrfp	6.32246	1.098	1.84484	0.595172	0.551729	NA	ENSMUSG00000043102	ENSMUSG00000043102	2	31806166	31810580	ENSMUSP00000055746.2
Atp8a2	7.57123	1.09738	1.83723	0.597304	0.550304	0.857362	ENSMUSG00000021983	ENSMUSG00000021983	14	59638540	60197179	ENSMUSP00000079238.5
Gm6465	2.85183	1.09576	1.34061	0.817361	0.413722	NA	ENSMUSG00000094036	ENSMUSG00000094036	5	11845539	11850352	ENSMUSP00000131137.1
Tex13c2	2.39955	1.0933	1.52009	0.719234	0.471997	NA	ENSMUSG00000105993	ENSMUSG00000105993	X	42489691	42491524	ENSMUSP00000143486.1
Rbm20	11.7519	1.09258	1.78054	0.613622	0.539465	0.85054	ENSMUSG00000043639	ENSMUSG00000043639	19	53677306	53867080	ENSMUSP00000129447.1
Anxa8	1.84962	1.09151	1.63617	0.667114	0.504699	NA	ENSMUSG00000021950	ENSMUSG00000021950	14	34085981	34100571	ENSMUSP00000022519.8
Gpc2	6.8323	1.08944	0.963018	1.13128	0.257937	NA	ENSMUSG00000029510	ENSMUSG00000029510	5	138273655	138280005	ENSMUSP00000124459.1
Rem2	7.83293	1.0883	0.83394	1.30501	0.191889	0.548465	ENSMUSG00000022176	ENSMUSG00000022176	14	54476100	54480431	ENSMUSP00000127199.1
Hacd4	5.66231	1.08816	1.46478	0.742882	0.457553	NA	ENSMUSG00000028497	ENSMUSG00000028497	4	88396144	88438928	ENSMUSP00000119411.1
Traj49	6.01248	1.08612	1.48153	0.733102	0.463496	NA	ENSMUSG00000076882	ENSMUSG00000076882	14	54168686	54168747	ENSMUSP00000142947.1
Asgr2	3.80224	1.08558	1.14522	0.947921	0.343169	NA	ENSMUSG00000040963	ENSMUSG00000040963	11	70092644	70106187	ENSMUSP00000099632.1
Rap1gap	8.77592	1.0834	0.854646	1.26766	0.204919	0.566613	ENSMUSG00000041351	ENSMUSG00000041351	4	137664726	137729861	ENSMUSP00000095448.4
Tspan33	4.14939	1.08265	1.10316	0.981404	0.326394	NA	ENSMUSG00000001763	ENSMUSG00000001763	6	29694222	29718559	ENSMUSP00000045282.7
Stap2	4.05118	1.08226	1.11341	0.972026	0.331037	NA	ENSMUSG00000038781	ENSMUSG00000038781	17	55997077	56005584	ENSMUSP00000038130.6
Mmp14	2.70654	1.0811	1.49881	0.721304	0.470722	NA	ENSMUSG00000000957	ENSMUSG00000000957	14	54431612	54445364	ENSMUSP00000087119.4
Prr7	20.8181	1.07921	0.573482	1.88186	0.059855	0.272784	ENSMUSG00000034686	ENSMUSG00000034686	13	55464267	55473154	ENSMUSP00000046776.7
Clcn1	3.25187	1.07817	1.58419	0.680586	0.496134	NA	ENSMUSG00000029862	ENSMUSG00000029862	6	42286685	42315756	ENSMUSP00000158998.1
Insl3	24.0552	1.07741	0.528995	2.03671	0.0416794	0.214756	ENSMUSG00000079019	ENSMUSG00000079019	8	71689214	71690575	ENSMUSP00000034261.7
Adamtsl4	3.95257	1.07709	1.59059	0.677161	0.498304	NA	ENSMUSG00000015850	ENSMUSG00000015850	3	95676201	95687917	ENSMUSP00000113424.1
Bik	11.6183	1.07668	0.762769	1.41154	0.158086	0.493394	ENSMUSG00000016758	ENSMUSG00000016758	15	83526862	83544634	ENSMUSP00000016902.3
Adcy9	8.4375	1.07477	0.828937	1.29656	0.194782	0.552815	ENSMUSG00000005580	ENSMUSG00000005580	16	4287529	4420498	ENSMUSP00000113498.1
Rgs8	27.559	1.0746	0.514599	2.08822	0.036778	0.196169	ENSMUSG00000042671	ENSMUSG00000042671	1	153653025	153700323	ENSMUSP00000045715.5
Sbsn	14.3187	1.07296	0.721919	1.48625	0.137212	0.452236	ENSMUSG00000046056	ENSMUSG00000046056	7	30751471	30756134	ENSMUSP00000138561.1
Cxcr5	13.5054	1.07212	0.639884	1.67549	0.0938377	0.357783	ENSMUSG00000047880	ENSMUSG00000047880	9	44511787	44561877	ENSMUSP00000149508.1
Dbndd1	1.39104	1.06735	2.14205	0.498285	0.618283	NA	ENSMUSG00000031970	ENSMUSG00000031970	8	123504718	123515463	ENSMUSP00000134757.1
Ybx2	2.25089	1.06509	1.79366	0.593807	0.552641	NA	ENSMUSG00000018554	ENSMUSG00000018554	11	69935796	69941605	ENSMUSP00000018698.5
H2ac13	1.86217	1.06437	1.79321	0.593557	0.552809	NA	ENSMUSG00000071516	ENSMUSG00000071516	13	21716422	21716814	ENSMUSP00000088285.2
Tmem220	5.48067	1.06108	1.05806	1.00285	0.315935	NA	ENSMUSG00000050270	ENSMUSG00000050270	11	67025154	67035312	ENSMUSP00000078084.5
Slc45a3	1.81765	1.05886	1.69602	0.624321	0.532417	NA	ENSMUSG00000026435	ENSMUSG00000026435	1	131962967	131982969	ENSMUSP00000136190.1
Npw	2.45516	1.05599	1.47489	0.715979	0.474004	NA	ENSMUSG00000071230	ENSMUSG00000071230	17	24657330	24658457	ENSMUSP00000093200.4
Angptl2	1.36708	1.05565	1.93939	0.544319	0.586222	NA	ENSMUSG00000004105	ENSMUSG00000004105	2	33216069	33247717	ENSMUSP00000004208.5
Cnksr1	3.0743	1.05552	1.24244	0.849554	0.395573	NA	ENSMUSG00000028841	ENSMUSG00000028841	4	134228041	134238399	ENSMUSP00000030645.8
Prss57	7.06257	1.05532	1.82959	0.576804	0.564072	NA	ENSMUSG00000020323	ENSMUSG00000020323	10	79781474	79790961	ENSMUSP00000132215.1
Cldn15	1.45852	1.05525	1.93115	0.546433	0.584768	NA	ENSMUSG00000001739	ENSMUSG00000001739	5	136966616	136975858	ENSMUSP00000106722.1
Dpf3	1.59225	1.05134	2.01263	0.52237	0.601413	NA	ENSMUSG00000021221	ENSMUSG00000021221	12	83213745	83487716	ENSMUSP00000122598.1
Pmp22	2.27753	1.0506	1.45587	0.721629	0.470522	NA	ENSMUSG00000018217	ENSMUSG00000018217	11	63128982	63159547	ENSMUSP00000018361.3
Ihh	1.1625	1.04887	2.08982	0.501893	0.615743	NA	ENSMUSG00000006538	ENSMUSG00000006538	1	74945315	74951672	ENSMUSP00000128056.2
Khdrbs3	2.06425	1.04657	1.51906	0.688957	0.49085	NA	ENSMUSG00000022332	ENSMUSG00000022332	15	68928420	69101211	ENSMUSP00000022954.6
Slc16a11	13.449	1.04624	0.607891	1.7211	0.0852335	0.338124	ENSMUSG00000040938	ENSMUSG00000040938	11	70212752	70216417	ENSMUSP00000116648.1
Cyp39a1	5.15485	1.04613	1.87913	0.556707	0.577728	NA	ENSMUSG00000023963	ENSMUSG00000023963	17	43667425	43751431	ENSMUSP00000130073.1
Tcf7l1	2.0871	1.03964	1.91055	0.544157	0.586333	NA	ENSMUSG00000055799	ENSMUSG00000055799	6	72626378	72789254	ENSMUSP00000069403.5
Celsr2	44.7195	1.03386	0.347524	2.97493	0.00293057	0.0275332	ENSMUSG00000068740	ENSMUSG00000068740	3	108390851	108415552	ENSMUSP00000088046.3
Trpm2	12.5193	1.0318	0.915152	1.12746	0.259547	0.637738	ENSMUSG00000009292	ENSMUSG00000009292	10	77907722	77970563	ENSMUSP00000101040.2
Gm5134	10.7997	1.02895	0.898624	1.14503	0.252195	0.629926	ENSMUSG00000033255	ENSMUSG00000033255	10	75954514	76009591	ENSMUSP00000097172.3
Insl5	3.98346	1.0277	1.0823	0.949545	0.342343	NA	ENSMUSG00000066090	ENSMUSG00000066090	4	103017872	103026842	ENSMUSP00000081416.5
Efcab8	7.03158	1.02403	0.851661	1.20239	0.229214	NA	ENSMUSG00000044083	ENSMUSG00000044083	2	153779931	153844751	ENSMUSP00000135661.2
Bco2	3.00137	1.02246	2.00882	0.508986	0.610762	NA	ENSMUSG00000032066	ENSMUSG00000032066	9	50533087	50555181	ENSMUSP00000112727.1
Arhgap42	2.93786	1.01879	2.01924	0.504543	0.61388	NA	ENSMUSG00000050730	ENSMUSG00000050730	9	8994329	9239101	ENSMUSP00000091419.4
Drp2	10.2116	1.01711	0.744468	1.36623	0.171867	0.517347	ENSMUSG00000000223	ENSMUSG00000000223	X	134404551	134456573	ENSMUSP00000108854.1
Ctnnal1	22.7219	1.017	0.498591	2.03974	0.0413759	0.213903	ENSMUSG00000038816	ENSMUSG00000038816	4	56810935	56865188	ENSMUSP00000036487.8
Bok	3.13985	1.01309	1.30944	0.773679	0.439121	NA	ENSMUSG00000026278	ENSMUSG00000026278	1	93685660	93695764	ENSMUSP00000027499.6
Ccr3	15.8457	1.01182	0.568724	1.77911	0.0752214	0.313739	ENSMUSG00000035448	ENSMUSG00000035448	9	124021972	124031689	ENSMUSP00000039107.7
Nrep	2.37332	1.00698	2.09487	0.480687	0.630739	NA	ENSMUSG00000042834	ENSMUSG00000042834	18	33437019	33464029	ENSMUSP00000130297.1
Bmp7	2.25095	1.00395	1.65157	0.607875	0.54327	NA	ENSMUSG00000008999	ENSMUSG00000008999	2	172868012	172940321	ENSMUSP00000009143.7
Gm5152	5.44636	1.00128	0.939152	1.06616	0.286353	NA	ENSMUSG00000069355	ENSMUSG00000069355	5	10242041	10246526	ENSMUSP00000080432.6
Sh2d4b	2.32189	0.999762	1.62732	0.614361	0.538977	NA	ENSMUSG00000037833	ENSMUSG00000037833	14	40813789	40893266	ENSMUSP00000064708.3
Tmcc2	3.10948	0.999244	1.28711	0.776349	0.437543	NA	ENSMUSG00000042066	ENSMUSG00000042066	1	132356315	132391281	ENSMUSP00000038369.9
Fam71e1	5.73134	0.997669	1.05462	0.946002	0.344148	NA	ENSMUSG00000051113	ENSMUSG00000051113	7	44496581	44501486	ENSMUSP00000103560.3
Tox2	2.5042	0.993149	1.52208	0.652496	0.514081	NA	ENSMUSG00000074607	ENSMUSG00000074607	2	163203125	163324170	ENSMUSP00000105055.2
Pkib	20.682	0.986617	0.487433	2.02411	0.0429592	0.218195	ENSMUSG00000019876	ENSMUSG00000019876	10	57631981	57741112	ENSMUSP00000093329.3
Ccnjl	1.52746	0.986391	2.20721	0.446894	0.654952	NA	ENSMUSG00000044707	ENSMUSG00000044707	11	43528784	43586997	ENSMUSP00000058111.6
Kcnq2	1.5685	0.984636	1.74349	0.564751	0.572243	NA	ENSMUSG00000016346	ENSMUSG00000016346	2	181075579	181135300	ENSMUSP00000122915.2
Foxf1	42.2065	0.984403	0.349307	2.81816	0.00483003	0.041334	ENSMUSG00000042812	ENSMUSG00000042812	8	121084386	121088144	ENSMUSP00000137662.1
Comp	1.72569	0.984186	2.22024	0.443279	0.657564	NA	ENSMUSG00000031849	ENSMUSG00000031849	8	70373558	70382066	ENSMUSP00000003659.7
Pcdhgc4	19.8673	0.983178	0.915497	1.07393	0.282855	0.66051	ENSMUSG00000023036	ENSMUSG00000023036	18	37815079	37841873	ENSMUSP00000068846.6
Dbil5	1.36467	0.978549	2.2539	0.434158	0.664174	NA	ENSMUSG00000038057	ENSMUSG00000038057	11	76217608	76218666	ENSMUSP00000039763.4
Rskr	22.4162	0.977634	0.467614	2.09069	0.0365563	0.195296	ENSMUSG00000037593	ENSMUSG00000037593	11	78290841	78296805	ENSMUSP00000038139.4
Rnf17	10.6939	0.977369	0.715238	1.36649	0.171784	0.517347	ENSMUSG00000000365	ENSMUSG00000000365	14	56402581	56525032	ENSMUSP00000093469.1
Wtip	1.98263	0.976812	1.58925	0.614639	0.538793	NA	ENSMUSG00000036459	ENSMUSG00000036459	7	34109543	34133268	ENSMUSP00000047623.8
Gm28036	1.42728	0.976439	2.26665	0.430785	0.666625	NA	ENSMUSG00000098950	ENSMUSG00000098950	2	156071845	156127092	ENSMUSP00000114923.1
Cfp	54.7873	0.973979	0.338311	2.87894	0.00399012	0.0356916	ENSMUSG00000001128	ENSMUSG00000001128	X	20925454	20931555	ENSMUSP00000001156.7
Serpinf1	33.2682	0.972343	0.393547	2.47072	0.0134843	0.093555	ENSMUSG00000000753	ENSMUSG00000000753	11	75409769	75422701	ENSMUSP00000000769.7
Uaca	2.7811	0.971031	1.44631	0.671385	0.501975	NA	ENSMUSG00000034485	ENSMUSG00000034485	9	60794542	60880370	ENSMUSP00000151172.1
Zfp2	3.23207	0.970979	1.23677	0.785095	0.432398	NA	ENSMUSG00000049321	ENSMUSG00000049321	11	50898712	50916165	ENSMUSP00000104757.1
Fibcd1	1.50612	0.970951	2.29231	0.42357	0.67188	NA	ENSMUSG00000026841	ENSMUSG00000026841	2	31813290	31846005	ENSMUSP00000028188.7
Zfp683	72.3809	0.970201	0.359967	2.69525	0.00703365	0.0561411	ENSMUSG00000049410	ENSMUSG00000049410	4	134053838	134058996	ENSMUSP00000101508.1
Gm43951	5.44172	0.968655	1.00506	0.963778	0.335157	NA	ENSMUSG00000107877	ENSMUSG00000107877	11	72154097	72207026	ENSMUSP00000144817.1
Gm45140	6.16268	0.961862	0.947236	1.01544	0.309896	NA	ENSMUSG00000107928	ENSMUSG00000107928	6	87788861	87835795	ENSMUSP00000144743.1
1700020D05Rik	10.2257	0.961224	0.845731	1.13656	0.255722	0.633555	ENSMUSG00000100937	ENSMUSG00000100937	19	5502767	5503787	ENSMUSP00000140922.1
H4c11	1.25826	0.960306	2.36683	0.405734	0.684938	NA	ENSMUSG00000067455	ENSMUSG00000067455	13	21735064	21735837	ENSMUSP00000085006.4
Tmprss7	1.42084	0.959645	2.37105	0.404734	0.685673	NA	ENSMUSG00000033177	ENSMUSG00000033177	16	45656315	45693658	ENSMUSP00000110209.2
Kif1a	9.59317	0.958842	0.899001	1.06656	0.286169	0.665176	ENSMUSG00000014602	ENSMUSG00000014602	1	93015464	93101951	ENSMUSP00000128432.1
Fry	126.851	0.95781	0.342914	2.79315	0.00521981	0.0442192	ENSMUSG00000056602	ENSMUSG00000056602	5	150118645	150497753	ENSMUSP00000144674.1
Trav13-5	5.45845	0.952871	1.19949	0.7944	0.426963	NA	ENSMUSG00000087666	ENSMUSG00000087666	14	53795357	53795963	ENSMUSP00000100448.3
Amot	10.4465	0.952561	0.980699	0.971308	0.331395	0.713234	ENSMUSG00000041688	ENSMUSG00000041688	X	145446425	145505181	ENSMUSP00000116189.1
Efcab5	7.47654	0.950845	1.03835	0.915731	0.359808	NA	ENSMUSG00000050944	ENSMUSG00000050944	11	77089915	77188968	ENSMUSP00000104037.1
Cdh17	48.3774	0.946081	0.324073	2.91935	0.00350766	0.0318852	ENSMUSG00000028217	ENSMUSG00000028217	4	11758147	11817895	ENSMUSP00000029871.5
Mterf1b	18.5853	0.938298	0.598147	1.56867	0.116724	0.412585	ENSMUSG00000053178	ENSMUSG00000053178	5	4192367	4197651	ENSMUSP00000135408.1
Mrap	2.39646	0.936539	1.4038	0.667144	0.50468	NA	ENSMUSG00000039956	ENSMUSG00000039956	16	90738207	90749785	ENSMUSP00000156354.1
Ccdc96	5.38377	0.936112	0.98667	0.948759	0.342743	NA	ENSMUSG00000050677	ENSMUSG00000050677	5	36484588	36488172	ENSMUSP00000059636.1
Hspg2	21.404	0.935435	0.467918	1.99914	0.0455928	0.226974	ENSMUSG00000028763	ENSMUSG00000028763	4	137468769	137570630	ENSMUSP00000030547.8
Fbxo43	1.05409	0.933424	2.55711	0.365031	0.715089	NA	ENSMUSG00000048230	ENSMUSG00000048230	15	36150060	36164884	ENSMUSP00000054125.3
Muc1	13.17	0.933227	0.629193	1.48321	0.138018	0.453905	ENSMUSG00000042784	ENSMUSG00000042784	3	89229057	89233381	ENSMUSP00000041963.3
3300002I08Rik	9.69906	0.932751	0.789251	1.18182	0.237278	0.6118	ENSMUSG00000063364	ENSMUSG00000063364	2	150310935	150362765	ENSMUSP00000055454.5
Rwdd3	12.0777	0.932097	0.663146	1.40557	0.159853	0.495838	ENSMUSG00000028133	ENSMUSG00000028133	3	121155398	121171695	ENSMUSP00000102074.3
Dio2	4.69139	0.932034	1.10358	0.844558	0.398357	NA	ENSMUSG00000007682	ENSMUSG00000007682	12	90724552	90738438	ENSMUSP00000081013.3
Gm9745	4.82947	0.911027	0.996964	0.9138	0.360822	NA	ENSMUSG00000021148	ENSMUSG00000021148	13	8941575	8948231	ENSMUSP00000139705.1
H1f5	7.08947	0.910469	0.897999	1.01389	0.310637	NA	ENSMUSG00000058773	ENSMUSG00000058773	13	21779883	21780625	ENSMUSP00000079356.2
Dock7	14.8857	0.908619	0.577899	1.57228	0.115886	0.410902	ENSMUSG00000028556	ENSMUSG00000028556	4	98936671	99120915	ENSMUSP00000030286.7
Adh7	2.09023	0.90799	1.56403	0.580546	0.561546	NA	ENSMUSG00000055301	ENSMUSG00000055301	3	138217760	138233382	ENSMUSP00000087633.5
Map1a	21.9898	0.906895	0.652088	1.39076	0.1643	0.50451	ENSMUSG00000027254	ENSMUSG00000027254	2	121289600	121310832	ENSMUSP00000092223.3
Ccnd1	36.3961	0.904532	0.388421	2.32874	0.0198728	0.127008	ENSMUSG00000070348	ENSMUSG00000070348	7	144929931	144939925	ENSMUSP00000091495.4
Oasl1	9.43014	0.901341	0.760159	1.18573	0.23573	0.610952	ENSMUSG00000041827	ENSMUSG00000041827	5	114923240	114937915	ENSMUSP00000031540.4
Plxdc1	47.1128	0.899454	0.552704	1.62737	0.103658	0.382077	ENSMUSG00000017417	ENSMUSG00000017417	11	97923238	97986444	ENSMUSP00000017561.8
Lhx6	13.3005	0.895803	1.18827	0.75387	0.450927	0.801869	ENSMUSG00000026890	ENSMUSG00000026890	2	36081953	36105408	ENSMUSP00000108585.3
Ano3	10.6208	0.893974	1.06554	0.83899	0.401475	0.77053	ENSMUSG00000074968	ENSMUSG00000074968	2	110655201	110950923	ENSMUSP00000097219.3
F13a1	1.14685	0.892464	2.36673	0.377087	0.706109	NA	ENSMUSG00000039109	ENSMUSG00000039109	13	36867178	37050244	ENSMUSP00000048667.8
Aph1c	4.53146	0.88951	1.18194	0.752586	0.451699	NA	ENSMUSG00000053040	ENSMUSG00000053040	9	66814994	66834726	ENSMUSP00000130359.1
H1f4	21.3676	0.886902	0.530769	1.67097	0.0947268	0.360355	ENSMUSG00000051627	ENSMUSG00000051627	13	23620629	23622558	ENSMUSP00000057308.2
Gm11100	1.77028	0.885972	1.62481	0.545277	0.585563	NA	ENSMUSG00000079357	ENSMUSG00000079357	14	13918334	13951132	ENSMUSP00000159083.1
Srl	32.8237	0.885452	0.39941	2.2169	0.0266301	0.157085	ENSMUSG00000022519	ENSMUSG00000022519	16	4480216	4541816	ENSMUSP00000087986.3
Cpne6	2.54531	0.884579	1.40135	0.631232	0.527889	NA	ENSMUSG00000022212	ENSMUSG00000022212	14	55510445	55517431	ENSMUSP00000132999.1
Elovl4	23.4693	0.881837	0.458611	1.92284	0.0544995	0.255723	ENSMUSG00000032262	ENSMUSG00000032262	9	83778692	83806277	ENSMUSP00000034796.6
Cep126	2.81831	0.879768	1.29344	0.680176	0.496393	NA	ENSMUSG00000040729	ENSMUSG00000040729	9	8076461	8134294	ENSMUSP00000158638.1
Tpbg	31.5245	0.878697	0.409173	2.14749	0.0317541	0.176924	ENSMUSG00000035274	ENSMUSG00000035274	9	85842380	85847040	ENSMUSP00000006559.7
Clmn	3.25893	0.878204	1.45022	0.605566	0.544803	NA	ENSMUSG00000021097	ENSMUSG00000021097	12	104763117	104865076	ENSMUSP00000105562.1
Car15	2.43292	0.875663	1.57222	0.556959	0.577556	NA	ENSMUSG00000090236	ENSMUSG00000090236	16	17835276	17838364	ENSMUSP00000113400.1
Alpk1	8.10487	0.872324	0.830282	1.05064	0.293426	0.673657	ENSMUSG00000028028	ENSMUSG00000028028	3	127670310	127780527	ENSMUSP00000143223.1
Plekhf1	24.9451	0.871102	0.528778	1.64739	0.0994783	0.371285	ENSMUSG00000074170	ENSMUSG00000074170	7	38216972	38228016	ENSMUSP00000096113.4
Npff	8.43855	0.870573	0.806301	1.07971	0.28027	0.658142	ENSMUSG00000023052	ENSMUSG00000023052	15	102523839	102524942	ENSMUSP00000023814.6
Myo16	42.6131	0.87057	0.343021	2.53795	0.0111505	0.081161	ENSMUSG00000039057	ENSMUSG00000039057	8	10153911	10634742	ENSMUSP00000147072.1
Ppp1r3f	4.92239	0.869508	1.28815	0.675006	0.499672	NA	ENSMUSG00000039556	ENSMUSG00000039556	X	7557296	7574283	ENSMUSP00000122903.1
Ttc30b	13.6602	0.868848	0.634789	1.36872	0.171087	0.516317	ENSMUSG00000075273	ENSMUSG00000075273	2	75935849	75938585	ENSMUSP00000097576.3
Trav13-1	3.4858	0.867189	1.337	0.648608	0.516592	NA	ENSMUSG00000076839	ENSMUSG00000076839	14	53545014	53545525	ENSMUSP00000100428.3
Plek2	1.08304	0.866827	2.08735	0.415277	0.677939	NA	ENSMUSG00000021118	ENSMUSG00000021118	12	78888691	78906964	ENSMUSP00000021544.7
Trim9	1.57817	0.86554	1.8543	0.466775	0.640661	NA	ENSMUSG00000021071	ENSMUSG00000021071	12	70244533	70347614	ENSMUSP00000106151.2
H4c3	3.00587	0.864806	1.369	0.631706	0.527579	NA	ENSMUSG00000060678	ENSMUSG00000060678	13	23697635	23698454	ENSMUSP00000100032.1
Mpz	1.4149	0.86447	1.81942	0.475135	0.634691	NA	ENSMUSG00000056569	ENSMUSG00000056569	1	171150711	171161130	ENSMUSP00000066701.3
Rsph10b	6.08967	0.864208	1.03046	0.838662	0.401659	NA	ENSMUSG00000075569	ENSMUSG00000075569	5	143933035	143985719	ENSMUSP00000132687.1
Shd	1.73264	0.864204	1.73526	0.498027	0.618465	NA	ENSMUSG00000039154	ENSMUSG00000039154	17	55970467	55976625	ENSMUSP00000047656.7
Lrp4	3.77217	0.863902	1.38808	0.62237	0.533699	NA	ENSMUSG00000027253	ENSMUSG00000027253	2	91457511	91513779	ENSMUSP00000028689.3
Lpin3	5.17608	0.8616	1.10902	0.776899	0.437219	NA	ENSMUSG00000027412	ENSMUSG00000027412	2	160880670	160906002	ENSMUSP00000105082.2
Scn3b	6.55509	0.861338	1.06118	0.811678	0.416976	NA	ENSMUSG00000049281	ENSMUSG00000049281	9	40269217	40291618	ENSMUSP00000051627.5
Xkrx	3.62707	0.861261	1.29274	0.666232	0.505263	NA	ENSMUSG00000031258	ENSMUSG00000031258	X	134149043	134162076	ENSMUSP00000033611.4
Thbs3	11.7097	0.861238	0.657824	1.30922	0.190459	0.546858	ENSMUSG00000028047	ENSMUSG00000028047	3	89215180	89226837	ENSMUSP00000029682.4
Klhl10	9.2123	0.860245	0.83206	1.03387	0.301195	0.682137	ENSMUSG00000001558	ENSMUSG00000001558	11	100441917	100457022	ENSMUSP00000001599.3
Dzank1	19.2559	0.85988	0.602239	1.42781	0.153348	0.484382	ENSMUSG00000037259	ENSMUSG00000037259	2	144470557	144527414	ENSMUSP00000080643.5
Traj2	3.34113	0.859683	1.46911	0.585173	0.558432	NA	ENSMUSG00000076926	ENSMUSG00000076926	14	54217836	54217901	ENSMUSP00000142337.1
Sncb	3.34152	0.859654	1.46744	0.585819	0.557997	NA	ENSMUSG00000034891	ENSMUSG00000034891	13	54758860	54766595	ENSMUSP00000043074.7
Tyrobp	5.46434	0.857596	1.3398	0.640095	0.522111	NA	ENSMUSG00000030579	ENSMUSG00000030579	7	30413760	30417585	ENSMUSP00000146494.1
Traj44	2.18711	0.854169	1.53133	0.557795	0.576985	NA	ENSMUSG00000076886	ENSMUSG00000076886	14	54173690	54173750	ENSMUSP00000142599.1
Prdm16	26.9294	0.853942	0.430267	1.98468	0.0471804	0.232466	ENSMUSG00000039410	ENSMUSG00000039410	4	154316125	154636873	ENSMUSP00000030902.6
Ager	24.9916	0.851807	0.465066	1.83158	0.0670139	0.292255	ENSMUSG00000015452	ENSMUSG00000015452	17	34597862	34600936	ENSMUSP00000015596.3
1700028J19Rik	6.56961	0.851628	0.925693	0.919989	0.357579	NA	ENSMUSG00000038782	ENSMUSG00000038782	7	44229811	44246695	ENSMUSP00000157693.1
Zfp988	1.54937	0.85028	2.02646	0.419589	0.674786	NA	ENSMUSG00000078498	ENSMUSG00000078498	4	147305674	147333734	ENSMUSP00000120413.3
Il13ra1	10.7011	0.848051	0.655845	1.29307	0.195988	0.554085	ENSMUSG00000017057	ENSMUSG00000017057	X	36112110	36171259	ENSMUSP00000033418.7
Septin3	1.83932	0.84798	2.01045	0.421787	0.673181	NA	ENSMUSG00000022456	ENSMUSG00000022456	15	82268802	82294574	ENSMUSP00000158597.1
Adam1a	12.5023	0.847219	0.695351	1.21841	0.22307	0.59147	ENSMUSG00000072647	ENSMUSG00000072647	5	121518576	121545482	ENSMUSP00000098320.4
Reep2	15.5199	0.845913	0.562452	1.50397	0.132589	0.444662	ENSMUSG00000038555	ENSMUSG00000038555	18	34840589	34847463	ENSMUSP00000036065.7
Pik3c2b	23.0529	0.843229	0.478242	1.76318	0.0778694	0.320382	ENSMUSG00000026447	ENSMUSG00000026447	1	133045667	133108687	ENSMUSP00000115469.1
Plcd1	33.0687	0.84129	0.496323	1.69504	0.090067	0.349367	ENSMUSG00000010660	ENSMUSG00000010660	9	119071527	119093502	ENSMUSP00000149813.1
Clec7a	1.3815	0.839416	1.89445	0.443091	0.6577	NA	ENSMUSG00000079293	ENSMUSG00000079293	6	129461591	129472779	ENSMUSP00000141234.1
Slc23a3	1.77461	0.838894	1.94945	0.430324	0.66696	NA	ENSMUSG00000026205	ENSMUSG00000026205	1	75125541	75133890	ENSMUSP00000027405.4
Ptgr1	41.0223	0.83883	0.404985	2.07126	0.0383344	0.201907	ENSMUSG00000028378	ENSMUSG00000028378	4	58965439	58987119	ENSMUSP00000030069.6
Gpx8	30.5506	0.838801	0.39986	2.09774	0.0359283	0.193468	ENSMUSG00000021760	ENSMUSG00000021760	13	113042753	113046410	ENSMUSP00000156385.1
Kif5a	30.6822	0.837549	0.44285	1.89127	0.0585884	0.26908	ENSMUSG00000074657	ENSMUSG00000074657	10	127225696	127263348	ENSMUSP00000096775.3
Amn	2.14501	0.837263	1.46333	0.572163	0.567212	NA	ENSMUSG00000021278	ENSMUSG00000021278	12	111271095	111276426	ENSMUSP00000021707.6
Pip5k1b	3.84298	0.834579	1.36313	0.61225	0.540372	NA	ENSMUSG00000024867	ENSMUSG00000024867	19	24294794	24555872	ENSMUSP00000025800.8
Tlr12	39.0284	0.834291	1.09503	0.761887	0.446128	0.799659	ENSMUSG00000062545	ENSMUSG00000062545	4	128615443	128618619	ENSMUSP00000074381.2
Gm5861	14.8178	0.832404	0.600063	1.3872	0.165382	0.506599	ENSMUSG00000095918	ENSMUSG00000095918	5	11183072	11187810	ENSMUSP00000132429.1
Trbv31	2.02106	0.823773	1.85594	0.443857	0.657146	NA	ENSMUSG00000076499	ENSMUSG00000076499	6	41557691	41558452	ENSMUSP00000141434.1
Tspan9	91.2457	0.821031	0.254416	3.22712	0.00125041	0.0134243	ENSMUSG00000030352	ENSMUSG00000030352	6	127961396	128143594	ENSMUSP00000107796.1
Adm	13.1132	0.819777	0.590648	1.38793	0.165159	0.506316	ENSMUSG00000030790	ENSMUSG00000030790	7	110627661	110629820	ENSMUSP00000033054.8
Zfp618	13.1138	0.819616	0.904223	0.906432	0.364708	0.73985	ENSMUSG00000028358	ENSMUSG00000028358	4	62965573	63139708	ENSMUSP00000030043.6
Zmynd10	4.80851	0.818748	1.03976	0.787436	0.431027	NA	ENSMUSG00000010044	ENSMUSG00000010044	9	107547298	107551319	ENSMUSP00000010188.7
Slc12a5	2.30286	0.817025	1.81705	0.449644	0.652967	NA	ENSMUSG00000017740	ENSMUSG00000017740	2	164960802	164999731	ENSMUSP00000144365.1
Zfp334	1.98755	0.816224	1.5403	0.529912	0.596173	NA	ENSMUSG00000017667	ENSMUSG00000017667	2	165374264	165388259	ENSMUSP00000099373.3
a	4.42648	0.815221	1.11111	0.7337	0.463131	NA	ENSMUSG00000027596	ENSMUSG00000027596	2	154791402	155051012	ENSMUSP00000122261.1
Pfn4	8.45577	0.814109	0.799719	1.01799	0.308681	0.692225	ENSMUSG00000020639	ENSMUSG00000020639	12	4769022	4778813	ENSMUSP00000151411.1
Azin2	13.9776	0.812903	0.592095	1.37293	0.169775	0.513736	ENSMUSG00000028789	ENSMUSG00000028789	4	128930233	128962442	ENSMUSP00000114086.1
Notch4	1.17428	0.812838	2.09338	0.388289	0.697802	NA	ENSMUSG00000015468	ENSMUSG00000015468	17	34564268	34588503	ENSMUSP00000015612.7
Ddx4	3.31577	0.806719	1.28747	0.626591	0.530928	NA	ENSMUSG00000021758	ENSMUSG00000021758	13	112598333	112652475	ENSMUSP00000075157.5
Plagl1	2.71681	0.806362	1.31901	0.611338	0.540976	NA	ENSMUSG00000019817	ENSMUSG00000019817	10	13060504	13131694	ENSMUSP00000141514.1
Neil2	13.771	0.80581	0.690205	1.16749	0.243011	0.618322	ENSMUSG00000035121	ENSMUSG00000035121	14	63182443	63193856	ENSMUSP00000045200.4
Ccdc63	31.3969	0.804708	0.390238	2.06209	0.0391988	0.2056	ENSMUSG00000043036	ENSMUSG00000043036	5	122108040	122140823	ENSMUSP00000050582.7
Hc	45.871	0.803304	0.316853	2.53526	0.0112365	0.0816106	ENSMUSG00000026874	ENSMUSG00000026874	2	34983331	35061438	ENSMUSP00000028233.3
Gm21992	20.2428	0.80227	0.533325	1.50428	0.132509	0.444662	ENSMUSG00000096370	ENSMUSG00000096370	19	4742913	4811612	ENSMUSP00000136599.1
Synpo2l	11.2991	0.79904	0.682715	1.17039	0.241846	0.617247	ENSMUSG00000039376	ENSMUSG00000039376	14	20658946	20668354	ENSMUSP00000053176.5
Proser2	6.47099	0.797701	0.849827	0.938663	0.347904	NA	ENSMUSG00000045319	ENSMUSG00000045319	2	6097607	6130211	ENSMUSP00000110592.2
Vegfc	3.06049	0.796469	1.30156	0.611935	0.540581	NA	ENSMUSG00000031520	ENSMUSG00000031520	8	54077606	54187096	ENSMUSP00000033919.4
P3h4	3.56953	0.794593	1.28321	0.619224	0.535769	NA	ENSMUSG00000006931	ENSMUSG00000006931	11	100408456	100414836	ENSMUSP00000065278.6
Spem1	3.80054	0.793325	1.14314	0.693986	0.487691	NA	ENSMUSG00000041165	ENSMUSG00000041165	11	69820876	69822180	ENSMUSP00000037500.6
Gzmm	31.1051	0.790699	0.480507	1.64555	0.0998563	0.37242	ENSMUSG00000054206	ENSMUSG00000054206	10	79689020	79695261	ENSMUSP00000020549.2
Aldoart2	7.17033	0.78867	0.962191	0.81966	0.41241	NA	ENSMUSG00000063129	ENSMUSG00000063129	12	55565239	55566896	ENSMUSP00000079022.1
Ninl	22.5506	0.77929	0.476934	1.63396	0.102267	0.378472	ENSMUSG00000068115	ENSMUSG00000068115	2	150934519	151039382	ENSMUSP00000105522.1
Bcas1	4.08642	0.777059	1.21213	0.641069	0.521478	NA	ENSMUSG00000013523	ENSMUSG00000013523	2	170346991	170427845	ENSMUSP00000122298.1
Gm20683	3.75289	0.776377	1.23064	0.630873	0.528124	NA	ENSMUSG00000093593	ENSMUSG00000093593	17	25834465	25841763	ENSMUSP00000135410.1
Pdf	4.69496	0.775588	0.991171	0.782497	0.433923	NA	ENSMUSG00000078931	ENSMUSG00000078931	8	107044698	107048614	ENSMUSP00000138756.1
Efna5	1.188	0.770828	2.05091	0.375847	0.707031	NA	ENSMUSG00000048915	ENSMUSG00000048915	17	62604184	62881317	ENSMUSP00000076115.5
Ube2e2	7.79408	0.769346	0.824786	0.932782	0.350932	0.729282	ENSMUSG00000058317	ENSMUSG00000058317	14	18573575	18894267	ENSMUSP00000134919.1
Fermt2	3.19754	0.769197	1.23464	0.623013	0.533276	NA	ENSMUSG00000037712	ENSMUSG00000037712	14	45458795	45530118	ENSMUSP00000044554.6
Ttc28	25.4391	0.767489	0.53547	1.4333	0.151772	0.481743	ENSMUSG00000033209	ENSMUSG00000033209	5	110879803	111289780	ENSMUSP00000137609.1
Myh11	2.46659	0.767409	1.38361	0.554644	0.579138	NA	ENSMUSG00000018830	ENSMUSG00000018830	16	14194535	14291372	ENSMUSP00000087756.4
Zfp982	5.10363	0.765682	0.965423	0.793105	0.427716	NA	ENSMUSG00000078496	ENSMUSG00000078496	4	147492417	147513486	ENSMUSP00000101346.2
Trf	5.27878	0.764525	1.5633	0.489045	0.62481	NA	ENSMUSG00000032554	ENSMUSG00000032554	9	103204001	103230444	ENSMUSP00000108264.1
Adamts4	3.50427	0.763084	1.14995	0.663578	0.50696	NA	ENSMUSG00000006403	ENSMUSG00000006403	1	171250421	171260637	ENSMUSP00000106947.3
4930404N11Rik	16.0616	0.762648	0.783051	0.973944	0.330085	0.71122	ENSMUSG00000020234	ENSMUSG00000020234	10	81363067	81365816	ENSMUSP00000123068.1
Tigd3	18.6106	0.762477	0.605597	1.25905	0.208012	0.570559	ENSMUSG00000044390	ENSMUSG00000044390	19	5891138	5894149	ENSMUSP00000059302.4
Cdc25c	142.983	0.759792	0.229482	3.3109	0.000929954	0.0105099	ENSMUSG00000044201	ENSMUSG00000044201	18	34732993	34751533	ENSMUSP00000055427.7
Nod2	12.4259	0.759411	0.813561	0.933441	0.350592	0.728876	ENSMUSG00000055994	ENSMUSG00000055994	8	88647315	88688474	ENSMUSP00000113773.1
Ppargc1b	39.668	0.758764	0.364044	2.08426	0.0371361	0.19751	ENSMUSG00000033871	ENSMUSG00000033871	18	61298136	61400431	ENSMUSP00000074771.6
Tspan6	8.7764	0.754881	0.759717	0.993635	0.320401	0.70206	ENSMUSG00000067377	ENSMUSG00000067377	X	133891068	133898429	ENSMUSP00000084838.5
Adam4	9.46921	0.75433	0.840961	0.896985	0.369727	0.744847	ENSMUSG00000072972	ENSMUSG00000072972	12	81419443	81421946	ENSMUSP00000082427.3
Gck	5.64537	0.753057	1.02052	0.737917	0.460565	NA	ENSMUSG00000041798	ENSMUSG00000041798	11	5900820	5950081	ENSMUSP00000105448.2
D6Ertd527e	2.09127	0.752384	1.54626	0.486585	0.626553	NA	ENSMUSG00000090891	ENSMUSG00000090891	6	87104746	87112997	ENSMUSP00000130803.3
Traj34	2.56179	0.751494	1.56204	0.481097	0.630448	NA	ENSMUSG00000076895	ENSMUSG00000076895	14	54184699	54184756	ENSMUSP00000143621.1
Plppr3	3.40631	0.748612	1.47523	0.507456	0.611835	NA	ENSMUSG00000035835	ENSMUSG00000035835	10	79860475	79874634	ENSMUSP00000130695.1
Slpi	8.48715	0.74608	1.4881	0.501365	0.616114	0.882115	ENSMUSG00000017002	ENSMUSG00000017002	2	164354070	164389095	ENSMUSP00000104992.3
Rbm47	14.4722	0.744773	0.671832	1.10857	0.267615	0.646807	ENSMUSG00000070780	ENSMUSG00000070780	5	66016549	66173118	ENSMUSP00000109355.1
Slc18a1	2.81938	0.744428	1.413	0.526842	0.598303	NA	ENSMUSG00000036330	ENSMUSG00000036330	8	69037711	69089235	ENSMUSP00000046924.6
Abhd3	1.25607	0.744174	2.17647	0.341918	0.732413	NA	ENSMUSG00000002475	ENSMUSG00000002475	18	10642092	10706771	ENSMUSP00000002549.8
Efemp2	32.5318	0.743517	0.399875	1.85937	0.0629743	0.282105	ENSMUSG00000024909	ENSMUSG00000024909	19	5473954	5482517	ENSMUSP00000128827.2
Ccdc57	30.3727	0.74148	0.404378	1.83363	0.0667087	0.291374	ENSMUSG00000048445	ENSMUSG00000048445	11	120826529	120932872	ENSMUSP00000050996.4
Psd3	24.3138	0.740449	0.774883	0.955562	0.339294	0.719864	ENSMUSG00000030465	ENSMUSG00000030465	8	67689082	68212027	ENSMUSP00000112545.1
Cst6	2.41636	0.738459	1.49452	0.494111	0.621228	NA	ENSMUSG00000024846	ENSMUSG00000024846	19	5344705	5349574	ENSMUSP00000025764.5
Ankrd9	29.6989	0.7375	0.422992	1.74353	0.081241	0.329044	ENSMUSG00000037904	ENSMUSG00000037904	12	110975353	110979040	ENSMUSP00000120816.1
Klhl41	1.2009	0.736848	2.07782	0.354626	0.72287	NA	ENSMUSG00000075307	ENSMUSG00000075307	2	69670120	69684230	ENSMUSP00000097627.3
Cdh24	55.0134	0.735904	0.339427	2.16808	0.0301528	0.170962	ENSMUSG00000059674	ENSMUSG00000059674	14	54631231	54641364	ENSMUSP00000066005.6
Slc9b1	2.33334	0.73505	1.52116	0.483218	0.628941	NA	ENSMUSG00000050150	ENSMUSG00000050150	3	135348029	135397827	ENSMUSP00000124452.1
Chic1	10.9398	0.734703	0.78417	0.936918	0.348801	0.727402	ENSMUSG00000031327	ENSMUSG00000031327	X	103356476	103396092	ENSMUSP00000112246.2
Gm8879	3.7073	0.73246	1.17771	0.621934	0.533986	NA	ENSMUSG00000094025	ENSMUSG00000094025	5	11127634	11132487	ENSMUSP00000128144.2
Cdo1	6.85886	0.731892	0.8989	0.814209	0.415525	NA	ENSMUSG00000033022	ENSMUSG00000033022	18	46713193	46728395	ENSMUSP00000046517.7
Map3k9	6.39662	0.730048	1.21731	0.599722	0.548692	NA	ENSMUSG00000042724	ENSMUSG00000042724	12	81721010	81781175	ENSMUSP00000041819.7
Siah3	5.06601	0.729329	0.971992	0.750345	0.453047	NA	ENSMUSG00000091722	ENSMUSG00000091722	14	75455982	75529708	ENSMUSP00000130827.1
Egf	30.619	0.729046	0.439999	1.65693	0.0975341	0.366607	ENSMUSG00000028017	ENSMUSG00000028017	3	129677565	129755316	ENSMUSP00000029653.2
Sdc1	19.3612	0.728872	0.510788	1.42696	0.153593	0.484622	ENSMUSG00000020592	ENSMUSG00000020592	12	8771323	8793715	ENSMUSP00000020911.7
Npl	5.24425	0.728798	0.941776	0.773856	0.439016	NA	ENSMUSG00000042684	ENSMUSG00000042684	1	153503015	153550045	ENSMUSP00000037454.7
Plekha6	34.4671	0.727667	0.478511	1.52069	0.128338	0.436055	ENSMUSG00000041757	ENSMUSG00000041757	1	133164210	133303435	ENSMUSP00000148746.1
Ube2l6	35.1552	0.727463	0.495401	1.46843	0.141987	0.460543	ENSMUSG00000027078	ENSMUSG00000027078	2	84798828	84810335	ENSMUSP00000099702.2
Lcat	14.9936	0.727409	0.614337	1.18406	0.236391	0.611033	ENSMUSG00000035237	ENSMUSG00000035237	8	105939551	105943382	ENSMUSP00000038232.7
Rasl11a	7.1343	0.726734	1.17319	0.619451	0.53562	NA	ENSMUSG00000029641	ENSMUSG00000029641	5	146845071	146847726	ENSMUSP00000031646.7
Ggn	14.4674	0.725989	0.638441	1.13713	0.255485	0.633522	ENSMUSG00000031493	ENSMUSG00000031493	7	29170210	29173976	ENSMUSP00000096209.2
Neurl1b	118.47	0.723857	0.29545	2.45002	0.0142849	0.0976977	ENSMUSG00000034413	ENSMUSG00000034413	17	26414829	26446349	ENSMUSP00000138178.1
Ms4a8a	2.296	0.722519	1.60041	0.451458	0.65166	NA	ENSMUSG00000024730	ENSMUSG00000024730	19	11067471	11081102	ENSMUSP00000025636.6
Igsf5	98.5834	0.721888	0.467271	1.5449	0.12237	0.424154	ENSMUSG00000000159	ENSMUSG00000000159	16	96361668	96422121	ENSMUSP00000109425.1
Susd2	11.7234	0.720239	0.69209	1.04067	0.298027	0.677894	ENSMUSG00000006342	ENSMUSG00000006342	10	75636706	75644008	ENSMUSP00000093197.3
Cdc20b	11.4021	0.719756	0.723471	0.994866	0.319801	0.701955	ENSMUSG00000078926	ENSMUSG00000078926	13	113035111	113091195	ENSMUSP00000137651.1
Gpr15	55.8887	0.717975	0.368426	1.94876	0.0513237	0.246144	ENSMUSG00000047293	ENSMUSG00000047293	16	58717433	58719070	ENSMUSP00000086731.3
E130208F15Rik	4.0993	0.716795	1.14902	0.623831	0.532739	NA	ENSMUSG00000074210	ENSMUSG00000074210	7	30321740	30323472	ENSMUSP00000096184.3
Dnah17	15.0483	0.714935	0.756235	0.945387	0.344461	0.723591	ENSMUSG00000033987	ENSMUSG00000033987	11	118021723	118130634	ENSMUSP00000120542.2
Dmpk	28.544	0.714716	0.436347	1.63795	0.101431	0.376622	ENSMUSG00000030409	ENSMUSG00000030409	7	19083849	19093821	ENSMUSP00000032568.7
Gm42878	12.2619	0.7132	0.694566	1.02683	0.304501	0.685654	ENSMUSG00000105340	ENSMUSG00000105340	5	121518613	121545482	ENSMUSP00000142503.1
Ppp1r32	2.60629	0.71315	1.33111	0.535756	0.592127	NA	ENSMUSG00000035179	ENSMUSG00000035179	19	10474235	10482928	ENSMUSP00000158578.1
Plekhg4	49.5687	0.712317	0.33219	2.14431	0.0320081	0.177655	ENSMUSG00000014782	ENSMUSG00000014782	8	105373274	105382862	ENSMUSP00000124061.1
Celf5	57.5638	0.71205	0.348563	2.04281	0.041071	0.212654	ENSMUSG00000034818	ENSMUSG00000034818	10	81459227	81482709	ENSMUSP00000113675.1
Zbtb37	449.044	0.711447	0.222099	3.20328	0.00135872	0.0143426	ENSMUSG00000043467	ENSMUSG00000043467	1	161002922	161034849	ENSMUSP00000125253.2
Ptprf	20.0099	0.709814	0.480094	1.47849	0.139277	0.456009	ENSMUSG00000033295	ENSMUSG00000033295	4	118208213	118291405	ENSMUSP00000039368.6
B3galt5	43.152	0.708411	1.35277	0.523673	0.600506	0.876395	ENSMUSG00000074892	ENSMUSG00000074892	16	96235801	96319859	ENSMUSP00000109431.2
Dclk1	15.0971	0.708194	0.55843	1.26819	0.204731	0.566613	ENSMUSG00000027797	ENSMUSG00000027797	3	55242364	55539068	ENSMUSP00000143659.1
Zfp69	38.6019	0.707427	0.458794	1.54193	0.123091	0.425397	ENSMUSG00000064141	ENSMUSG00000064141	4	120930137	120951699	ENSMUSP00000101887.1
Nhsl1	8.35456	0.705442	0.884552	0.797514	0.425153	0.787282	ENSMUSG00000039835	ENSMUSG00000039835	10	18318985	18533892	ENSMUSP00000147021.1
Armcx6	15.6346	0.70509	0.549854	1.28232	0.19973	0.559765	ENSMUSG00000050394	ENSMUSG00000050394	X	134748461	134751417	ENSMUSP00000057277.5
Slc7a2	8.24325	0.704413	0.750522	0.938564	0.347954	0.726449	ENSMUSG00000031596	ENSMUSG00000031596	8	40862396	40922308	ENSMUSP00000096414.3
Tdgf1	2.06244	0.701521	1.8063	0.388374	0.697739	NA	ENSMUSG00000032494	ENSMUSG00000032494	9	110939603	110946158	ENSMUSP00000035075.8
Gstt4	4.46722	0.701511	1.05547	0.664646	0.506277	NA	ENSMUSG00000009093	ENSMUSG00000009093	10	75814943	75822543	ENSMUSP00000125604.1
H3c3	7.80021	0.698727	0.918035	0.761112	0.44659	0.799659	ENSMUSG00000069310	ENSMUSG00000069310	13	23744973	23745602	ENSMUSP00000089346.2
Impg2	8.65804	0.694224	0.918984	0.755426	0.449994	0.801452	ENSMUSG00000035270	ENSMUSG00000035270	16	56204313	56273756	ENSMUSP00000125135.1
Fam228a	2.8391	0.692391	1.33308	0.519391	0.603488	NA	ENSMUSG00000079177	ENSMUSG00000079177	12	4713670	4738430	ENSMUSP00000106784.2
Dntt	9.16278	0.691222	1.07408	0.643547	0.519869	0.83893	ENSMUSG00000025014	ENSMUSG00000025014	19	41029275	41059525	ENSMUSP00000062078.4
Oplah	23.6064	0.687279	0.749811	0.916602	0.359351	0.735557	ENSMUSG00000022562	ENSMUSG00000022562	15	76296601	76328015	ENSMUSP00000129100.1
Nlrp1b	13.167	0.684094	1.42016	0.481702	0.630018	0.88969	ENSMUSG00000070390	ENSMUSG00000070390	11	71153102	71230733	ENSMUSP00000104155.2
Fuom	13.7742	0.68316	0.720066	0.948746	0.34275	0.721801	ENSMUSG00000025466	ENSMUSG00000025466	7	140096770	140102441	ENSMUSP00000112429.1
H2bc6	7.42057	0.682527	0.883947	0.772135	0.440034	NA	ENSMUSG00000047246	ENSMUSG00000047246	13	23583670	23621124	ENSMUSP00000089296.5
Zc4h2	32.041	0.682493	0.414272	1.64745	0.0994656	0.371285	ENSMUSG00000035062	ENSMUSG00000035062	X	95639193	95658509	ENSMUSP00000112449.1
Amd2	5.67596	0.682306	0.911241	0.748765	0.453999	NA	ENSMUSG00000063953	ENSMUSG00000063953	10	35708675	35711892	ENSMUSP00000079703.2
Mcoln3	9.32105	0.681394	1.4462	0.471161	0.637526	0.893086	ENSMUSG00000036853	ENSMUSG00000036853	3	146117450	146141806	ENSMUSP00000115655.1
Mei4	1.10638	0.680311	2.18629	0.311172	0.75567	NA	ENSMUSG00000043289	ENSMUSG00000043289	9	81863670	82206007	ENSMUSP00000061341.2
Chga	1.15111	0.68009	2.04786	0.332097	0.739816	NA	ENSMUSG00000021194	ENSMUSG00000021194	12	102554969	102565028	ENSMUSP00000021610.5
Ntn1	1.13066	0.680066	2.06011	0.330111	0.741316	NA	ENSMUSG00000020902	ENSMUSG00000020902	11	68209364	68400823	ENSMUSP00000104314.2
Awat2	4.53224	0.679068	1.02942	0.659662	0.509471	NA	ENSMUSG00000031220	ENSMUSG00000031220	X	100402221	100442717	ENSMUSP00000033567.8
Cystm1	33.8143	0.67716	0.372196	1.81937	0.0688555	0.297167	ENSMUSG00000046727	ENSMUSG00000046727	18	36342520	36403097	ENSMUSP00000115138.2
Rsph9	16.3924	0.674275	0.783137	0.860992	0.389242	0.762525	ENSMUSG00000023966	ENSMUSG00000023966	17	46122035	46144216	ENSMUSP00000116960.1
Zfyve28	5.65631	0.674063	1.52003	0.443453	0.657438	NA	ENSMUSG00000037224	ENSMUSG00000037224	5	34194893	34288449	ENSMUSP00000092464.3
Zfp619	25.5485	0.673817	0.447856	1.50454	0.132443	0.444662	ENSMUSG00000068959	ENSMUSG00000068959	7	39517766	39540420	ENSMUSP00000103650.1
Slc5a11	19.953	0.673731	0.625736	1.0767	0.281614	0.659642	ENSMUSG00000030769	ENSMUSG00000030769	7	123214780	123273253	ENSMUSP00000121459.1
Fat4	3.22789	0.673241	1.24846	0.539258	0.589709	NA	ENSMUSG00000046743	ENSMUSG00000046743	3	38886940	39011985	ENSMUSP00000061836.7
Fam83d	131.564	0.67239	0.221823	3.0312	0.0024358	0.0235204	ENSMUSG00000027654	ENSMUSG00000027654	2	158768093	158786637	ENSMUSP00000029183.2
Bcl2a1c	2.58342	0.671766	1.35687	0.495083	0.620541	NA	ENSMUSG00000053820	ENSMUSG00000053820	9	114330135	114330578	ENSMUSP00000063842.4
B630019K06Rik	2.43618	0.671756	1.6273	0.412805	0.67975	NA	ENSMUSG00000052364	ENSMUSG00000052364	X	8892382	8894964	ENSMUSP00000070261.3
Itln1	1.03881	0.671592	2.20783	0.304186	0.760986	NA	ENSMUSG00000038209	ENSMUSG00000038209	1	171518122	171535294	ENSMUSP00000043837.6
Tsen15	63.5341	0.671036	0.311967	2.15099	0.0314773	0.176782	ENSMUSG00000014980	ENSMUSG00000014980	1	152370735	152386688	ENSMUSP00000015124.8
Tm6sf2	6.94246	0.669416	0.890217	0.75197	0.452069	NA	ENSMUSG00000036151	ENSMUSG00000036151	8	70072924	70080066	ENSMUSP00000105788.2
Gpr157	8.30057	0.669159	0.888914	0.752783	0.451581	0.802037	ENSMUSG00000047875	ENSMUSG00000047875	4	150087365	150105927	ENSMUSP00000092020.3
Acyp2	3.03391	0.667525	1.24501	0.536159	0.591849	NA	ENSMUSG00000060923	ENSMUSG00000060923	11	30505991	30649587	ENSMUSP00000074195.3
Sapcd2	129.135	0.666551	0.241758	2.7571	0.00583156	0.048425	ENSMUSG00000026955	ENSMUSG00000026955	2	25372321	25378213	ENSMUSP00000109932.2
Rgs9bp	8.73481	0.662944	0.880358	0.753039	0.451427	0.802037	ENSMUSG00000056043	ENSMUSG00000056043	7	35578993	35585582	ENSMUSP00000065511.4
Adgrd1	4.19901	0.662797	1.63829	0.404567	0.685796	NA	ENSMUSG00000044017	ENSMUSG00000044017	5	129096750	129204599	ENSMUSP00000060307.7
Nlrp6	52.337	0.662339	0.355816	1.86146	0.0626787	0.281329	ENSMUSG00000038745	ENSMUSG00000038745	7	140920902	140929192	ENSMUSP00000139357.1
Mpp4	3.22034	0.662199	1.65357	0.400466	0.688813	NA	ENSMUSG00000079550	ENSMUSG00000079550	1	59120935	59163389	ENSMUSP00000140957.1
Rps6kl1	8.08704	0.66208	0.815848	0.811523	0.417065	0.782366	ENSMUSG00000019235	ENSMUSG00000019235	12	85135249	85151264	ENSMUSP00000152336.1
Ugt1a9	1.62211	0.658786	1.76376	0.373513	0.708767	NA	ENSMUSG00000090175	ENSMUSG00000090175	1	88070800	88218997	ENSMUSP00000073444.4
C1qtnf1	7.20999	0.65767	1.10059	0.597559	0.550134	NA	ENSMUSG00000017446	ENSMUSG00000017446	11	118428203	118449963	ENSMUSP00000122759.1
4932438H23Rik	40.4506	0.656615	0.349188	1.88041	0.0600528	0.273562	ENSMUSG00000039851	ENSMUSG00000039851	16	91053935	91095122	ENSMUSP00000040111.1
Zfp442	12.5735	0.656305	0.680706	0.964154	0.334969	0.7153	ENSMUSG00000068130	ENSMUSG00000068130	2	150407141	150451486	ENSMUSP00000105542.1
Pkdcc	1.43201	0.655468	1.91806	0.341735	0.732551	NA	ENSMUSG00000024247	ENSMUSG00000024247	17	83215292	83225070	ENSMUSP00000129238.1
Spag1	65.8789	0.653442	0.319697	2.04394	0.0409591	0.212292	ENSMUSG00000037617	ENSMUSG00000037617	15	36178099	36235621	ENSMUSP00000153834.1
Gdpd3	12.3867	0.653329	0.76818	0.85049	0.395053	0.767188	ENSMUSG00000030703	ENSMUSG00000030703	7	126766334	126775649	ENSMUSP00000032944.7
Evi2	30.6369	0.653285	0.514224	1.27043	0.203932	0.565567	ENSMUSG00000070354	ENSMUSG00000070354	11	79513385	79530589	ENSMUSP00000091519.4
Gm8897	7.78385	0.653238	0.854731	0.764261	0.444712	0.798422	ENSMUSG00000096732	ENSMUSG00000096732	5	11416418	11421235	ENSMUSP00000127509.1
Cubn	2.15958	0.652653	1.77213	0.368287	0.712659	NA	ENSMUSG00000026726	ENSMUSG00000026726	2	13276338	13491813	ENSMUSP00000089009.5
Sult4a1	9.96123	0.65142	0.899926	0.723859	0.469152	0.813751	ENSMUSG00000018865	ENSMUSG00000018865	15	84076097	84105754	ENSMUSP00000080973.5
Plekha7	34.1262	0.650738	0.490931	1.32552	0.184999	0.538854	ENSMUSG00000045659	ENSMUSG00000045659	7	116123485	116308376	ENSMUSP00000138257.1
Gm12728	2.01983	0.650697	1.80124	0.361249	0.717913	NA	ENSMUSG00000083780	ENSMUSG00000083780	4	105789869	105794711	ENSMUSP00000138955.1
Slc38a8	4.53328	0.650543	1.28945	0.504513	0.613901	NA	ENSMUSG00000034224	ENSMUSG00000034224	8	119479602	119501698	ENSMUSP00000038438.8
Anks6	4.21572	0.650373	1.28652	0.505528	0.613188	NA	ENSMUSG00000066191	ENSMUSG00000066191	4	47015669	47057427	ENSMUSP00000103376.1
Btnl9	3.40291	0.649702	1.5142	0.429073	0.66787	NA	ENSMUSG00000040283	ENSMUSG00000040283	11	49165585	49187159	ENSMUSP00000046229.6
Klra17	19.8688	0.645971	0.515367	1.25342	0.210053	0.573395	ENSMUSG00000014543	ENSMUSG00000014543	6	129831154	129876672	ENSMUSP00000014687.4
Mustn1	6.0966	0.645864	0.869378	0.742903	0.45754	NA	ENSMUSG00000042485	ENSMUSG00000042485	14	30879200	30881610	ENSMUSP00000048427.6
Itga2b	28.6104	0.644625	0.433077	1.48848	0.136625	0.451727	ENSMUSG00000034664	ENSMUSG00000034664	11	102453297	102470122	ENSMUSP00000099375.3
Lmo1	1.49008	0.644533	1.91841	0.335972	0.736892	NA	ENSMUSG00000036111	ENSMUSG00000036111	7	109138572	109175207	ENSMUSP00000037079.7
Mfsd6l	9.52215	0.644131	0.708954	0.908566	0.363579	0.738854	ENSMUSG00000048329	ENSMUSG00000048329	11	68556186	68558245	ENSMUSP00000061601.6
Mid1	4.75007	0.641705	1.13846	0.563663	0.572983	NA	ENSMUSG00000035299	ENSMUSG00000035299	X	169685199	170005736	ENSMUSP00000107732.1
H2bc8	1.65902	0.641148	1.98285	0.323346	0.746433	NA	ENSMUSG00000058385	ENSMUSG00000058385	13	23571396	23572013	ENSMUSP00000078239.5
Gm8871	1.38981	0.640733	1.99107	0.321804	0.747601	NA	ENSMUSG00000095710	ENSMUSG00000095710	5	10947805	11044948	ENSMUSP00000128435.1
Plch1	135.935	0.639875	0.260677	2.45467	0.0141015	0.0967715	ENSMUSG00000036834	ENSMUSG00000036834	3	63696234	63899472	ENSMUSP00000047693.9
Adamts20	1.37693	0.639545	1.99502	0.320571	0.748535	NA	ENSMUSG00000022449	ENSMUSG00000022449	15	94270163	94465418	ENSMUSP00000036330.4
Drc3	2.61859	0.639349	1.42061	0.450051	0.652674	NA	ENSMUSG00000056598	ENSMUSG00000056598	11	60353329	60394341	ENSMUSP00000065525.6
Mal2	1.50459	0.639348	2.01947	0.316592	0.751553	NA	ENSMUSG00000024479	ENSMUSG00000024479	15	54571192	54602847	ENSMUSP00000025356.2
Ffar2	1.41901	0.638583	2.03558	0.313711	0.75374	NA	ENSMUSG00000051314	ENSMUSG00000051314	7	30818348	30823775	ENSMUSP00000052600.3
A1cf	1.64503	0.636662	4.63413	0.137385	0.890726	NA	ENSMUSG00000052595	ENSMUSG00000052595	19	31868764	31948995	ENSMUSP00000153465.1
Gm2000	11.2165	0.636521	0.77902	0.817079	0.413883	0.780395	ENSMUSG00000078193	ENSMUSG00000078193	1	156366040	156366484	ENSMUSP00000099843.3
Vmn2r96	4.30581	0.635886	1.45782	0.436189	0.6627	NA	ENSMUSG00000091679	ENSMUSG00000091679	17	18573151	18616003	ENSMUSP00000135095.2
Lhfpl4	2.27208	0.635542	1.47866	0.429811	0.667333	NA	ENSMUSG00000042873	ENSMUSG00000042873	6	113168090	113195384	ENSMUSP00000124470.1
Bmp8a	1.24208	0.635297	2.13473	0.2976	0.766008	NA	ENSMUSG00000032726	ENSMUSG00000032726	4	123312645	123343252	ENSMUSP00000099701.3
Spsb1	27.5872	0.634252	0.491905	1.28938	0.197267	0.555953	ENSMUSG00000039911	ENSMUSG00000039911	4	149896283	149955043	ENSMUSP00000048969.2
Sox15	1.18523	0.633776	2.14539	0.295413	0.767678	NA	ENSMUSG00000041287	ENSMUSG00000041287	11	69655314	69656727	ENSMUSP00000048524.5
Fscn3	1.33267	0.633604	2.09916	0.301836	0.762777	NA	ENSMUSG00000029707	ENSMUSG00000029707	6	28427789	28438622	ENSMUSP00000031719.6
Gnrh1	13.9714	0.63299	0.657276	0.963049	0.335523	0.716028	ENSMUSG00000015812	ENSMUSG00000015812	14	67745181	67749439	ENSMUSP00000153349.1
C530008M17Rik	1.2205	0.632226	2.15696	0.29311	0.769438	NA	ENSMUSG00000036377	ENSMUSG00000036377	5	76656512	76873554	ENSMUSP00000119799.1
Spa17	2.10971	0.632015	1.54866	0.408104	0.683197	NA	ENSMUSG00000001948	ENSMUSG00000001948	9	37603290	37613722	ENSMUSP00000002013.9
9530077C05Rik	16.1828	0.631728	0.711205	0.88825	0.374406	0.74832	ENSMUSG00000036411	ENSMUSG00000036411	9	22411513	22444681	ENSMUSP00000062120.7
Ecm1	93.7905	0.629722	0.26779	2.35156	0.0186951	0.121044	ENSMUSG00000028108	ENSMUSG00000028108	3	95734147	95739569	ENSMUSP00000112665.2
Srsf12	2.78598	0.628423	1.33754	0.469835	0.638473	NA	ENSMUSG00000054679	ENSMUSG00000054679	4	33208991	33233340	ENSMUSP00000067939.1
Tmem132a	5.27404	0.627222	0.938189	0.668546	0.503785	NA	ENSMUSG00000024736	ENSMUSG00000024736	19	10857822	10869940	ENSMUSP00000025645.7
Lzts3	23.165	0.625274	0.466051	1.34164	0.179712	0.529798	ENSMUSG00000037703	ENSMUSG00000037703	2	130632839	130642803	ENSMUSP00000086990.3
Hk3	17.9635	0.622775	0.779203	0.799246	0.424148	0.786043	ENSMUSG00000025877	ENSMUSG00000025877	13	55005985	55021385	ENSMUSP00000051215.6
Lrrc73	19.6221	0.620661	0.486196	1.27657	0.201756	0.563052	ENSMUSG00000071073	ENSMUSG00000071073	17	46253531	46257315	ENSMUSP00000156533.1
Twist1	2.46699	0.620157	1.41193	0.439227	0.660497	NA	ENSMUSG00000035799	ENSMUSG00000035799	12	33957671	33959829	ENSMUSP00000040089.5
Vdr	56.3118	0.619409	0.292217	2.11969	0.0340322	0.185348	ENSMUSG00000022479	ENSMUSG00000022479	15	97854425	97910630	ENSMUSP00000023119.8
Gm21969	2.10244	0.618961	1.63459	0.378666	0.704936	NA	ENSMUSG00000094439	ENSMUSG00000094439	4	139603186	139662691	ENSMUSP00000136776.1
Mtfr2	164.868	0.616065	0.197252	3.12323	0.00178877	0.0180878	ENSMUSG00000019992	ENSMUSG00000019992	10	20347770	20361304	ENSMUSP00000129315.1
Map7d2	3.42605	0.615223	1.16356	0.528742	0.596984	NA	ENSMUSG00000041020	ENSMUSG00000041020	X	159414572	159498757	ENSMUSP00000108090.2
Vwa7	11.5554	0.615037	0.764307	0.804699	0.420994	0.783611	ENSMUSG00000007030	ENSMUSG00000007030	17	35016579	35026741	ENSMUSP00000007245.1
Rtn4rl2	1.25565	0.614755	1.97626	0.31107	0.755747	NA	ENSMUSG00000050896	ENSMUSG00000050896	2	84871924	84886710	ENSMUSP00000118362.1
Snx29	56.5075	0.614269	0.337035	1.82257	0.068369	0.295933	ENSMUSG00000071669	ENSMUSG00000071669	16	11322908	11755472	ENSMUSP00000138025.1
Pnldc1	7.52839	0.614113	0.834455	0.735946	0.461764	0.809171	ENSMUSG00000073460	ENSMUSG00000073460	17	12888729	12910230	ENSMUSP00000156494.1
Phf11c	112.852	0.613768	0.2724	2.25319	0.0242471	0.146896	ENSMUSG00000091144	ENSMUSG00000091144	14	59380833	59395381	ENSMUSP00000131536.1
Sgms2	8.27751	0.613665	0.74383	0.825007	0.409368	0.777385	ENSMUSG00000050931	ENSMUSG00000050931	3	131318985	131491411	ENSMUSP00000087713.4
Mst1	4.10098	0.613353	1.20131	0.51057	0.609652	NA	ENSMUSG00000032591	ENSMUSG00000032591	9	108080436	108085003	ENSMUSP00000035211.7
Rab39	6.79474	0.611944	0.899347	0.680431	0.496231	NA	ENSMUSG00000055069	ENSMUSG00000055069	9	53684110	53706232	ENSMUSP00000063804.3
Epb41l5	23.96	0.611428	0.471242	1.29748	0.194465	0.552538	ENSMUSG00000026383	ENSMUSG00000026383	1	119545037	119649000	ENSMUSP00000058966.6
Traj25	2.63164	0.611082	1.59392	0.383384	0.701435	NA	ENSMUSG00000076904	ENSMUSG00000076904	14	54194815	54194871	ENSMUSP00000143257.1
Slc7a4	6.06098	0.609782	0.923052	0.660615	0.508859	NA	ENSMUSG00000022756	ENSMUSG00000022756	16	17572018	17583214	ENSMUSP00000127280.1
Pbx4	60.3729	0.609428	0.350559	1.73844	0.0821325	0.331324	ENSMUSG00000031860	ENSMUSG00000031860	8	69832491	69872292	ENSMUSP00000080219.5
Cyp11a1	59.4705	0.609271	0.283903	2.14605	0.0318689	0.1774	ENSMUSG00000032323	ENSMUSG00000032323	9	58006411	58027023	ENSMUSP00000140545.1
Stard13	15.7704	0.608232	0.535909	1.13495	0.256395	0.634753	ENSMUSG00000016128	ENSMUSG00000016128	5	151037510	151233836	ENSMUSP00000106109.2
Ptprg	49.7389	0.608189	0.353719	1.71942	0.0855388	0.338562	ENSMUSG00000021745	ENSMUSG00000021745	14	11553532	12242041	ENSMUSP00000022264.6
Dcbld1	6.11622	0.607711	0.949918	0.639751	0.522335	NA	ENSMUSG00000019891	ENSMUSG00000019891	10	52233619	52321378	ENSMUSP00000068203.5
Ablim2	12.2235	0.607422	0.655024	0.927327	0.353757	0.731466	ENSMUSG00000029095	ENSMUSG00000029095	5	35757880	35884973	ENSMUSP00000098838.3
C77080	24.0444	0.607133	0.469541	1.29304	0.195999	0.554085	ENSMUSG00000050390	ENSMUSG00000050390	4	129219578	129261404	ENSMUSP00000101666.1
Sox5	99.1632	0.606505	0.219588	2.76201	0.00574471	0.0479805	ENSMUSG00000041540	ENSMUSG00000041540	6	143828425	144781977	ENSMUSP00000047567.7
Trdj2	8.01568	0.60621	0.951827	0.636891	0.524196	0.840764	ENSMUSG00000076871	ENSMUSG00000076871	14	54136779	54136837	ENSMUSP00000143329.1
Kcna4	6.46102	0.605653	0.873266	0.69355	0.487965	NA	ENSMUSG00000042604	ENSMUSG00000042604	2	107290639	107298502	ENSMUSP00000037958.2
Vipr1	8.44368	0.60558	1.46099	0.414499	0.678509	0.90659	ENSMUSG00000032528	ENSMUSG00000032528	9	121642716	121672954	ENSMUSP00000035115.4
Tm4sf19	4.56795	0.604891	1.02371	0.59088	0.554601	NA	ENSMUSG00000079625	ENSMUSG00000079625	16	32400506	32408227	ENSMUSP00000110802.2
Sema3c	6.87861	0.602414	0.917935	0.656272	0.511649	NA	ENSMUSG00000028780	ENSMUSG00000028780	5	17574281	17730268	ENSMUSP00000030568.7
Aqp3	35.1514	0.602342	0.747708	0.805585	0.420482	0.783611	ENSMUSG00000028435	ENSMUSG00000028435	4	41092722	41098183	ENSMUSP00000055110.7
Il11ra1	15.9957	0.601849	0.67767	0.888115	0.374479	0.74832	ENSMUSG00000073889	ENSMUSG00000073889	4	41699989	41769474	ENSMUSP00000103676.1
Ceacam16	164.717	0.600794	0.241308	2.48974	0.0127838	0.0899835	ENSMUSG00000014686	ENSMUSG00000014686	7	19852097	19861299	ENSMUSP00000014830.7
Gm2237	10.5022	0.600539	0.680225	0.882852	0.377316	0.750934	ENSMUSG00000093979	ENSMUSG00000093979	14	19563800	19585135	ENSMUSP00000133164.1
Ethe1	121.013	0.600467	0.252288	2.38008	0.0173087	0.113822	ENSMUSG00000064254	ENSMUSG00000064254	7	24587543	24608925	ENSMUSP00000076433.6
1700109H08Rik	104.471	0.600178	0.269053	2.2307	0.0257008	0.15358	ENSMUSG00000008307	ENSMUSG00000008307	5	3571566	3584356	ENSMUSP00000118797.1
Gm28053	47.1933	0.599845	0.390689	1.53535	0.124697	0.428742	ENSMUSG00000098715	ENSMUSG00000098715	6	48718607	48752644	ENSMUSP00000116007.1
Arhgef10l	3.53503	0.598608	1.18379	0.505671	0.613088	NA	ENSMUSG00000040964	ENSMUSG00000040964	4	140514485	140666012	ENSMUSP00000066249.5
Onecut2	25.9964	0.598434	0.519517	1.15191	0.24936	0.626101	ENSMUSG00000045991	ENSMUSG00000045991	18	64340020	64400987	ENSMUSP00000135692.2
Noxo1	28.1284	0.597968	0.486274	1.22969	0.218812	0.585609	ENSMUSG00000019320	ENSMUSG00000019320	17	24696234	24700529	ENSMUSP00000019464.7
Fcrl6	7.5567	0.597659	0.939944	0.635845	0.524878	0.840839	ENSMUSG00000070504	ENSMUSG00000070504	1	172596642	172602551	ENSMUSP00000091861.4
Ggnbp1	18.8346	0.597561	0.53412	1.11878	0.263235	0.641449	ENSMUSG00000048731	ENSMUSG00000048731	17	27017987	27037624	ENSMUSP00000157820.1
Pla2g4c	16.2888	0.597355	0.621701	0.960839	0.336633	0.717159	ENSMUSG00000033847	ENSMUSG00000033847	7	13324655	13360672	ENSMUSP00000127060.1
Antxr1	56.0185	0.595599	0.294762	2.02061	0.0433203	0.219233	ENSMUSG00000033420	ENSMUSG00000033420	6	87133853	87335821	ENSMUSP00000045634.9
Zfp831	75.4338	0.592524	0.43538	1.36094	0.173534	0.520232	ENSMUSG00000050600	ENSMUSG00000050600	2	174643534	174710832	ENSMUSP00000060255.5
Ccdc85b	39.1961	0.591662	0.407251	1.45282	0.146274	0.46976	ENSMUSG00000095098	ENSMUSG00000095098	19	5453180	5457894	ENSMUSP00000137537.1
Gzmk	40.5178	0.591018	0.570944	1.03516	0.300595	0.681491	ENSMUSG00000042385	ENSMUSG00000042385	13	113171608	113225908	ENSMUSP00000113530.1
Fam209	5.37949	0.589599	0.99607	0.591925	0.553901	NA	ENSMUSG00000027505	ENSMUSG00000027505	2	172472520	172474331	ENSMUSP00000029007.2
Cdkn3	162.8	0.587995	0.234977	2.50236	0.012337	0.0878822	ENSMUSG00000037628	ENSMUSG00000037628	14	46760541	46771669	ENSMUSP00000070575.4
Cers3	2.37526	0.587758	1.44895	0.405643	0.685005	NA	ENSMUSG00000030510	ENSMUSG00000030510	7	66743504	66823691	ENSMUSP00000069238.8
Gm5141	58.4335	0.587263	0.347333	1.69078	0.0908791	0.351555	ENSMUSG00000091183	ENSMUSG00000091183	13	62772200	62785808	ENSMUSP00000144368.1
Dscam	5.28209	0.585914	1.14982	0.509569	0.610353	NA	ENSMUSG00000050272	ENSMUSG00000050272	16	96590840	97170752	ENSMUSP00000056040.7
Rnf113a2	15.7184	0.585435	0.60615	0.965824	0.334132	0.715	ENSMUSG00000098134	ENSMUSG00000098134	12	84417196	84418578	ENSMUSP00000138536.1
Pate2	4.05695	0.584272	1.21463	0.481027	0.630497	NA	ENSMUSG00000074452	ENSMUSG00000074452	9	35570284	35690318	ENSMUSP00000096505.2
Exoc3l	117.329	0.582105	0.226992	2.56443	0.0103345	0.0762678	ENSMUSG00000043251	ENSMUSG00000043251	8	105289924	105296101	ENSMUSP00000053766.3
Rnf207	2.97581	0.581755	1.33483	0.435828	0.662961	NA	ENSMUSG00000058498	ENSMUSG00000058498	4	152307019	152318993	ENSMUSP00000075540.5
Slc4a4	169.158	0.580944	0.214049	2.71407	0.00664618	0.0536309	ENSMUSG00000060961	ENSMUSG00000060961	5	88886486	89239653	ENSMUSP00000159229.1
H2aw	8.19387	0.580733	0.90668	0.640505	0.521844	0.84017	ENSMUSG00000078851	ENSMUSG00000078851	11	58954685	58956830	ENSMUSP00000104445.3
Gask1a	5.04316	0.580393	0.989807	0.58637	0.557627	NA	ENSMUSG00000038233	ENSMUSG00000038233	9	121950988	121980209	ENSMUSP00000040221.7
Nipal4	7.64447	0.580141	0.808864	0.71723	0.473232	0.815534	ENSMUSG00000020411	ENSMUSG00000020411	11	46148155	46166508	ENSMUSP00000020679.2
Ftcd	10.2106	0.579589	0.841676	0.688613	0.491067	0.824313	ENSMUSG00000001155	ENSMUSG00000001155	10	76575648	76590338	ENSMUSP00000001183.7
Nat8f4	67.813	0.578977	0.309	1.87371	0.0609703	0.276119	ENSMUSG00000068299	ENSMUSG00000068299	6	85899051	85904884	ENSMUSP00000124071.1
Cd14	1.91709	0.578162	1.53541	0.376552	0.706506	NA	ENSMUSG00000051439	ENSMUSG00000051439	18	36725067	36726798	ENSMUSP00000056669.6
Speer1	4.59482	0.576818	1.11816	0.515863	0.60595	NA	ENSMUSG00000095829	ENSMUSG00000095829	5	11341516	11346286	ENSMUSP00000132617.2
Calr3	18.4842	0.575816	0.506411	1.13705	0.255516	0.633522	ENSMUSG00000019732	ENSMUSG00000019732	8	72424176	72443870	ENSMUSP00000019876.5
Wnk2	7.60712	0.573844	0.7945	0.722271	0.470128	0.813885	ENSMUSG00000037989	ENSMUSG00000037989	13	49036303	49148014	ENSMUSP00000125448.1
Abhd15	74.3517	0.572787	0.389228	1.4716	0.14113	0.459094	ENSMUSG00000000686	ENSMUSG00000000686	11	77515121	77538607	ENSMUSP00000091541.4
Stra6	58.0383	0.57175	0.289571	1.97447	0.0483281	0.236044	ENSMUSG00000032327	ENSMUSG00000032327	9	58063788	58153996	ENSMUSP00000082820.2
Tnp2	66.2526	0.570525	0.390058	1.46267	0.143558	0.463965	ENSMUSG00000043050	ENSMUSG00000043050	16	10787936	10788660	ENSMUSP00000053078.7
Dact3	12.346	0.570138	0.652378	0.873938	0.382152	0.755722	ENSMUSG00000078794	ENSMUSG00000078794	7	16875317	16887462	ENSMUSP00000104133.1
Alox5	5.43866	0.569416	1.10567	0.514995	0.606557	NA	ENSMUSG00000025701	ENSMUSG00000025701	6	116410077	116461178	ENSMUSP00000026795.6
P2ry12	42.4653	0.567969	0.35629	1.59412	0.110909	0.399313	ENSMUSG00000036353	ENSMUSG00000036353	3	59216272	59262871	ENSMUSP00000143036.1
Wee2	4.3005	0.566456	1.15909	0.488708	0.625048	NA	ENSMUSG00000037159	ENSMUSG00000037159	6	40439088	40466813	ENSMUSP00000144628.1
Rec8	15.9407	0.565685	0.805631	0.702163	0.482577	0.819698	ENSMUSG00000002324	ENSMUSG00000002324	14	55618037	55625395	ENSMUSP00000002395.7
Ankrd42	3.26529	0.565635	1.34163	0.421604	0.673314	NA	ENSMUSG00000041343	ENSMUSG00000041343	7	92581723	92637142	ENSMUSP00000061208.7
Clec10a	4.72788	0.565601	0.991705	0.570332	0.568452	NA	ENSMUSG00000000318	ENSMUSG00000000318	11	70156197	70170834	ENSMUSP00000136500.1
Asic3	3.66795	0.565002	1.21959	0.463274	0.643168	NA	ENSMUSG00000038276	ENSMUSG00000038276	5	24413392	24417835	ENSMUSP00000039914.6
Trbj1-5	97.037	0.564558	0.262657	2.14941	0.0316018	0.176814	ENSMUSG00000076487	ENSMUSG00000076487	6	41535084	41535133	ENSMUSP00000141795.1
Nap1l3	4.86087	0.564506	1.2102	0.466458	0.640888	NA	ENSMUSG00000055733	ENSMUSG00000055733	X	122394565	122397401	ENSMUSP00000078453.4
Ppp1r12b	162.349	0.564442	0.188809	2.9895	0.00279439	0.0264013	ENSMUSG00000073557	ENSMUSG00000073557	1	134754658	134955942	ENSMUSP00000047463.6
Alpk2	75.4795	0.564338	0.284323	1.98484	0.0471618	0.232466	ENSMUSG00000032845	ENSMUSG00000032845	18	65265529	65394066	ENSMUSP00000157962.1
Gpld1	167.182	0.564148	0.244634	2.30609	0.0211059	0.132897	ENSMUSG00000021340	ENSMUSG00000021340	13	24943152	24992501	ENSMUSP00000021773.5
Tspan17	12.3917	0.562033	0.74826	0.75112	0.452581	0.802686	ENSMUSG00000025875	ENSMUSG00000025875	13	54789377	54796776	ENSMUSP00000026993.7
Vcan	57.5969	0.561291	0.294115	1.90841	0.0563389	0.26185	ENSMUSG00000021614	ENSMUSG00000021614	13	89655312	89742509	ENSMUSP00000125446.1
Akap12	47.1846	0.561251	0.537277	1.04462	0.296197	0.676476	ENSMUSG00000038587	ENSMUSG00000038587	10	4266380	4359470	ENSMUSP00000035829.5
Plau	8.11822	0.560408	0.852366	0.657473	0.510877	0.834362	ENSMUSG00000021822	ENSMUSG00000021822	14	20836660	20843385	ENSMUSP00000022368.2
Zfp119a	32.9393	0.560324	0.425556	1.31669	0.187943	0.542463	ENSMUSG00000057835	ENSMUSG00000057835	17	55864892	55878930	ENSMUSP00000078587.6
Lrrc75a	19.6083	0.560069	0.546112	1.02556	0.3051	0.686543	ENSMUSG00000046417	ENSMUSG00000046417	11	62604884	62648523	ENSMUSP00000062489.8
Slc7a8	2.04614	0.559406	1.68421	0.332147	0.739778	NA	ENSMUSG00000022180	ENSMUSG00000022180	14	54722209	54781946	ENSMUSP00000022787.6
Traj57	3.71751	0.5589	1.2085	0.462473	0.643743	NA	ENSMUSG00000076876	ENSMUSG00000076876	14	54158505	54158569	ENSMUSP00000143782.1
Apold1	34.5637	0.558363	0.38323	1.45699	0.145118	0.466944	ENSMUSG00000090698	ENSMUSG00000090698	6	134981718	134986836	ENSMUSP00000132366.1
Ankrd13d	100.514	0.557674	0.245541	2.2712	0.0231346	0.141861	ENSMUSG00000005986	ENSMUSG00000005986	19	4270180	4283137	ENSMUSP00000053783.6
Sdcbp2	133.485	0.555901	0.186991	2.97288	0.0029502	0.027666	ENSMUSG00000027456	ENSMUSG00000027456	2	151572622	151590005	ENSMUSP00000028950.8
Usp35	91.5773	0.555437	0.288407	1.92588	0.0541195	0.254829	ENSMUSG00000035713	ENSMUSG00000035713	7	97309380	97332020	ENSMUSP00000137726.1
Ago4	25.4957	0.553028	0.562087	0.983884	0.325172	0.706497	ENSMUSG00000042500	ENSMUSG00000042500	4	126489541	126533472	ENSMUSP00000081312.4
C3	26.0665	0.551146	0.456103	1.20838	0.226901	0.59754	ENSMUSG00000024164	ENSMUSG00000024164	17	57203970	57228136	ENSMUSP00000024988.8
Fam83e	6.12626	0.551057	0.897035	0.614309	0.539011	NA	ENSMUSG00000054161	ENSMUSG00000054161	7	45721212	45729492	ENSMUSP00000114397.2
Trav17	11.9028	0.550842	0.76411	0.720894	0.470975	0.81481	ENSMUSG00000096397	ENSMUSG00000096397	14	53806639	53807115	ENSMUSP00000100449.5
Akap5	3.36085	0.550302	1.23232	0.44656	0.655193	NA	ENSMUSG00000021057	ENSMUSG00000021057	12	76324891	76334153	ENSMUSP00000093270.2
Tmem171	36.3984	0.550251	0.418985	1.3133	0.189084	0.544995	ENSMUSG00000052485	ENSMUSG00000052485	13	98686235	98694834	ENSMUSP00000070369.7
Zscan10	1.00852	0.54896	2.37884	0.230768	0.817495	NA	ENSMUSG00000023902	ENSMUSG00000023902	17	23600856	23611019	ENSMUSP00000093255.2
Plag1	18.7442	0.548537	0.55536	0.987713	0.323293	0.705132	ENSMUSG00000003282	ENSMUSG00000003282	4	3900996	3938423	ENSMUSP00000003369.3
B230217C12Rik	14.2389	0.548228	0.652059	0.840764	0.40048	0.770417	ENSMUSG00000050538	ENSMUSG00000050538	11	97840780	97844099	ENSMUSP00000147634.1
Iqgap3	256.745	0.547297	0.174729	3.13227	0.00173462	0.0175922	ENSMUSG00000028068	ENSMUSG00000028068	3	88081971	88121048	ENSMUSP00000071715.5
Sptbn4	1.33206	0.546716	2.06405	0.264876	0.791105	NA	ENSMUSG00000011751	ENSMUSG00000011751	7	27356383	27447686	ENSMUSP00000103999.1
Cnr2	92.2208	0.546713	0.323612	1.68941	0.0911412	0.352028	ENSMUSG00000062585	ENSMUSG00000062585	4	135895394	135920207	ENSMUSP00000095454.2
Ghrl	1.04989	0.546003	2.08692	0.261631	0.793606	NA	ENSMUSG00000064177	ENSMUSG00000064177	6	113716119	113719880	ENSMUSP00000145096.1
Bckdhb	65.3874	0.54578	0.289609	1.88454	0.0594915	0.271461	ENSMUSG00000032263	ENSMUSG00000032263	9	83925145	84124240	ENSMUSP00000139684.1
Spata32	1.07034	0.545463	2.13561	0.255413	0.798404	NA	ENSMUSG00000044787	ENSMUSG00000044787	11	103208127	103218432	ENSMUSP00000099365.1
Gemin4	1.24811	0.544685	1.9398	0.280795	0.778868	NA	ENSMUSG00000049396	ENSMUSG00000049396	11	76210571	76217664	ENSMUSP00000099558.4
Gipc3	11.6878	0.544478	0.688642	0.790655	0.429145	0.789403	ENSMUSG00000034872	ENSMUSG00000034872	10	81335265	81343266	ENSMUSP00000049236.5
Snai2	1.43814	0.54415	1.88755	0.288284	0.773129	NA	ENSMUSG00000022676	ENSMUSG00000022676	16	14705852	14709385	ENSMUSP00000023356.6
Ephx3	2.55083	0.544012	1.45876	0.372927	0.709203	NA	ENSMUSG00000037577	ENSMUSG00000037577	17	32183770	32189549	ENSMUSP00000085013.3
1700001P01Rik	1.55049	0.543452	1.90105	0.285869	0.774978	NA	ENSMUSG00000018543	ENSMUSG00000018543	11	97771481	97775918	ENSMUSP00000103202.1
D430041D05Rik	2.59304	0.543246	1.3599	0.399477	0.689542	NA	ENSMUSG00000068373	ENSMUSG00000068373	2	104143073	104411013	ENSMUSP00000155023.1
Zfp583	24.8484	0.543111	0.458184	1.18535	0.235877	0.610969	ENSMUSG00000030443	ENSMUSG00000030443	7	6315660	6331285	ENSMUSP00000053935.7
Bmp1	17.2746	0.54282	0.538444	1.00813	0.313394	0.695815	ENSMUSG00000022098	ENSMUSG00000022098	14	70474558	70520234	ENSMUSP00000154610.1
Shisal2b	1.67764	0.542309	1.79566	0.302011	0.762643	NA	ENSMUSG00000042655	ENSMUSG00000042655	13	104845283	104863893	ENSMUSP00000042302.4
H4c14	4.88399	0.540851	1.15433	0.468541	0.639398	NA	ENSMUSG00000091405	ENSMUSG00000091405	3	96261682	96263311	ENSMUSP00000129930.1
Col1a1	1.88189	0.540431	1.70506	0.316957	0.751276	NA	ENSMUSG00000001506	ENSMUSG00000001506	11	94936224	94953042	ENSMUSP00000001547.7
Parvb	2.52563	0.540338	1.6004	0.337627	0.735644	NA	ENSMUSG00000022438	ENSMUSG00000022438	15	84232043	84315688	ENSMUSP00000023072.6
Platr25	4.68984	0.539733	1.18752	0.454506	0.649465	NA	ENSMUSG00000074863	ENSMUSG00000074863	13	62671784	62760709	ENSMUSP00000152117.1
Traj56	2.26369	0.539315	1.62303	0.33229	0.739671	NA	ENSMUSG00000076877	ENSMUSG00000076877	14	54159263	54159325	ENSMUSP00000142565.1
1810009A15Rik	13.2032	0.538885	0.621816	0.866631	0.386144	0.759852	ENSMUSG00000071653	ENSMUSG00000071653	19	8888853	8890881	ENSMUSP00000093970.3
Cox7a1	15.3281	0.537587	0.613419	0.876378	0.380825	0.753798	ENSMUSG00000074218	ENSMUSG00000074218	7	30184144	30186078	ENSMUSP00000096193.2
Ankmy1	3.56251	0.537087	1.45503	0.369124	0.712035	NA	ENSMUSG00000034212	ENSMUSG00000034212	1	92859803	92902906	ENSMUSP00000148578.1
Mutyh	104.205	0.536316	0.247692	2.16526	0.0303681	0.171892	ENSMUSG00000028687	ENSMUSG00000028687	4	116807723	116819440	ENSMUSP00000099760.1
Phka1	4.42414	0.53597	1.42607	0.375839	0.707037	NA	ENSMUSG00000034055	ENSMUSG00000034055	X	102513975	102644246	ENSMUSP00000061991.7
Sorcs2	4.17157	0.53577	1.41606	0.378353	0.705169	NA	ENSMUSG00000029093	ENSMUSG00000029093	5	36017180	36398139	ENSMUSP00000041828.7
Mtmr7	63.6725	0.535098	0.279303	1.91583	0.0553863	0.258375	ENSMUSG00000039431	ENSMUSG00000039431	8	40551095	40634797	ENSMUSP00000043367.10
Gad2	100.429	0.534694	0.215269	2.48385	0.0129972	0.0911158	ENSMUSG00000026787	ENSMUSG00000026787	2	22622205	22693874	ENSMUSP00000028123.3
Neil3	319.951	0.534351	0.184661	2.89369	0.00380746	0.0342094	ENSMUSG00000039396	ENSMUSG00000039396	8	53586867	53639065	ENSMUSP00000041909.4
Rnf144b	17.7785	0.530443	1.19076	0.445464	0.655984	0.898036	ENSMUSG00000038068	ENSMUSG00000038068	13	47122656	47247991	ENSMUSP00000071017.4
Cd33	4.04363	0.529989	1.1384	0.465555	0.641534	NA	ENSMUSG00000004609	ENSMUSG00000004609	7	43524216	43544428	ENSMUSP00000146225.1
Tbc1d2	85.8164	0.528979	0.280394	1.88655	0.0592206	0.270627	ENSMUSG00000039813	ENSMUSG00000039813	4	46604390	46650209	ENSMUSP00000081670.5
Espnl	11.1242	0.528604	0.892431	0.592319	0.553637	0.859228	ENSMUSG00000049515	ENSMUSG00000049515	1	91322075	91348306	ENSMUSP00000086294.3
Hpgds	54.3898	0.528574	1.13217	0.466869	0.640594	0.894015	ENSMUSG00000029919	ENSMUSG00000029919	6	65117293	65144908	ENSMUSP00000031982.4
Nbeal1	650.967	0.528035	0.196134	2.69221	0.00709796	0.0565202	ENSMUSG00000073664	ENSMUSG00000073664	1	60180599	60338328	ENSMUSP00000124056.1
Dclk2	82.2947	0.527697	0.314998	1.67524	0.0938875	0.357837	ENSMUSG00000028078	ENSMUSG00000028078	3	86786151	86920852	ENSMUSP00000141707.1
Insm1	21.4362	0.527501	0.463267	1.13865	0.254848	0.633412	ENSMUSG00000068154	ENSMUSG00000068154	2	146221921	146225020	ENSMUSP00000092048.3
Syne2	229.092	0.526908	0.266368	1.97812	0.0479148	0.234936	ENSMUSG00000063450	ENSMUSG00000063450	12	75818134	76110926	ENSMUSP00000119268.1
Syngap1	114.144	0.526481	0.215012	2.44862	0.0143406	0.097879	ENSMUSG00000067629	ENSMUSG00000067629	17	26941253	26972434	ENSMUSP00000141686.1
Siglecg	6.22045	0.522976	0.888334	0.588715	0.556052	NA	ENSMUSG00000030468	ENSMUSG00000030468	7	43408204	43418358	ENSMUSP00000005592.6
Zranb3	151.846	0.52109	0.209181	2.49109	0.0127353	0.0898419	ENSMUSG00000036086	ENSMUSG00000036086	1	127954184	128103047	ENSMUSP00000083806.5
Slc4a8	136.853	0.520911	0.217144	2.39892	0.0164436	0.109129	ENSMUSG00000023032	ENSMUSG00000023032	15	100761747	100823968	ENSMUSP00000023776.6
Prss2	4.26005	0.520813	1.12409	0.463322	0.643134	NA	ENSMUSG00000057163	ENSMUSG00000057163	6	41521787	41525079	ENSMUSP00000065393.4
Slc66a2	191.845	0.51992	0.168977	3.07687	0.00209184	0.0206289	ENSMUSG00000034006	ENSMUSG00000034006	18	80253292	80292725	ENSMUSP00000117166.1
Hmga1b	60.7051	0.519918	0.289121	1.79827	0.0721337	0.306181	ENSMUSG00000078249	ENSMUSG00000078249	11	120762794	120764419	ENSMUSP00000100667.2
Fbxl22	21.8485	0.518912	0.604512	0.858399	0.390672	0.763681	ENSMUSG00000050503	ENSMUSG00000050503	9	66508375	66514609	ENSMUSP00000060137.7
1700102P08Rik	6.94891	0.518762	0.892371	0.58133	0.561018	NA	ENSMUSG00000032611	ENSMUSG00000032611	9	108392805	108410934	ENSMUSP00000141566.1
Gfra1	2.88808	0.518472	1.31996	0.392794	0.694472	NA	ENSMUSG00000025089	ENSMUSG00000025089	19	58235604	58455909	ENSMUSP00000026076.7
Tcam1	9.63756	0.51807	0.712059	0.727566	0.46688	0.812325	ENSMUSG00000020712	ENSMUSG00000020712	11	106276672	106288745	ENSMUSP00000115544.1
Kcnj14	4.85093	0.515044	0.993039	0.518655	0.604001	NA	ENSMUSG00000058743	ENSMUSG00000058743	7	45816460	45824782	ENSMUSP00000071829.5
Lpar2	128.73	0.515026	0.236103	2.18136	0.0291569	0.166851	ENSMUSG00000031861	ENSMUSG00000031861	8	69822429	69831102	ENSMUSP00000034325.4
Fam135a	3.66449	0.513445	1.19224	0.430654	0.66672	NA	ENSMUSG00000026153	ENSMUSG00000026153	1	24011093	24100341	ENSMUSP00000139993.1
Kcnd1	24.1547	0.512655	0.474427	1.08058	0.279886	0.657514	ENSMUSG00000009731	ENSMUSG00000009731	X	7822289	7838280	ENSMUSP00000009875.4
Pdpn	11.4664	0.512407	0.657568	0.779246	0.435835	0.793361	ENSMUSG00000028583	ENSMUSG00000028583	4	143267431	143299564	ENSMUSP00000030317.7
Ephb2	31.115	0.511254	0.512908	0.996775	0.318874	0.701085	ENSMUSG00000028664	ENSMUSG00000028664	4	136647539	136835988	ENSMUSP00000101471.2
Atoh8	6.42413	0.511156	0.852153	0.59984	0.548613	NA	ENSMUSG00000037621	ENSMUSG00000037621	6	72206177	72235577	ENSMUSP00000145790.1
Lgi4	4.59659	0.51074	1.18318	0.431667	0.665984	NA	ENSMUSG00000036560	ENSMUSG00000036560	7	31059342	31070935	ENSMUSP00000041579.7
Gm21972	5.75223	0.510118	0.956572	0.533278	0.593841	NA	ENSMUSG00000094638	ENSMUSG00000094638	1	86133637	86162788	ENSMUSP00000136581.1
Csf1	125.147	0.510073	0.245468	2.07796	0.0377129	0.199991	ENSMUSG00000014599	ENSMUSG00000014599	3	107741048	107760469	ENSMUSP00000113136.1
Wdr95	26.2633	0.509944	0.860195	0.592824	0.553299	0.859214	ENSMUSG00000029658	ENSMUSG00000029658	5	149528679	149611894	ENSMUSP00000106128.1
Sema6b	77.1077	0.509936	0.272613	1.87055	0.0614077	0.277229	ENSMUSG00000001227	ENSMUSG00000001227	17	56123085	56140343	ENSMUSP00000001256.4
Dock6	80.2931	0.509289	0.276708	1.84053	0.0656904	0.289181	ENSMUSG00000032198	ENSMUSG00000032198	9	21799860	21852635	ENSMUSP00000149156.1
Nrip3	10.983	0.509085	0.687564	0.740419	0.459046	0.807769	ENSMUSG00000034825	ENSMUSG00000034825	7	109758055	109782025	ENSMUSP00000044116.6
L1cam	243.868	0.509034	0.18676	2.7256	0.00641844	0.0522652	ENSMUSG00000031391	ENSMUSG00000031391	X	73853778	73896105	ENSMUSP00000110073.1
Poc1a	201.161	0.508498	0.183365	2.77315	0.0055517	0.0464069	ENSMUSG00000023345	ENSMUSG00000023345	9	106281061	106350521	ENSMUSP00000072064.6
Adam22	29.1599	0.506648	0.422997	1.19776	0.231011	0.603478	ENSMUSG00000040537	ENSMUSG00000040537	5	8072352	8368160	ENSMUSP00000086139.4
Actn3	16.4794	0.506104	0.529088	0.95656	0.338789	0.719834	ENSMUSG00000006457	ENSMUSG00000006457	19	4861216	4877909	ENSMUSP00000006626.3
Klra3	1.17445	0.504845	1.99362	0.25323	0.800091	NA	ENSMUSG00000067591	ENSMUSG00000067591	6	130323289	130337574	ENSMUSP00000107629.2
Nme3	3.87037	0.503359	1.23076	0.408982	0.682553	NA	ENSMUSG00000073435	ENSMUSG00000073435	17	24896500	24897522	ENSMUSP00000024978.6
Ndnf	47.6208	0.503263	0.324643	1.5502	0.121092	0.421061	ENSMUSG00000049001	ENSMUSG00000049001	6	65671590	65712326	ENSMUSP00000051297.4
Tlcd4	3.97477	0.503106	1.14687	0.438679	0.660894	NA	ENSMUSG00000028132	ENSMUSG00000028132	3	121201761	121283098	ENSMUSP00000114755.1
Cox6b2	29.5197	0.5024	0.490218	1.02485	0.305433	0.687024	ENSMUSG00000051811	ENSMUSG00000051811	7	4751792	4753094	ENSMUSP00000138911.1
Stac3	18.3449	0.501933	0.617312	0.813094	0.416164	0.782131	ENSMUSG00000040287	ENSMUSG00000040287	10	127501686	127508823	ENSMUSP00000125124.1
Dmrt2	4.06144	0.500678	1.24375	0.402554	0.687277	NA	ENSMUSG00000048138	ENSMUSG00000048138	19	25672411	25678991	ENSMUSP00000059654.5
Gm12184	11.9114	0.500602	0.682617	0.733357	0.46334	0.810196	ENSMUSG00000078154	ENSMUSG00000078154	11	48825346	48826655	ENSMUSP00000100565.1
Fzd7	171.541	0.500325	0.180045	2.77889	0.00545458	0.0457468	ENSMUSG00000041075	ENSMUSG00000041075	1	59482424	59486955	ENSMUSP00000109884.2
Star	18.9837	0.50001	0.548344	0.911855	0.361845	0.737368	ENSMUSG00000031574	ENSMUSG00000031574	8	25806555	25815982	ENSMUSP00000148087.1
Gen1	272.806	0.499814	0.157539	3.17264	0.0015106	0.0155868	ENSMUSG00000051235	ENSMUSG00000051235	12	11238920	11265801	ENSMUSP00000132098.1
Plp1	11.2527	0.498814	0.749534	0.665499	0.505732	0.83292	ENSMUSG00000031425	ENSMUSG00000031425	X	136822671	136839733	ENSMUSP00000033800.6
Efnb3	14.5478	0.498436	0.594128	0.838938	0.401504	0.77053	ENSMUSG00000003934	ENSMUSG00000003934	11	69554092	69560205	ENSMUSP00000004036.5
Rgl1	13.0902	0.496791	0.619935	0.80136	0.422923	0.785752	ENSMUSG00000026482	ENSMUSG00000026482	1	152516760	152766351	ENSMUSP00000107490.1
Iqsec2	40.7121	0.495864	0.345236	1.4363	0.150916	0.480085	ENSMUSG00000041115	ENSMUSG00000041115	X	152144268	152225236	ENSMUSP00000108224.1
Arhgef10	171.141	0.495859	0.17326	2.86194	0.00421053	0.0371359	ENSMUSG00000071176	ENSMUSG00000071176	8	14911663	15001085	ENSMUSP00000081225.5
Cep89	187.04	0.494838	0.17761	2.78609	0.00533482	0.0449293	ENSMUSG00000023072	ENSMUSG00000023072	7	35397035	35438689	ENSMUSP00000121393.1
Atp2a1	11.8092	0.494794	0.793428	0.623615	0.53288	0.846779	ENSMUSG00000030730	ENSMUSG00000030730	7	126445858	126463108	ENSMUSP00000032974.6
Ankle1	158.464	0.493407	0.222378	2.21877	0.0265021	0.156604	ENSMUSG00000046295	ENSMUSG00000046295	8	71406010	71409904	ENSMUSP00000113162.1
Icam4	3.75653	0.492383	1.14845	0.428737	0.668115	NA	ENSMUSG00000001014	ENSMUSG00000001014	9	21029373	21030595	ENSMUSP00000001040.5
Tex14	6.04723	0.492023	0.991778	0.496102	0.619823	NA	ENSMUSG00000010342	ENSMUSG00000010342	11	87405065	87555823	ENSMUSP00000054444.5
Mindy4	1.93665	0.491602	1.60769	0.305781	0.759771	NA	ENSMUSG00000038022	ENSMUSG00000038022	6	55203383	55320222	ENSMUSP00000145151.1
Ufsp1	12.8497	0.491405	0.627998	0.782494	0.433924	0.793181	ENSMUSG00000051502	ENSMUSG00000051502	5	137294629	137295665	ENSMUSP00000056156.5
Dlgap3	15.0308	0.491254	0.620186	0.792108	0.428298	0.789192	ENSMUSG00000042388	ENSMUSG00000042388	4	127169204	127237022	ENSMUSP00000039724.7
Lmtk3	261.092	0.491125	0.1544	3.18087	0.00146832	0.0152286	ENSMUSG00000062044	ENSMUSG00000062044	7	45783738	45804144	ENSMUSP00000148041.1
Nyap1	56.517	0.490922	0.328371	1.49502	0.134909	0.44894	ENSMUSG00000045348	ENSMUSG00000045348	5	137729899	137741607	ENSMUSP00000113397.1
Apc2	19.937	0.489783	0.557566	0.878431	0.37971	0.752577	ENSMUSG00000020135	ENSMUSG00000020135	10	80295977	80318263	ENSMUSP00000100996.1
Adrb2	21.4668	0.489537	0.496866	0.98525	0.324501	0.706497	ENSMUSG00000045730	ENSMUSG00000045730	18	62177816	62179959	ENSMUSP00000062256.3
Ptprk	74.2542	0.489287	0.256204	1.90975	0.0561649	0.261162	ENSMUSG00000019889	ENSMUSG00000019889	10	28074820	28597397	ENSMUSP00000126279.1
Nipa1	18.9614	0.489017	0.843122	0.580007	0.56191	0.861145	ENSMUSG00000047037	ENSMUSG00000047037	7	55977567	56019954	ENSMUSP00000053871.5
Spc24	295.667	0.488922	0.15046	3.24952	0.001156	0.0125714	ENSMUSG00000074476	ENSMUSG00000074476	9	21755442	21760303	ENSMUSP00000096541.4
Zglp1	13.5705	0.486694	0.602996	0.807125	0.419594	0.78327	ENSMUSG00000079681	ENSMUSG00000079681	9	21062393	21067093	ENSMUSP00000111157.2
Trav4-3	2.95195	0.486167	1.36681	0.355695	0.722069	NA	ENSMUSG00000093966	ENSMUSG00000093966	14	53598828	53599410	ENSMUSP00000100432.1
Slc14a1	31.1161	0.486019	1.14956	0.422786	0.672452	0.904629	ENSMUSG00000059336	ENSMUSG00000059336	18	78100091	78142119	ENSMUSP00000089421.5
Slc26a11	125.091	0.48586	0.286298	1.69705	0.089688	0.348552	ENSMUSG00000039908	ENSMUSG00000039908	11	119355557	119381079	ENSMUSP00000050999.7
Slc1a2	66.5225	0.485703	0.264309	1.83763	0.0661169	0.289919	ENSMUSG00000005089	ENSMUSG00000005089	2	102658659	102790784	ENSMUSP00000079100.3
Tnfaip6	1.27815	0.485344	2.02407	0.239786	0.810496	NA	ENSMUSG00000053475	ENSMUSG00000053475	2	52038009	52056686	ENSMUSP00000069231.5
Rorc	5.46067	0.485324	0.914129	0.530914	0.595478	NA	ENSMUSG00000028150	ENSMUSG00000028150	3	94372794	94398276	ENSMUSP00000029795.3
Cygb	1.27899	0.484645	1.96305	0.246884	0.804998	NA	ENSMUSG00000020810	ENSMUSG00000020810	11	116645595	116654313	ENSMUSP00000021166.5
Serpinb1b	21.3162	0.48416	0.497383	0.973416	0.330347	0.711283	ENSMUSG00000051029	ENSMUSG00000051029	13	33078575	33094380	ENSMUSP00000152793.1
Gng7	14.0697	0.483884	0.63373	0.763549	0.445136	0.798757	ENSMUSG00000048240	ENSMUSG00000048240	10	80948624	81014945	ENSMUSP00000112409.1
Hif3a	32.1583	0.48204	0.430242	1.12039	0.262547	0.641028	ENSMUSG00000004328	ENSMUSG00000004328	7	17031507	17062427	ENSMUSP00000104132.2
S100a3	6.18238	0.481695	0.890339	0.541024	0.588491	NA	ENSMUSG00000001021	ENSMUSG00000001021	3	90584659	90602702	ENSMUSP00000142747.1
Noxred1	18.0466	0.481046	0.807216	0.595932	0.551221	0.857937	ENSMUSG00000072919	ENSMUSG00000072919	12	87221040	87238732	ENSMUSP00000152486.1
Rbfox2	14.7783	0.480648	0.59835	0.803289	0.421808	0.784685	ENSMUSG00000033565	ENSMUSG00000033565	15	77078990	77307004	ENSMUSP00000130739.1
Zfp473	76.6181	0.480094	0.283237	1.69502	0.0900709	0.349367	ENSMUSG00000048012	ENSMUSG00000048012	7	44731480	44751050	ENSMUSP00000130689.1
Gpr162	25.7255	0.479995	0.438135	1.09554	0.27328	0.652829	ENSMUSG00000038390	ENSMUSG00000038390	6	124858444	124863983	ENSMUSP00000038536.7
Tgfb2	2.695	0.479045	1.3131	0.364819	0.715247	NA	ENSMUSG00000039239	ENSMUSG00000039239	1	186622792	186705989	ENSMUSP00000043849.8
Ppp1r14c	3.63969	0.478459	1.3819	0.346234	0.729167	NA	ENSMUSG00000040653	ENSMUSG00000040653	10	3366057	3464975	ENSMUSP00000045110.5
Dusp28	22.0846	0.477288	0.588304	0.811295	0.417196	0.782466	ENSMUSG00000047067	ENSMUSG00000047067	1	92906981	92908435	ENSMUSP00000057690.6
Mcpt8	10.9548	0.476692	0.775483	0.614703	0.538751	0.850402	ENSMUSG00000022157	ENSMUSG00000022157	14	56082166	56085273	ENSMUSP00000015594.7
Ccl22	10.6294	0.475584	0.668896	0.710999	0.477085	0.816968	ENSMUSG00000031779	ENSMUSG00000031779	8	94745590	94751699	ENSMUSP00000034231.3
Sall3	1.58994	0.475063	1.73074	0.274486	0.783711	NA	ENSMUSG00000024565	ENSMUSG00000024565	18	80966376	80986771	ENSMUSP00000056967.7
Fndc4	5.16944	0.473115	0.995414	0.475294	0.634577	NA	ENSMUSG00000038552	ENSMUSG00000038552	5	31292242	31296080	ENSMUSP00000127404.1
Nup210l	82.1272	0.473111	0.262439	1.80275	0.0714279	0.303697	ENSMUSG00000027939	ENSMUSG00000027939	3	90104132	90212048	ENSMUSP00000143368.1
Dnm1	44.975	0.473096	0.518657	0.912156	0.361687	0.737195	ENSMUSG00000026825	ENSMUSG00000026825	2	32308471	32353338	ENSMUSP00000108979.2
Spred3	59.5424	0.472516	0.306176	1.54328	0.122763	0.424698	ENSMUSG00000037239	ENSMUSG00000037239	7	29158829	29170411	ENSMUSP00000046216.6
Cdkl4	16.4675	0.472009	0.590043	0.799956	0.423736	0.786043	ENSMUSG00000033966	ENSMUSG00000033966	17	80523550	80577813	ENSMUSP00000083732.4
Xylb	31.2986	0.471584	0.401604	1.17425	0.240295	0.615138	ENSMUSG00000035769	ENSMUSG00000035769	9	119357381	119393797	ENSMUSP00000047254.8
Ajm1	11.1602	0.470959	0.683252	0.68929	0.490641	0.824288	ENSMUSG00000029419	ENSMUSG00000029419	2	25575416	25581757	ENSMUSP00000109855.1
Gm29666	13.1113	0.470073	0.672429	0.699066	0.484511	0.820483	ENSMUSG00000100967	ENSMUSG00000100967	15	84910438	84920038	ENSMUSP00000140100.1
Kif18a	246.021	0.469805	0.164155	2.86197	0.00421022	0.0371359	ENSMUSG00000027115	ENSMUSG00000027115	2	109280738	109341747	ENSMUSP00000028527.7
Zfp808	56.135	0.469079	0.343721	1.36471	0.172345	0.518139	ENSMUSG00000074867	ENSMUSG00000074867	13	62129886	62236144	ENSMUSP00000152319.1
Ccdc114	16.2507	0.46899	0.604938	0.775269	0.43818	0.794428	ENSMUSG00000040189	ENSMUSG00000040189	7	45924072	45948963	ENSMUSP00000147658.1
Mucl3	3.76303	0.467991	1.21352	0.385648	0.699757	NA	ENSMUSG00000073408	ENSMUSG00000073408	17	35635752	35643695	ENSMUSP00000093120.3
Akr1b8	15.7958	0.46746	0.565935	0.825997	0.408806	0.776994	ENSMUSG00000029762	ENSMUSG00000029762	6	34354119	34368463	ENSMUSP00000040244.5
Myo7a	84.5501	0.466858	0.261991	1.78196	0.0747553	0.312701	ENSMUSG00000030761	ENSMUSG00000030761	7	98051060	98119524	ENSMUSP00000102745.1
Shc3	5.82889	0.466542	1.23832	0.376756	0.706355	NA	ENSMUSG00000021448	ENSMUSG00000021448	13	51431041	51569487	ENSMUSP00000158865.1
Wwc1	1.88681	0.465702	1.55428	0.299625	0.764463	NA	ENSMUSG00000018849	ENSMUSG00000018849	11	35838400	35980527	ENSMUSP00000018993.6
Mrpl53	12.9572	0.465218	0.630755	0.737558	0.460783	0.809171	ENSMUSG00000030037	ENSMUSG00000030037	6	83109040	83109939	ENSMUSP00000109571.3
Hs3st6	3.71263	0.464463	1.22441	0.379336	0.704438	NA	ENSMUSG00000039628	ENSMUSG00000039628	17	24752988	24758684	ENSMUSP00000157161.1
Syngr1	30.8419	0.464426	0.399791	1.16167	0.245369	0.622199	ENSMUSG00000022415	ENSMUSG00000022415	15	80091334	80119501	ENSMUSP00000009728.6
Zcchc24	239.608	0.463158	0.183166	2.52863	0.011451	0.0827509	ENSMUSG00000055538	ENSMUSG00000055538	14	25711642	25769039	ENSMUSP00000068677.6
Amn1	146.226	0.462795	0.239229	1.93452	0.0530487	0.2519	ENSMUSG00000068250	ENSMUSG00000068250	6	149157147	149188712	ENSMUSP00000107160.1
Lair1	162.266	0.461348	0.324271	1.42273	0.154816	0.487566	ENSMUSG00000055541	ENSMUSG00000055541	7	4003402	4063204	ENSMUSP00000070712.5
Trav13-2	2.79012	0.461093	1.49478	0.308468	0.757726	NA	ENSMUSG00000076846	ENSMUSG00000076846	14	53634829	53635399	ENSMUSP00000100435.2
Bst1	41.206	0.460745	0.370451	1.24374	0.213595	0.577435	ENSMUSG00000029082	ENSMUSG00000029082	5	43818885	43843986	ENSMUSP00000143382.1
Xkr6	15.7555	0.460295	0.619419	0.743108	0.457417	0.806721	ENSMUSG00000035067	ENSMUSG00000035067	14	63606503	63820809	ENSMUSP00000113708.2
Shank1	3.88352	0.460183	1.11054	0.414378	0.678597	NA	ENSMUSG00000038738	ENSMUSG00000038738	7	44310253	44360572	ENSMUSP00000103571.1
Wnt10b	58.6779	0.459974	0.287645	1.5991	0.109798	0.396728	ENSMUSG00000022996	ENSMUSG00000022996	15	98770712	98778150	ENSMUSP00000154394.1
Kdr	9.8322	0.459942	0.952215	0.483024	0.629079	0.88969	ENSMUSG00000062960	ENSMUSG00000062960	5	75932827	75978458	ENSMUSP00000109144.1
Chrnb2	25.1019	0.45895	0.483265	0.949687	0.342272	0.72176	ENSMUSG00000027950	ENSMUSG00000027950	3	89746195	89764632	ENSMUSP00000143441.1
Tgm1	37.3927	0.457923	0.494553	0.925933	0.354481	0.732156	ENSMUSG00000022218	ENSMUSG00000022218	14	55700009	55713926	ENSMUSP00000002389.7
Gm3636	11.5876	0.45787	0.629921	0.726869	0.467306	0.812765	ENSMUSG00000091754	ENSMUSG00000091754	14	6735685	6742332	ENSMUSP00000125896.1
Lrrc75b	11.2086	0.455215	1.1236	0.405139	0.685375	0.909354	ENSMUSG00000046807	ENSMUSG00000046807	10	75550123	75560330	ENSMUSP00000151527.1
Fkbp7	10.0814	0.455037	0.704942	0.645497	0.518605	0.838289	ENSMUSG00000002732	ENSMUSG00000002732	2	76663044	76673116	ENSMUSP00000002809.7
Sema4c	98.4134	0.455008	0.225078	2.02156	0.0432222	0.219066	ENSMUSG00000026121	ENSMUSG00000026121	1	36548639	36558349	ENSMUSP00000141263.1
Zik1	57.1281	0.454495	0.308007	1.4756	0.140051	0.457356	ENSMUSG00000030393	ENSMUSG00000030393	7	10487229	10495394	ENSMUSP00000032551.7
Cyp27b1	2.66322	0.454203	1.39973	0.324493	0.745565	NA	ENSMUSG00000006724	ENSMUSG00000006724	10	127048250	127053006	ENSMUSP00000130005.1
Gm1141	1.89822	0.453363	1.57203	0.288394	0.773045	NA	ENSMUSG00000073130	ENSMUSG00000073130	X	71920947	71940870	ENSMUSP00000114284.3
Nlgn3	3.08424	0.452783	1.41016	0.321086	0.748145	NA	ENSMUSG00000031302	ENSMUSG00000031302	X	101299168	101325963	ENSMUSP00000113863.1
Ppp1r3g	2.31417	0.452779	1.55562	0.291061	0.771005	NA	ENSMUSG00000050423	ENSMUSG00000050423	13	35958839	35970388	ENSMUSP00000153702.1
Lmln	109.51	0.451634	0.220771	2.04571	0.0407848	0.211783	ENSMUSG00000022802	ENSMUSG00000022802	16	33062521	33127695	ENSMUSP00000023497.2
Mxd3	192.29	0.451458	0.268545	1.68113	0.0927383	0.355505	ENSMUSG00000021485	ENSMUSG00000021485	13	55325168	55329823	ENSMUSP00000021941.7
Syt17	4.08498	0.450858	1.08312	0.416259	0.677221	NA	ENSMUSG00000058420	ENSMUSG00000058420	7	118380717	118448222	ENSMUSP00000080284.4
Drc1	113.575	0.449158	0.5934	0.756923	0.449096	0.801452	ENSMUSG00000073102	ENSMUSG00000073102	5	30281388	30366695	ENSMUSP00000098992.3
Slc25a10	190.206	0.448744	0.180222	2.48995	0.0127761	0.0899835	ENSMUSG00000025792	ENSMUSG00000025792	11	120491840	120499187	ENSMUSP00000026899.3
Spef1	43.9036	0.44852	0.349195	1.28444	0.198988	0.558414	ENSMUSG00000027329	ENSMUSG00000027329	2	131170261	131187282	ENSMUSP00000028801.1
AI429214	7.15903	0.44826	0.868533	0.516111	0.605777	NA	ENSMUSG00000074384	ENSMUSG00000074384	8	36993604	36995533	ENSMUSP00000096424.3
Crispld2	5.05584	0.446677	0.9834	0.454217	0.649672	NA	ENSMUSG00000031825	ENSMUSG00000031825	8	119992438	120052793	ENSMUSP00000122962.1
Fam78b	34.1843	0.44653	0.3742	1.19329	0.232755	0.60571	ENSMUSG00000060568	ENSMUSG00000060568	1	167001417	167091302	ENSMUSP00000117572.1
Cpa2	1.98287	0.446424	1.56476	0.285298	0.775416	NA	ENSMUSG00000071553	ENSMUSG00000071553	6	30541582	30564476	ENSMUSP00000093771.4
Lrrc49	28.4548	0.445506	0.433853	1.02686	0.304487	0.685654	ENSMUSG00000047766	ENSMUSG00000047766	9	60568859	60688158	ENSMUSP00000118205.1
Smim10l2a	3.29666	0.445483	1.24393	0.358127	0.720249	NA	ENSMUSG00000054850	ENSMUSG00000054850	X	56374586	56377799	ENSMUSP00000066705.3
Pimreg	491.125	0.445437	0.136526	3.26266	0.00110371	0.0120417	ENSMUSG00000020808	ENSMUSG00000020808	11	72042032	72047370	ENSMUSP00000021164.3
Lzts1	258.358	0.445169	0.145801	3.05327	0.00226362	0.0221334	ENSMUSG00000036306	ENSMUSG00000036306	8	69132669	69184225	ENSMUSP00000139117.1
Sh3bgrl2	48.8129	0.444508	0.402885	1.10331	0.269892	0.647898	ENSMUSG00000032261	ENSMUSG00000032261	9	83548327	83638801	ENSMUSP00000140951.1
Itpka	3.96859	0.442154	1.28635	0.343728	0.731051	NA	ENSMUSG00000027296	ENSMUSG00000027296	2	119742337	119751263	ENSMUSP00000028758.7
Asap3	3.96082	0.442014	1.28073	0.345128	0.729998	NA	ENSMUSG00000036995	ENSMUSG00000036995	4	136206365	136245216	ENSMUSP00000041899.7
Gdpd1	39.3761	0.441172	0.345448	1.2771	0.201567	0.562881	ENSMUSG00000061666	ENSMUSG00000061666	11	87033867	87074062	ENSMUSP00000020804.7
Necab3	23.9647	0.441171	0.52107	0.846665	0.397182	0.769111	ENSMUSG00000027489	ENSMUSG00000027489	2	154544399	154558890	ENSMUSP00000105338.2
Mypop	19.5243	0.440683	0.520365	0.846873	0.397066	0.769111	ENSMUSG00000048481	ENSMUSG00000048481	7	18991245	19001766	ENSMUSP00000058718.8
Ptgir	19.2376	0.440626	0.542842	0.811702	0.416963	0.78232	ENSMUSG00000043017	ENSMUSG00000043017	7	16906490	16910905	ENSMUSP00000083270.5
Gpsm2	410.098	0.438938	0.143961	3.04901	0.00229597	0.0223452	ENSMUSG00000027883	ENSMUSG00000027883	3	108678638	108722309	ENSMUSP00000029482.8
Gtf2ird1	65.6256	0.438914	0.275029	1.59588	0.110516	0.398465	ENSMUSG00000023079	ENSMUSG00000023079	5	134357656	134456716	ENSMUSP00000106875.1
Ly6g	30.4105	0.438842	0.461148	0.95163	0.341285	0.72131	ENSMUSG00000022582	ENSMUSG00000022582	15	75155240	75159126	ENSMUSP00000140173.1
Kbtbd6	13.1913	0.438785	0.669861	0.655039	0.512443	0.835101	ENSMUSG00000075502	ENSMUSG00000075502	14	79451835	79454818	ENSMUSP00000154099.1
Cacna1b	13.8832	0.438553	0.658848	0.665636	0.505644	0.83292	ENSMUSG00000004113	ENSMUSG00000004113	2	24603887	24763152	ENSMUSP00000063236.7
9430015G10Rik	400.945	0.437531	0.133163	3.28569	0.00101732	0.0112219	ENSMUSG00000059939	ENSMUSG00000059939	4	156109982	156127265	ENSMUSP00000072366.6
Gla	154.144	0.437427	0.182139	2.40161	0.0163232	0.108468	ENSMUSG00000031266	ENSMUSG00000031266	X	134588149	134601125	ENSMUSP00000033621.7
Slc4a3	10.7783	0.434973	0.656426	0.662639	0.507562	0.833815	ENSMUSG00000006576	ENSMUSG00000006576	1	75546266	75562172	ENSMUSP00000116747.1
Stxbp4	79.5335	0.434463	0.25462	1.70632	0.0879488	0.344909	ENSMUSG00000020546	ENSMUSG00000020546	11	90476492	90638084	ENSMUSP00000116191.1
Sh3pxd2a	138.607	0.434328	0.236566	1.83597	0.066362	0.290422	ENSMUSG00000053617	ENSMUSG00000053617	19	47260174	47464401	ENSMUSP00000080325.2
Gm9833	46.7663	0.433861	0.324187	1.3383	0.180798	0.530929	ENSMUSG00000049230	ENSMUSG00000049230	3	10088110	10092565	ENSMUSP00000058811.7
Cpeb2	141.843	0.433063	0.202917	2.13418	0.0328278	0.180445	ENSMUSG00000039782	ENSMUSG00000039782	5	43233170	43289724	ENSMUSP00000130921.2
Tanc2	169.362	0.432114	0.193617	2.2318	0.0256285	0.153239	ENSMUSG00000053580	ENSMUSG00000053580	11	105589986	105929304	ENSMUSP00000129877.1
Plcd3	3.59097	0.431447	1.21047	0.35643	0.721519	NA	ENSMUSG00000020937	ENSMUSG00000020937	11	103070304	103101658	ENSMUSP00000117455.1
Itgax	14.0493	0.431438	0.84422	0.51105	0.609316	0.880886	ENSMUSG00000030789	ENSMUSG00000030789	7	128129547	128150657	ENSMUSP00000033053.6
Rbm4	91.4014	0.431436	0.26551	1.62493	0.104177	0.383007	ENSMUSG00000094936	ENSMUSG00000094936	19	4784293	4793901	ENSMUSP00000137345.1
Ank1	5.40753	0.430561	1.17852	0.365341	0.714857	NA	ENSMUSG00000031543	ENSMUSG00000031543	8	22974844	23150497	ENSMUSP00000106316.2
Depdc1b	196.033	0.430054	0.319113	1.34766	0.177768	0.527785	ENSMUSG00000021697	ENSMUSG00000021697	13	108316332	108407782	ENSMUSP00000059291.5
Xpnpep2	6.12368	0.429927	0.916049	0.469328	0.638835	NA	ENSMUSG00000037005	ENSMUSG00000037005	X	48108725	48136981	ENSMUSP00000076951.4
Dnah3	5.57062	0.429773	0.914214	0.470101	0.638283	NA	ENSMUSG00000052273	ENSMUSG00000052273	7	119922671	120095280	ENSMUSP00000151144.1
Fndc3c1	19.0501	0.428824	0.494505	0.867178	0.385844	0.759852	ENSMUSG00000033737	ENSMUSG00000033737	X	106420041	106485401	ENSMUSP00000038678.7
Ccl25	30.331	0.428178	0.426484	1.00397	0.315392	0.69796	ENSMUSG00000023235	ENSMUSG00000023235	8	4325210	4360020	ENSMUSP00000140747.1
Pde1b	285.728	0.427982	0.154152	2.77636	0.00549721	0.0460277	ENSMUSG00000022489	ENSMUSG00000022489	15	103503034	103530052	ENSMUSP00000153865.1
Hrh2	88.118	0.427875	0.358598	1.19319	0.232796	0.60571	ENSMUSG00000034987	ENSMUSG00000034987	13	54192129	54236180	ENSMUSP00000038170.3
Lrfn1	35.7214	0.427604	0.362851	1.17846	0.238615	0.613145	ENSMUSG00000030600	ENSMUSG00000030600	7	28451980	28468242	ENSMUSP00000140537.1
Casp6	233.284	0.425793	0.162121	2.62638	0.00862983	0.0661074	ENSMUSG00000027997	ENSMUSG00000027997	3	129901425	129914103	ENSMUSP00000029626.8
Megf11	150.953	0.425703	0.230598	1.84609	0.0648796	0.287495	ENSMUSG00000036466	ENSMUSG00000036466	9	64385626	64709205	ENSMUSP00000091349.2
2310009B15Rik	32.8028	0.425038	0.393155	1.08109	0.279655	0.657398	ENSMUSG00000079283	ENSMUSG00000079283	1	138851983	138856852	ENSMUSP00000107656.1
Cemip	35.2462	0.424531	0.457369	0.928202	0.353303	0.731466	ENSMUSG00000052353	ENSMUSG00000052353	7	83932857	84086502	ENSMUSP00000063277.5
Ctdspl	23.7519	0.424444	0.543588	0.780821	0.434908	0.793361	ENSMUSG00000047409	ENSMUSG00000047409	9	118926453	119043998	ENSMUSP00000072852.5
Gipr	31.8504	0.422359	0.390168	1.08251	0.279028	0.657398	ENSMUSG00000030406	ENSMUSG00000030406	7	19156061	19166127	ENSMUSP00000092384.3
Rilp	3.06771	0.421352	1.27641	0.330107	0.741319	NA	ENSMUSG00000038195	ENSMUSG00000038195	11	75510094	75513168	ENSMUSP00000037238.6
F3	9.62504	0.421292	0.700714	0.601233	0.547685	0.855736	ENSMUSG00000028128	ENSMUSG00000028128	3	121723537	121735048	ENSMUSP00000029771.8
Hsf4	45.5784	0.421256	0.355752	1.18413	0.236363	0.611033	ENSMUSG00000033249	ENSMUSG00000033249	8	105269801	105275845	ENSMUSP00000133532.1
Rab19	248.221	0.421074	0.239543	1.75782	0.0787781	0.322711	ENSMUSG00000029923	ENSMUSG00000029923	6	39381175	39390380	ENSMUSP00000031986.4
Ankrd29	34.3092	0.421051	0.417481	1.00855	0.31319	0.695815	ENSMUSG00000057766	ENSMUSG00000057766	18	12252362	12305797	ENSMUSP00000114028.1
Cenpu	79.454	0.419907	0.26287	1.59739	0.110178	0.397584	ENSMUSG00000031629	ENSMUSG00000031629	8	46552028	46580007	ENSMUSP00000034045.7
Tmc4	64.4108	0.419436	0.298692	1.40424	0.160247	0.496907	ENSMUSG00000019734	ENSMUSG00000019734	7	3665790	3677553	ENSMUSP00000043853.8
Tmem106a	119.673	0.419149	0.223563	1.87486	0.060812	0.275624	ENSMUSG00000034947	ENSMUSG00000034947	11	101582242	101591788	ENSMUSP00000045832.7
P2ry2	17.2835	0.418539	0.518016	0.807965	0.419111	0.78327	ENSMUSG00000032860	ENSMUSG00000032860	7	100996568	101012866	ENSMUSP00000036765.3
Il20rb	38.83	0.418146	0.381965	1.09473	0.273637	0.653062	ENSMUSG00000044244	ENSMUSG00000044244	9	100457719	100486788	ENSMUSP00000096057.3
Tirap	228.439	0.418051	0.155821	2.6829	0.00729867	0.0578443	ENSMUSG00000032041	ENSMUSG00000032041	9	35184551	35200291	ENSMUSP00000135435.1
Mex3a	121.802	0.417469	0.204161	2.0448	0.0408748	0.211964	ENSMUSG00000074480	ENSMUSG00000074480	3	88532395	88541396	ENSMUSP00000134222.1
Pqlc2	85.6938	0.415378	0.258082	1.60948	0.107512	0.390849	ENSMUSG00000028744	ENSMUSG00000028744	4	139294029	139310708	ENSMUSP00000121362.2
Wdr35	63.3103	0.41522	0.279093	1.48775	0.136817	0.45177	ENSMUSG00000066643	ENSMUSG00000066643	12	8973892	9028847	ENSMUSP00000082895.6
Igfbp4	808.945	0.414872	0.150386	2.75872	0.00580283	0.0482961	ENSMUSG00000017493	ENSMUSG00000017493	11	99041244	99054392	ENSMUSP00000017637.6
Hyls1	167.964	0.414115	0.201788	2.05223	0.0401471	0.209592	ENSMUSG00000050555	ENSMUSG00000050555	9	35560820	35570398	ENSMUSP00000110762.3
Akap7	33.3116	0.414089	0.397961	1.04053	0.298096	0.677894	ENSMUSG00000039166	ENSMUSG00000039166	10	25169090	25307870	ENSMUSP00000097590.2
Kmo	73.8937	0.4136	0.298788	1.38426	0.166279	0.508163	ENSMUSG00000039783	ENSMUSG00000039783	1	175620381	175662116	ENSMUSP00000122943.1
Cdh15	1.10689	0.412947	4.66685	0.0884852	0.929491	NA	ENSMUSG00000031962	ENSMUSG00000031962	8	122847966	122867397	ENSMUSP00000034443.5
Epb41l1	24.542	0.412426	0.476168	0.866136	0.386416	0.760238	ENSMUSG00000027624	ENSMUSG00000027624	2	156420909	156543214	ENSMUSP00000099426.3
Abcg2	141.86	0.412266	0.19773	2.085	0.0370693	0.197373	ENSMUSG00000029802	ENSMUSG00000029802	6	58584523	58695676	ENSMUSP00000120940.1
Cenph	179.77	0.412058	0.188605	2.18477	0.0289059	0.166266	ENSMUSG00000045273	ENSMUSG00000045273	13	100759674	100775899	ENSMUSP00000074988.3
Aunip	104.431	0.411874	0.231099	1.78224	0.0747096	0.312701	ENSMUSG00000078521	ENSMUSG00000078521	4	134510999	134523927	ENSMUSP00000101492.2
Mylip	99.0703	0.4118	0.393964	1.04527	0.295897	0.676249	ENSMUSG00000038175	ENSMUSG00000038175	13	45389742	45412022	ENSMUSP00000047403.9
Ptbp2	227.216	0.411221	0.307275	1.33829	0.180803	0.530929	ENSMUSG00000028134	ENSMUSG00000028134	3	119718742	119784466	ENSMUSP00000143510.1
Ska1	139.768	0.411164	0.220778	1.86234	0.0625553	0.281091	ENSMUSG00000036223	ENSMUSG00000036223	18	74195299	74207818	ENSMUSP00000049156.8
Tnfrsf12a	17.1985	0.411131	0.529528	0.77641	0.437507	0.793964	ENSMUSG00000023905	ENSMUSG00000023905	17	23675445	23677468	ENSMUSP00000024698.8
Grhl3	14.4532	0.411056	0.82345	0.499187	0.617648	0.883443	ENSMUSG00000037188	ENSMUSG00000037188	4	135541888	135573630	ENSMUSP00000101481.1
Nsl1	268.973	0.410656	0.156177	2.62943	0.00855277	0.0656168	ENSMUSG00000062510	ENSMUSG00000062510	1	191063012	191086474	ENSMUSP00000076220.5
Adnp	27.0235	0.410487	0.485851	0.844883	0.398176	0.769369	ENSMUSG00000051149	ENSMUSG00000051149	2	168180986	168207112	ENSMUSP00000056809.4
Dach2	16.356	0.409176	0.577794	0.708168	0.478841	0.817476	ENSMUSG00000025592	ENSMUSG00000025592	X	113297510	113836386	ENSMUSP00000109007.1
Caskin2	105.934	0.409049	0.24207	1.6898	0.0910668	0.352011	ENSMUSG00000034471	ENSMUSG00000034471	11	115799183	115813639	ENSMUSP00000041328.4
Fancb	112.947	0.408923	0.221042	1.84998	0.0643168	0.285881	ENSMUSG00000047757	ENSMUSG00000047757	X	164980592	164997272	ENSMUSP00000128141.1
Cltb	238.875	0.408347	0.151092	2.70264	0.00687918	0.0551702	ENSMUSG00000047547	ENSMUSG00000047547	13	54592401	54611344	ENSMUSP00000089198.4
Cdca5	403.993	0.408184	0.133686	3.05329	0.00226345	0.0221334	ENSMUSG00000024791	ENSMUSG00000024791	19	6084983	6091777	ENSMUSP00000025704.2
Cabyr	6.70337	0.408179	0.814997	0.500836	0.616487	NA	ENSMUSG00000024430	ENSMUSG00000024430	18	12740322	12755260	ENSMUSP00000157280.1
Zfp182	202.065	0.407259	0.184269	2.21013	0.0270963	0.158998	ENSMUSG00000054737	ENSMUSG00000054737	X	21028939	21062316	ENSMUSP00000110989.2
Myo15	5.08286	0.406928	1.00662	0.404252	0.686027	NA	ENSMUSG00000042678	ENSMUSG00000042678	11	60469339	60528369	ENSMUSP00000071777.2
Rnft2	9.78996	0.406556	0.842545	0.482533	0.629427	0.88969	ENSMUSG00000032850	ENSMUSG00000032850	5	118190736	118245116	ENSMUSP00000112903.1
Hsd3b7	39.7917	0.406107	0.373951	1.08599	0.277483	0.657108	ENSMUSG00000042289	ENSMUSG00000042289	7	127800604	127803802	ENSMUSP00000036245.5
Atp10d	112.398	0.404728	0.26463	1.52941	0.126162	0.430987	ENSMUSG00000046808	ENSMUSG00000046808	5	72203329	72298775	ENSMUSP00000143594.1
Chrm4	10.4468	0.403447	0.686523	0.587666	0.556756	0.859471	ENSMUSG00000040495	ENSMUSG00000040495	2	91927249	91928688	ENSMUSP00000040808.3
Tmem108	82.4722	0.403092	0.296268	1.36056	0.173652	0.520232	ENSMUSG00000042757	ENSMUSG00000042757	9	103482947	103761837	ENSMUSP00000046021.8
Echdc2	104.945	0.402802	0.242831	1.65878	0.0971608	0.36575	ENSMUSG00000028601	ENSMUSG00000028601	4	108165437	108179308	ENSMUSP00000051268.6
Zfp948	117.504	0.402392	0.216708	1.85684	0.0633339	0.282884	ENSMUSG00000067931	ENSMUSG00000067931	17	21567008	21588699	ENSMUSP00000086166.5
Cd300a	3.88132	0.401269	1.12848	0.355584	0.722152	NA	ENSMUSG00000034652	ENSMUSG00000034652	11	114890041	114904654	ENSMUSP00000102192.2
Dusp10	126.53	0.400985	0.234179	1.7123	0.086841	0.342104	ENSMUSG00000039384	ENSMUSG00000039384	1	184013302	184075636	ENSMUSP00000121433.1
Tex9	238.173	0.400906	0.171105	2.34304	0.0191274	0.123289	ENSMUSG00000090626	ENSMUSG00000090626	9	72450394	72492212	ENSMUSP00000138844.1
Csgalnact1	125.518	0.399655	0.207858	1.92274	0.0545132	0.255723	ENSMUSG00000036356	ENSMUSG00000036356	8	68356781	68735146	ENSMUSP00000077459.6
Mrgpre	41.0872	0.399637	0.444093	0.899894	0.368176	0.743358	ENSMUSG00000048965	ENSMUSG00000048965	7	143778363	143784500	ENSMUSP00000058000.8
Arvcf	16.0671	0.398026	0.576697	0.690182	0.49008	0.823729	ENSMUSG00000000325	ENSMUSG00000000325	16	18348182	18407076	ENSMUSP00000111278.2
Ercc6l	353.56	0.397406	0.13336	2.97996	0.00288289	0.0271866	ENSMUSG00000051220	ENSMUSG00000051220	X	102141716	102157091	ENSMUSP00000050592.2
4931428F04Rik	149.225	0.397382	0.213554	1.8608	0.0627722	0.281623	ENSMUSG00000014837	ENSMUSG00000014837	8	105280409	105289864	ENSMUSP00000148562.1
Xlr3a	6.45423	0.396908	0.891217	0.445355	0.656063	NA	ENSMUSG00000057836	ENSMUSG00000057836	X	73086293	73097095	ENSMUSP00000110170.2
Kank1	8.05604	0.395907	0.817366	0.484369	0.628124	0.88969	ENSMUSG00000032702	ENSMUSG00000032702	19	25236975	25434496	ENSMUSP00000042177.8
Tspear	6.43444	0.39545	0.971511	0.407046	0.683974	NA	ENSMUSG00000069581	ENSMUSG00000069581	10	77686569	77887021	ENSMUSP00000090020.3
1700029J07Rik	12.9404	0.394351	0.63141	0.624557	0.532262	0.846145	ENSMUSG00000071103	ENSMUSG00000071103	8	45953606	45975440	ENSMUSP00000092961.1
Fcmr	38.8927	0.394306	0.363238	1.08553	0.277686	0.657398	ENSMUSG00000042474	ENSMUSG00000042474	1	130865669	130880791	ENSMUSP00000048303.5
Naaladl1	7.88398	0.394163	0.887466	0.444145	0.656938	0.898686	ENSMUSG00000054999	ENSMUSG00000054999	19	6105782	6115792	ENSMUSP00000044231.3
Ttbk2	117.648	0.393732	0.234734	1.67735	0.0934731	0.357339	ENSMUSG00000090100	ENSMUSG00000090100	2	120732816	120850604	ENSMUSP00000055032.7
Zfp992	84.3876	0.393496	0.279941	1.40564	0.159832	0.495838	ENSMUSG00000070605	ENSMUSG00000070605	4	146449023	146470292	ENSMUSP00000101359.2
Erg	9.40733	0.392991	1.03354	0.380236	0.70377	0.916392	ENSMUSG00000040732	ENSMUSG00000040732	16	95359169	95586593	ENSMUSP00000156669.1
Ift81	5.34574	0.392666	1.06226	0.369653	0.711641	NA	ENSMUSG00000029469	ENSMUSG00000029469	5	122550204	122614518	ENSMUSP00000031426.7
Paqr8	26.8098	0.39214	0.544397	0.720319	0.471328	0.814872	ENSMUSG00000025931	ENSMUSG00000025931	1	20890606	20939650	ENSMUSP00000141054.1
Tmem86a	9.53437	0.392088	0.877433	0.446858	0.654978	0.897762	ENSMUSG00000010307	ENSMUSG00000010307	7	47050601	47054777	ENSMUSP00000010451.5
Col9a3	14.7875	0.391677	0.612088	0.639902	0.522236	0.84017	ENSMUSG00000027570	ENSMUSG00000027570	2	180597790	180622189	ENSMUSP00000128718.1
Eps8	304.44	0.391669	0.158091	2.47749	0.0132308	0.0920065	ENSMUSG00000015766	ENSMUSG00000015766	6	137477245	137654876	ENSMUSP00000052776.6
Mss51	38.7092	0.390997	0.443895	0.880833	0.378408	0.752265	ENSMUSG00000021815	ENSMUSG00000021815	14	20482867	20496901	ENSMUSP00000022353.3
Pou5f1	2.07126	0.388239	1.73081	0.22431	0.822516	NA	ENSMUSG00000024406	ENSMUSG00000024406	17	35506018	35510772	ENSMUSP00000025271.9
Nme4	95.0807	0.387273	0.228163	1.69735	0.0896298	0.348552	ENSMUSG00000024177	ENSMUSG00000024177	17	26091734	26095602	ENSMUSP00000157701.1
Atat1	83.9693	0.387163	0.270958	1.42887	0.153041	0.483898	ENSMUSG00000024426	ENSMUSG00000024426	17	35897595	35910075	ENSMUSP00000056383.5
Ncam2	54.9379	0.387119	0.417536	0.927152	0.353848	0.731466	ENSMUSG00000022762	ENSMUSG00000022762	16	81200697	81626828	ENSMUSP00000049390.7
Cand2	51.2492	0.386246	0.363117	1.0637	0.287467	0.666809	ENSMUSG00000030319	ENSMUSG00000030319	6	115774538	115805557	ENSMUSP00000075377.5
Trip6	40.563	0.385474	0.378343	1.01885	0.308274	0.691771	ENSMUSG00000023348	ENSMUSG00000023348	5	137309654	137314404	ENSMUSP00000024119.9
Aoc2	134.534	0.385407	0.208358	1.84973	0.0643521	0.285912	ENSMUSG00000078651	ENSMUSG00000078651	11	101325063	101329702	ENSMUSP00000040255.7
Kif17	19.0199	0.38495	0.656618	0.586262	0.557699	0.859471	ENSMUSG00000028758	ENSMUSG00000028758	4	138250435	138301967	ENSMUSP00000101444.1
Gm14139	1.54122	0.384614	1.76365	0.218078	0.827368	NA	ENSMUSG00000079009	ENSMUSG00000079009	2	150181755	150193279	ENSMUSP00000105552.1
Camsap3	6.2384	0.384252	0.918253	0.41846	0.675611	NA	ENSMUSG00000044433	ENSMUSG00000044433	8	3587293	3609075	ENSMUSP00000058958.7
Exd1	9.4728	0.383655	0.777619	0.493371	0.62175	0.8859	ENSMUSG00000048647	ENSMUSG00000048647	2	119516505	119547627	ENSMUSP00000054980.2
Insrr	183.565	0.383155	0.172291	2.22388	0.0261566	0.155251	ENSMUSG00000005640	ENSMUSG00000005640	3	87796951	87816101	ENSMUSP00000029711.2
Pik3cb	140.321	0.383139	0.204126	1.87697	0.0605224	0.274956	ENSMUSG00000032462	ENSMUSG00000032462	9	99036654	99140621	ENSMUSP00000035037.7
Asb16	6.74052	0.382969	0.869045	0.440678	0.659446	NA	ENSMUSG00000034768	ENSMUSG00000034768	11	102268743	102279462	ENSMUSP00000038450.4
Ccdc18	121.417	0.38263	0.241178	1.5865	0.112626	0.403761	ENSMUSG00000056531	ENSMUSG00000056531	5	108132875	108233628	ENSMUSP00000142963.1
Aff3	237.585	0.382145	0.182732	2.09129	0.0365022	0.195126	ENSMUSG00000037138	ENSMUSG00000037138	1	38177326	38664955	ENSMUSP00000092637.2
Prx	36.7147	0.381522	0.472823	0.806902	0.419723	0.78327	ENSMUSG00000053198	ENSMUSG00000053198	7	27497388	27520214	ENSMUSP00000159082.1
Trbj1-3	120.626	0.380933	0.254311	1.4979	0.134159	0.44828	ENSMUSG00000076485	ENSMUSG00000076485	6	41534323	41534376	ENSMUSP00000141903.1
Esco2	427.503	0.380524	0.128225	2.96764	0.00300095	0.0280117	ENSMUSG00000022034	ENSMUSG00000022034	14	65819038	65833994	ENSMUSP00000022613.9
Atp7a	198.897	0.380007	0.167944	2.2627	0.0236543	0.144089	ENSMUSG00000033792	ENSMUSG00000033792	X	106027276	106124926	ENSMUSP00000058840.6
Ckap2	407.92	0.379787	0.127853	2.97049	0.00297329	0.0278308	ENSMUSG00000037725	ENSMUSG00000037725	8	22168160	22185819	ENSMUSP00000039518.7
Gm11992	4.22525	0.378205	1.15763	0.326707	0.743889	NA	ENSMUSG00000040978	ENSMUSG00000040978	11	9048594	9069356	ENSMUSP00000039806.4
Tedc1	335.187	0.37766	0.1402	2.69372	0.00706592	0.0563529	ENSMUSG00000037466	ENSMUSG00000037466	12	113156421	113166048	ENSMUSP00000035351.8
Tmem144	11.7221	0.377551	0.65295	0.578224	0.563113	0.861319	ENSMUSG00000027956	ENSMUSG00000027956	3	79812564	79852773	ENSMUSP00000029568.1
Rell2	65.7746	0.377295	0.319658	1.18031	0.237879	0.612217	ENSMUSG00000044024	ENSMUSG00000044024	18	37955079	37959179	ENSMUSP00000127234.2
Denn2b	11.5981	0.376853	0.687972	0.547773	0.583847	0.871473	ENSMUSG00000031024	ENSMUSG00000031024	7	109523911	109703605	ENSMUSP00000081789.3
Nemp2	357.17	0.376498	0.157312	2.39332	0.0166968	0.110737	ENSMUSG00000043015	ENSMUSG00000043015	1	52630703	52651919	ENSMUSP00000129351.1
Olfr524	13.9671	0.376431	0.955836	0.393824	0.693711	0.912432	ENSMUSG00000050366	ENSMUSG00000050366	7	140198499	140205964	ENSMUSP00000150970.1
Elmo3	73.6714	0.376352	0.272224	1.38251	0.166816	0.509028	ENSMUSG00000014791	ENSMUSG00000014791	8	105305601	105310760	ENSMUSP00000148595.1
Nat14	10.3027	0.376187	0.735962	0.51115	0.609246	0.880886	ENSMUSG00000035285	ENSMUSG00000035285	7	4922028	4925006	ENSMUSP00000146577.1
Depdc1a	82.5434	0.37532	0.295827	1.26871	0.204543	0.566484	ENSMUSG00000028175	ENSMUSG00000028175	3	159495433	159529955	ENSMUSP00000113216.1
Tnfsf10	456.222	0.374425	0.117354	3.19056	0.00141999	0.0148341	ENSMUSG00000039304	ENSMUSG00000039304	3	27317028	27342427	ENSMUSP00000040271.5
Dnph1	101.503	0.373057	0.21491	1.73587	0.0825863	0.332622	ENSMUSG00000040658	ENSMUSG00000040658	17	46496711	46499624	ENSMUSP00000045283.6
Ankrd63	1.31577	0.372416	1.88976	0.197071	0.843772	NA	ENSMUSG00000078137	ENSMUSG00000078137	2	118699103	118703963	ENSMUSP00000100542.1
Fam199x	257.706	0.372334	0.145597	2.55729	0.0105491	0.0775681	ENSMUSG00000042595	ENSMUSG00000042595	X	137049594	137082503	ENSMUSP00000045544.7
Slc25a25	146.24	0.37196	0.196802	1.89002	0.0587551	0.269405	ENSMUSG00000026819	ENSMUSG00000026819	2	32414487	32451445	ENSMUSP00000060581.7
Bard1	381.197	0.371907	0.141974	2.61954	0.00880491	0.0670917	ENSMUSG00000026196	ENSMUSG00000026196	1	71027498	71103146	ENSMUSP00000027393.7
Tmem176b	158.602	0.371395	0.249339	1.48952	0.13635	0.451541	ENSMUSG00000029810	ENSMUSG00000029810	6	48833818	48841496	ENSMUSP00000131064.1
Ddx43	8.97723	0.37092	1.03212	0.359376	0.719314	0.921405	ENSMUSG00000070291	ENSMUSG00000070291	9	78395777	78423587	ENSMUSP00000108994.1
D3Ertd751e	111.547	0.370702	0.248614	1.49108	0.135942	0.45065	ENSMUSG00000025766	ENSMUSG00000025766	3	41742611	41803320	ENSMUSP00000113139.2
Ube2cbp	51.0011	0.370379	0.322078	1.14997	0.250158	0.626856	ENSMUSG00000032415	ENSMUSG00000032415	9	86307306	86464950	ENSMUSP00000034986.7
Mettl8	129.134	0.370028	0.208235	1.77697	0.075573	0.314601	ENSMUSG00000041975	ENSMUSG00000041975	2	70964561	71055583	ENSMUSP00000097615.2
Tns3	19.8203	0.369995	0.57347	0.645186	0.518806	0.838289	ENSMUSG00000020422	ENSMUSG00000020422	11	8431652	8664681	ENSMUSP00000158873.1
Chtf18	381.965	0.369983	0.127191	2.90888	0.00362726	0.0327766	ENSMUSG00000019214	ENSMUSG00000019214	17	25718926	25727419	ENSMUSP00000131366.1
Mast1	4.32306	0.369406	1.1063	0.333911	0.738447	NA	ENSMUSG00000053693	ENSMUSG00000053693	8	84911903	84937359	ENSMUSP00000105363.2
Artn	2.04191	0.36768	1.57877	0.232889	0.815847	NA	ENSMUSG00000028539	ENSMUSG00000028539	4	117926162	117929763	ENSMUSP00000064521.2
Usp54	118.968	0.367311	0.212669	1.72715	0.0841412	0.335533	ENSMUSG00000034235	ENSMUSG00000034235	14	20548912	20641063	ENSMUSP00000022356.4
Efna4	1.92086	0.367071	1.58997	0.230866	0.817419	NA	ENSMUSG00000028040	ENSMUSG00000028040	3	89333390	89338028	ENSMUSP00000029674.7
Klrg2	19.4769	0.366997	0.513039	0.71534	0.474399	0.815534	ENSMUSG00000071537	ENSMUSG00000071537	6	38625693	38637242	ENSMUSP00000144581.1
Slc15a1	161.39	0.366927	0.198885	1.84492	0.0650494	0.287742	ENSMUSG00000025557	ENSMUSG00000025557	14	121459621	121505252	ENSMUSP00000085728.6
Csrp2	41.7651	0.36655	0.389713	0.940563	0.346929	0.725943	ENSMUSG00000020186	ENSMUSG00000020186	10	110919789	110939622	ENSMUSP00000020403.5
Masp2	2.96831	0.366347	1.27145	0.288135	0.773244	NA	ENSMUSG00000028979	ENSMUSG00000028979	4	148602554	148615499	ENSMUSP00000101326.2
Ccdc34	164.021	0.366054	0.199866	1.8315	0.0670265	0.292255	ENSMUSG00000027160	ENSMUSG00000027160	2	110017817	110173360	ENSMUSP00000028580.5
Mcam	8.33897	0.366011	1.07666	0.339952	0.733893	0.926225	ENSMUSG00000032135	ENSMUSG00000032135	9	44134469	44142727	ENSMUSP00000121090.1
Lrrk2	16.5031	0.365858	0.535527	0.683174	0.494497	0.82643	ENSMUSG00000036273	ENSMUSG00000036273	15	91673175	91816120	ENSMUSP00000052584.6
Slc29a2	95.3382	0.365439	0.221787	1.6477	0.0994141	0.371285	ENSMUSG00000024891	ENSMUSG00000024891	19	5023860	5031972	ENSMUSP00000157780.1
Gm10184	31.0007	0.365416	0.429857	0.850089	0.395276	0.767188	ENSMUSG00000066878	ENSMUSG00000066878	17	89908462	89910449	ENSMUSP00000137310.1
Eme1	254.449	0.365141	0.169512	2.15406	0.0312351	0.175624	ENSMUSG00000039055	ENSMUSG00000039055	11	94644996	94653964	ENSMUSP00000036361.4
Tnip2	285.686	0.364378	0.132213	2.75599	0.0058515	0.0485107	ENSMUSG00000059866	ENSMUSG00000059866	5	34496087	34513991	ENSMUSP00000030991.7
Gm28043	52.5731	0.36419	0.314258	1.15889	0.246501	0.623162	ENSMUSG00000098374	ENSMUSG00000098374	17	29614876	29703359	ENSMUSP00000117838.1
Rimbp3	1.64618	0.364061	1.67722	0.217062	0.82816	NA	ENSMUSG00000071636	ENSMUSG00000071636	16	17208603	17213982	ENSMUSP00000127909.1
Dnajb13	17.4556	0.363712	0.597852	0.608364	0.542946	0.853035	ENSMUSG00000030708	ENSMUSG00000030708	7	100501716	100514960	ENSMUSP00000147019.1
Atp7b	77.1987	0.363697	0.267658	1.35881	0.174206	0.521272	ENSMUSG00000006567	ENSMUSG00000006567	8	21992785	22060305	ENSMUSP00000006742.4
Sv2a	64.3049	0.363137	0.331849	1.09429	0.27383	0.653213	ENSMUSG00000038486	ENSMUSG00000038486	3	96181151	96195521	ENSMUSP00000037576.8
Dna2	394.845	0.361976	0.119137	3.03832	0.00237899	0.0230602	ENSMUSG00000036875	ENSMUSG00000036875	10	62947026	62974185	ENSMUSP00000115750.1
[truncated: 9,518 more rows]

## Sheet: 7. Veh vs AGN
external_gene_name	baseMean	log2FoldChange	lfcSE	stat	pvalue	padj	ensembl_gene_id	ensembl_gene_id.1	chromosome_name	start_position	end_position	ensembl_peptide_id_version
Gzmb	167764	0.170189	0.0362167	4.69919	2.61197e-06	6.19559e-05	ENSMUSG00000015437	ENSMUSG00000015437	14	56258838	56262260	ENSMUSP00000015581.4
Eef1a1	88306.4	-0.255446	0.033878	-7.54015	4.69422e-14	5.14374e-12	ENSMUSG00000037742	ENSMUSG00000037742	9	78478449	78489151	ENSMUSP00000042457.8
Actb	85507.6	-0.00610438	0.0343248	-0.177841	0.858848	0.967597	ENSMUSG00000029580	ENSMUSG00000029580	5	142903115	142906754	ENSMUSP00000098066.4
Eef2	83490.4	-0.152713	0.0291709	-5.2351	1.64899e-07	5.09922e-06	ENSMUSG00000034994	ENSMUSG00000034994	10	81176631	81182498	ENSMUSP00000046101.9
Hsp90ab1	54511.5	-0.0310498	0.0325273	-0.954579	0.339791	0.720688	ENSMUSG00000023944	ENSMUSG00000023944	17	45567775	45573271	ENSMUSP00000024739.7
mt-Co1	50805	-0.123093	0.0751225	-1.63857	0.101304	0.376286	ENSMUSG00000064351	ENSMUSG00000064351	MT	5328	6872	ENSMUSP00000080993.1
Il2ra	39290	0.210308	0.0299845	7.0139	2.31759e-12	2.03162e-10	ENSMUSG00000026770	ENSMUSG00000026770	2	11642807	11693193	ENSMUSP00000028111.4
Vim	37930.1	0.0335582	0.0368358	0.91102	0.362285	0.73764	ENSMUSG00000026728	ENSMUSG00000026728	2	13573927	13582826	ENSMUSP00000114742.2
Rpl4	37117.1	-0.166324	0.0360096	-4.61886	3.85847e-06	8.80028e-05	ENSMUSG00000032399	ENSMUSG00000032399	9	64173375	64178666	ENSMUSP00000034966.7
Tmsb4x	34489.4	0.0288719	0.086589	0.333436	0.738805	0.927154	ENSMUSG00000049775	ENSMUSG00000049775	X	167207093	167209315	ENSMUSP00000107795.3
Lcp1	29808.7	-0.0839153	0.0331395	-2.53218	0.0113355	0.0821519	ENSMUSG00000021998	ENSMUSG00000021998	14	75131101	75230842	ENSMUSP00000118721.1
Ldha	29433.1	0.195179	0.0371533	5.25333	1.49375e-07	4.67654e-06	ENSMUSG00000063229	ENSMUSG00000063229	7	46841475	46855627	ENSMUSP00000123356.2
Aldoa	29035	-0.00128625	0.034081	-0.0377408	0.969894	0.991951	ENSMUSG00000030695	ENSMUSG00000030695	7	126795234	126800751	ENSMUSP00000032934.5
Pkm	27928	0.149498	0.0341535	4.37724	1.20191e-05	0.000238043	ENSMUSG00000032294	ENSMUSG00000032294	9	59656368	59679375	ENSMUSP00000034834.9
Scd2	26114.1	0.187905	0.0313765	5.98872	2.11505e-09	1.05034e-07	ENSMUSG00000025203	ENSMUSG00000025203	19	44293674	44306864	ENSMUSP00000026221.5
mt-Cytb	25627.4	-0.107058	0.0710764	-1.50623	0.132007	0.444328	ENSMUSG00000064370	ENSMUSG00000064370	MT	14145	15288	ENSMUSP00000081003.1
Ncl	25300	0.0667669	0.0334972	1.99321	0.0462386	0.229395	ENSMUSG00000026234	ENSMUSG00000026234	1	86344719	86359400	ENSMUSP00000027438.6
Ifng	25178.4	0.262183	0.0372258	7.04305	1.88081e-12	1.71057e-10	ENSMUSG00000055170	ENSMUSG00000055170	10	118441046	118445892	ENSMUSP00000063800.3
mt-Nd1	24279.6	-0.198923	0.0784975	-2.53413	0.0112728	0.0817904	ENSMUSG00000064341	ENSMUSG00000064341	MT	2751	3707	ENSMUSP00000080991.2
B2m	23925.9	-0.205001	0.0437024	-4.69085	2.72074e-06	6.42337e-05	ENSMUSG00000060802	ENSMUSG00000060802	2	122147686	122153083	ENSMUSP00000099534.4
Ccnd2	23578.3	-0.0618132	0.0310493	-1.99081	0.0465023	0.23025	ENSMUSG00000000184	ENSMUSG00000000184	6	127125162	127152193	ENSMUSP00000000188.8
Pabpc1	23508	-0.207102	0.0452687	-4.57494	4.76346e-06	0.00010624	ENSMUSG00000022283	ENSMUSG00000022283	15	36595661	36609668	ENSMUSP00000001809.8
Rplp0	23504.2	-0.107214	0.0345284	-3.1051	0.00190218	0.0190797	ENSMUSG00000067274	ENSMUSG00000067274	5	115559467	115563727	ENSMUSP00000083705.5
Myh9	22094.5	0.117468	0.0326057	3.60267	0.000314968	0.00419999	ENSMUSG00000022443	ENSMUSG00000022443	15	77760587	77842175	ENSMUSP00000016771.6
mt-Nd5	21980.2	-0.132867	0.0411115	-3.23188	0.00122979	0.0132594	ENSMUSG00000064367	ENSMUSG00000064367	MT	11742	13565	ENSMUSP00000081001.2
Laptm5	21178.8	-0.0358254	0.0339582	-1.05499	0.291432	0.670593	ENSMUSG00000028581	ENSMUSG00000028581	4	130913125	130936141	ENSMUSP00000118415.1
Thy1	21172.6	0.0094774	0.0422241	0.224455	0.822404	0.956266	ENSMUSG00000032011	ENSMUSG00000032011	9	44043384	44048579	ENSMUSP00000110489.1
Il2rb	20942.2	0.105483	0.0312506	3.3754	0.000737098	0.00859038	ENSMUSG00000068227	ENSMUSG00000068227	15	78479256	78495271	ENSMUSP00000086820.1
Tubb5	20595.1	0.222876	0.0361994	6.15691	7.41776e-10	4.04208e-08	ENSMUSG00000001525	ENSMUSG00000001525	17	35833921	35838306	ENSMUSP00000001566.8
Tnfrsf9	20500.1	-0.0522513	0.0336154	-1.55439	0.120092	0.41862	ENSMUSG00000028965	ENSMUSG00000028965	4	150914562	150946102	ENSMUSP00000120761.1
Rps3	20067.6	-0.119304	0.0366758	-3.25294	0.00114218	0.0124479	ENSMUSG00000030744	ENSMUSG00000030744	7	99477896	99483738	ENSMUSP00000032998.6
Hspa8	19641.9	-0.094394	0.0395374	-2.38746	0.0169651	0.112148	ENSMUSG00000015656	ENSMUSG00000015656	9	40800984	40810087	ENSMUSP00000015800.9
H2-K1	19033	-0.141	0.0384905	-3.66325	0.000249033	0.00341565	ENSMUSG00000061232	ENSMUSG00000061232	17	33996017	34000347	ENSMUSP00000134004.1
Gzma	18743	0.367436	0.0354169	10.3746	3.23602e-25	1.41836e-22	ENSMUSG00000023132	ENSMUSG00000023132	13	113093825	113100981	ENSMUSP00000153593.1
Eif4g2	17983	-0.0164569	0.034732	-0.473825	0.635625	0.892318	ENSMUSG00000005610	ENSMUSG00000005610	7	111067750	111083030	ENSMUSP00000124551.1
Rpl13a	17340.1	-0.126457	0.0439056	-2.8802	0.00397423	0.035581	ENSMUSG00000074129	ENSMUSG00000074129	7	45125558	45128761	ENSMUSP00000115722.1
Hspa5	17314.4	-0.417401	0.0318718	-13.0962	3.46046e-39	6.97699e-36	ENSMUSG00000026864	ENSMUSG00000026864	2	34771970	34777547	ENSMUSP00000028222.6
Npm1	17255	-0.0446155	0.0375179	-1.18918	0.23437	0.608781	ENSMUSG00000057113	ENSMUSG00000057113	11	33152287	33163206	ENSMUSP00000075067.3
H2-D1	16784.8	-0.0691066	0.0348662	-1.98205	0.0474738	0.233228	ENSMUSG00000073411	ENSMUSG00000073411	17	35262730	35267499	ENSMUSP00000134570.1
Hnrnpa2b1	16302.4	0.00801166	0.0343309	0.233366	0.815477	0.953153	ENSMUSG00000004980	ENSMUSG00000004980	6	51460932	51469894	ENSMUSP00000067491.6
Atp5b	15603.3	0.0408076	0.03516	1.16063	0.245793	0.622215	ENSMUSG00000025393	ENSMUSG00000025393	10	128083273	128090391	ENSMUSP00000026459.5
Rps5	15383	-0.124626	0.0377976	-3.29719	0.000976582	0.0109025	ENSMUSG00000012848	ENSMUSG00000012848	7	12922290	12926686	ENSMUSP00000104179.1
Serpinb9	15079	0.167936	0.0347029	4.83925	1.3033e-06	3.31176e-05	ENSMUSG00000045827	ENSMUSG00000045827	13	33003250	33017957	ENSMUSP00000099002.2
Msn	14932.7	-0.151109	0.0373128	-4.04979	5.12645e-05	0.000858468	ENSMUSG00000031207	ENSMUSG00000031207	X	96096042	96168552	ENSMUSP00000113071.1
mt-Nd2	14889.5	-0.204461	0.0464747	-4.3994	1.08551e-05	0.000217988	ENSMUSG00000064345	ENSMUSG00000064345	MT	3914	4951	ENSMUSP00000080992.1
Rpl8	14743.7	-0.0208926	0.0422137	-0.494925	0.620653	0.885303	ENSMUSG00000003970	ENSMUSG00000003970	15	76904078	76906314	ENSMUSP00000004072.8
Itgal	14470.4	-0.0494711	0.0336598	-1.46974	0.141632	0.460134	ENSMUSG00000030830	ENSMUSG00000030830	7	127296260	127335138	ENSMUSP00000113946.1
Gpi1	13996.8	0.040817	0.034844	1.17142	0.241429	0.616944	ENSMUSG00000036427	ENSMUSG00000036427	7	34201330	34230336	ENSMUSP00000049355.4
Pik3cd	13908.1	0.060311	0.0352194	1.71244	0.0868159	0.342104	ENSMUSG00000039936	ENSMUSG00000039936	4	149649168	149702571	ENSMUSP00000036434.7
Lgals1	13766.5	0.090414	0.0388278	2.32859	0.0198808	0.127008	ENSMUSG00000068220	ENSMUSG00000068220	15	78926725	78930465	ENSMUSP00000086795.5
Coro1a	13675.3	-0.0531629	0.041947	-1.26738	0.205018	0.566709	ENSMUSG00000030707	ENSMUSG00000030707	7	126699773	126707787	ENSMUSP00000101972.1
Eno1	13524.3	0.165289	0.0388495	4.2546	2.09422e-05	0.000385956	ENSMUSG00000063524	ENSMUSG00000063524	4	150236721	150248879	ENSMUSP00000123695.1
Flna	13453.6	0.0450997	0.037601	1.19943	0.230362	0.602407	ENSMUSG00000031328	ENSMUSG00000031328	X	74223461	74249820	ENSMUSP00000123278.1
Tfrc	13362	0.0978623	0.0343872	2.8459	0.00442867	0.0385539	ENSMUSG00000022797	ENSMUSG00000022797	16	32608920	32632794	ENSMUSP00000023486.8
Pfn1	13322.8	0.031528	0.0444327	0.709568	0.477972	0.816989	ENSMUSG00000018293	ENSMUSG00000018293	11	70651850	70654644	ENSMUSP00000018437.2
Cfl1	13226.6	0.0410149	0.0377588	1.08623	0.277376	0.657074	ENSMUSG00000056201	ENSMUSG00000056201	19	5490455	5495201	ENSMUSP00000147514.1
Eif5a	12877.5	0.123097	0.0363001	3.39109	0.000696159	0.008189	ENSMUSG00000078812	ENSMUSG00000078812	11	69916714	69921958	ENSMUSP00000104250.1
Mbnl1	12795.5	-0.0721055	0.0363746	-1.9823	0.0474456	0.233203	ENSMUSG00000027763	ENSMUSG00000027763	3	60472830	60629750	ENSMUSP00000141984.1
Rplp1	12654.2	-0.0528973	0.042378	-1.24822	0.211949	0.575807	ENSMUSG00000007892	ENSMUSG00000007892	9	61913284	61914542	ENSMUSP00000008036.7
Il12rb2	12285.2	0.0722592	0.0359416	2.01046	0.0443822	0.223039	ENSMUSG00000018341	ENSMUSG00000018341	6	67291318	67376188	ENSMUSP00000113267.1
Rpl3	12164.8	-0.0015512	0.0383471	-0.0404514	0.967733	0.991949	ENSMUSG00000060036	ENSMUSG00000060036	15	80077791	80091868	ENSMUSP00000080354.7
P4hb	12143.3	-0.292269	0.0360201	-8.11405	4.89614e-16	6.85527e-14	ENSMUSG00000025130	ENSMUSG00000025130	11	120560298	120573253	ENSMUSP00000026122.4
Rpsa	11905.2	-0.16409	0.0365355	-4.49124	7.08106e-06	0.000151238	ENSMUSG00000032518	ENSMUSG00000032518	9	120127689	120132369	ENSMUSP00000035105.5
Rps9	11700.8	-0.1379	0.0437085	-3.15499	0.00160504	0.0164938	ENSMUSG00000006333	ENSMUSG00000006333	7	3703993	3706897	ENSMUSP00000006496.8
Pdia3	11599.5	-0.295759	0.0419162	-7.05597	1.71399e-12	1.58521e-10	ENSMUSG00000027248	ENSMUSG00000027248	2	121413775	121438687	ENSMUSP00000028683.7
Septin9	11588.1	-0.0291821	0.0364228	-0.801204	0.423014	0.785775	ENSMUSG00000059248	ENSMUSG00000059248	11	117199661	117362325	ENSMUSP00000091435.4
Tpi1	11467.1	0.0498754	0.0369017	1.35158	0.176511	0.525421	ENSMUSG00000023456	ENSMUSG00000023456	6	124810586	124814296	ENSMUSP00000130858.3
Arhgdia	11361.3	0.0224916	0.036683	0.613134	0.539788	0.850915	ENSMUSG00000025132	ENSMUSG00000025132	11	120578104	120581624	ENSMUSP00000101803.3
Eif4g1	11037.7	0.133242	0.0363221	3.66835	0.000244119	0.00336197	ENSMUSG00000045983	ENSMUSG00000045983	16	20668313	20692884	ENSMUSP00000047678.7
Canx	10948.5	-0.108253	0.0385871	-2.80541	0.00502519	0.0427862	ENSMUSG00000020368	ENSMUSG00000020368	11	50293961	50325673	ENSMUSP00000020637.8
Ahnak	10868.4	0.859481	0.0931743	9.22444	2.85047e-20	6.6827e-18	ENSMUSG00000069833	ENSMUSG00000069833	19	8989284	9076914	ENSMUSP00000090633.2
Top2a	10599.6	0.390518	0.0373298	10.4613	1.30054e-25	5.95942e-23	ENSMUSG00000020914	ENSMUSG00000020914	11	98992943	99024189	ENSMUSP00000068896.7
Atp5a1	10583.9	0.0161983	0.0365844	0.442765	0.657936	0.89919	ENSMUSG00000025428	ENSMUSG00000025428	18	77773729	77782869	ENSMUSP00000026495.8
Rac2	10580.7	-0.0191137	0.0423841	-0.450964	0.652016	0.896947	ENSMUSG00000033220	ENSMUSG00000033220	15	78559167	78572783	ENSMUSP00000036384.6
Ddx5	10569.7	-0.095278	0.0349784	-2.72391	0.00645139	0.0524488	ENSMUSG00000020719	ENSMUSG00000020719	11	106780355	106789185	ENSMUSP00000021062.5
Nfkb1	10525.5	0.0431671	0.0341341	1.26463	0.206003	0.567977	ENSMUSG00000028163	ENSMUSG00000028163	3	135584655	135691547	ENSMUSP00000029812.7
Shisa5	10474.5	-0.0687848	0.0384379	-1.78951	0.0735335	0.310034	ENSMUSG00000025647	ENSMUSG00000025647	9	109038565	109057777	ENSMUSP00000107690.5
Fasn	10371.7	0.30362	0.0354005	8.57672	9.7621e-18	1.7893e-15	ENSMUSG00000025153	ENSMUSG00000025153	11	120805846	120824547	ENSMUSP00000052872.7
Hif1a	10324.7	0.0169728	0.0376298	0.451047	0.651955	0.896947	ENSMUSG00000021109	ENSMUSG00000021109	12	73901375	73947530	ENSMUSP00000106088.1
Tln1	10320.6	0.117908	0.0369427	3.19164	0.00141469	0.0148095	ENSMUSG00000028465	ENSMUSG00000028465	4	43531519	43562691	ENSMUSP00000030187.7
Ly6a	10292.1	0.13638	0.0404022	3.37555	0.000736685	0.00859038	ENSMUSG00000075602	ENSMUSG00000075602	15	74994877	74998031	ENSMUSP00000140638.1
mt-Nd4	10274.6	-0.14515	0.0497523	-2.91745	0.00352901	0.0320504	ENSMUSG00000064363	ENSMUSG00000064363	MT	10167	11544	ENSMUSP00000081000.1
Eif4b	10262.9	-0.021218	0.0429133	-0.49444	0.620996	0.885565	ENSMUSG00000058655	ENSMUSG00000058655	15	102073773	102097173	ENSMUSP00000127774.1
Wdr1	9955.51	0.117429	0.0356227	3.29647	0.000979081	0.0109183	ENSMUSG00000005103	ENSMUSG00000005103	5	38526813	38563221	ENSMUSP00000005234.9
Cd53	9770.12	-0.213813	0.0383104	-5.58105	2.3907e-08	8.92616e-07	ENSMUSG00000040747	ENSMUSG00000040747	3	106759921	106790149	ENSMUSP00000035781.8
Rps4x	9729.75	-0.17504	0.0375746	-4.65847	3.18561e-06	7.38255e-05	ENSMUSG00000031320	ENSMUSG00000031320	X	102184941	102189394	ENSMUSP00000033683.7
Myo1g	9700.12	0.0779266	0.0364464	2.13811	0.0325074	0.179566	ENSMUSG00000020437	ENSMUSG00000020437	11	6506548	6520965	ENSMUSP00000003459.3
Ccng1	9671.04	-0.0770356	0.0403879	-1.90739	0.0564695	0.262094	ENSMUSG00000020326	ENSMUSG00000020326	11	40748552	40755311	ENSMUSP00000020576.7
Anxa2	9670.08	-0.0701537	0.0379033	-1.85086	0.0641898	0.285694	ENSMUSG00000032231	ENSMUSG00000032231	9	69453620	69491795	ENSMUSP00000034756.8
Uba1	9655.57	0.0530441	0.0370556	1.43148	0.152294	0.482764	ENSMUSG00000001924	ENSMUSG00000001924	X	20658326	20683179	ENSMUSP00000086626.4
Anxa6	9643.03	-0.100862	0.0407071	-2.47775	0.0132212	0.0920065	ENSMUSG00000018340	ENSMUSG00000018340	11	54979108	55033445	ENSMUSP00000104511.3
Rps2	9592.69	-0.0465619	0.0476079	-0.978029	0.32806	0.709389	ENSMUSG00000044533	ENSMUSG00000044533	17	24718116	24721929	ENSMUSP00000114529.1
Ddb1	9479.49	-0.169974	0.0379551	-4.47828	7.5246e-06	0.000159026	ENSMUSG00000024740	ENSMUSG00000024740	19	10605327	10629819	ENSMUSP00000025649.8
Eef1b2	9405.4	-0.113783	0.0392582	-2.89832	0.00375168	0.0337685	ENSMUSG00000025967	ENSMUSG00000025967	1	63176825	63180486	ENSMUSP00000116492.1
Arhgdib	9345.24	-0.0910813	0.0437823	-2.08032	0.037496	0.199051	ENSMUSG00000030220	ENSMUSG00000030220	6	136923655	136941899	ENSMUSP00000107523.1
Fmnl1	9324.27	-0.0122177	0.0365139	-0.334603	0.737925	0.927154	ENSMUSG00000055805	ENSMUSG00000055805	11	103171107	103198901	ENSMUSP00000046296.5
Serbp1	9293.84	0.0254454	0.0442107	0.575549	0.56492	0.862363	ENSMUSG00000036371	ENSMUSG00000036371	6	67238176	67297736	ENSMUSP00000039110.4
Bhlhe40	9257.19	-0.0134866	0.0357187	-0.377578	0.705744	0.917321	ENSMUSG00000030103	ENSMUSG00000030103	6	108660629	108666925	ENSMUSP00000032194.4
Prrc2a	9208.49	0.289652	0.0385284	7.51788	5.56725e-14	6.03478e-12	ENSMUSG00000024393	ENSMUSG00000024393	17	35149076	35164897	ENSMUSP00000025253.5
Rpl12	9185.11	-0.146997	0.0443825	-3.31206	0.000926126	0.0104784	ENSMUSG00000038900	ENSMUSG00000038900	2	32961559	32965345	ENSMUSP00000117461.1
Rps11	9175.75	-0.156727	0.0486354	-3.22249	0.00127082	0.0136	ENSMUSG00000003429	ENSMUSG00000003429	7	45122379	45124439	ENSMUSP00000003521.8
Rps15	9155.21	-0.0947064	0.0433882	-2.18277	0.029053	0.166695	ENSMUSG00000063457	ENSMUSG00000063457	10	80292453	80294114	ENSMUSP00000069004.7
Ablim1	9129.94	0.229172	0.0394863	5.80385	6.48112e-09	2.76848e-07	ENSMUSG00000025085	ENSMUSG00000025085	19	57032733	57314919	ENSMUSP00000078336.5
Iqgap1	9099.68	0.0495434	0.039605	1.25094	0.210957	0.574493	ENSMUSG00000030536	ENSMUSG00000030536	7	80711583	80825974	ENSMUSP00000145556.1
Calm1	8991.59	-0.133768	0.0426753	-3.13455	0.00172119	0.0174912	ENSMUSG00000001175	ENSMUSG00000001175	12	100199435	100209814	ENSMUSP00000105709.3
Kpnb1	8982.63	0.124556	0.0372304	3.34555	0.000821191	0.00943949	ENSMUSG00000001440	ENSMUSG00000001440	11	97159714	97187881	ENSMUSP00000001479.3
Chd4	8830.97	0.199222	0.0382327	5.21078	1.88046e-07	5.72716e-06	ENSMUSG00000063870	ENSMUSG00000063870	6	125095981	125130591	ENSMUSP00000108011.1
Satb1	8819.87	0.224173	0.0358544	6.25231	4.04435e-10	2.37041e-08	ENSMUSG00000023927	ENSMUSG00000023927	17	51736187	51833290	ENSMUSP00000116006.1
Prpf8	8790.97	0.383902	0.0420163	9.13698	6.42228e-20	1.37751e-17	ENSMUSG00000020850	ENSMUSG00000020850	11	75486816	75509449	ENSMUSP00000018449.4
Serpinb6b	8751.64	-0.16804	0.0370532	-4.53511	5.75723e-06	0.000126446	ENSMUSG00000042842	ENSMUSG00000042842	13	32965209	32979067	ENSMUSP00000105922.2
Eif3a	8730.34	-0.0335896	0.0407684	-0.823914	0.409988	0.777893	ENSMUSG00000024991	ENSMUSG00000024991	19	60761117	60790658	ENSMUSP00000025955.6
Itk	8706.21	-0.150318	0.036412	-4.12824	3.65544e-05	0.000638657	ENSMUSG00000020395	ENSMUSG00000020395	11	46325150	46389515	ENSMUSP00000020664.6
Lgals3	8694.07	-0.0468423	0.0396811	-1.18047	0.237813	0.612217	ENSMUSG00000050335	ENSMUSG00000050335	14	47367751	47386160	ENSMUSP00000118660.2
Rps12	8647.33	-0.218107	0.0508472	-4.28945	1.79113e-05	0.000335621	ENSMUSG00000061983	ENSMUSG00000061983	10	23785183	23787275	ENSMUSP00000151838.1
Ifitm1	8622.45	0.0629345	0.0435741	1.44431	0.148652	0.47498	ENSMUSG00000025491	ENSMUSG00000025491	7	140967221	140969825	ENSMUSP00000101657.2
Nkg7	8592.34	0.0735017	0.0407017	1.80586	0.0709399	0.302643	ENSMUSG00000004612	ENSMUSG00000004612	7	43437073	43438249	ENSMUSP00000068946.2
Rps14	8572.54	-0.0656326	0.0462001	-1.42062	0.155428	0.488959	ENSMUSG00000024608	ENSMUSG00000024608	18	60747098	60778546	ENSMUSP00000158215.1
Actr2	8540.72	-0.0391704	0.0387751	-1.0102	0.312401	0.69506	ENSMUSG00000020152	ENSMUSG00000020152	11	20062304	20112913	ENSMUSP00000000137.7
Esyt1	8479.9	-0.0241066	0.0386951	-0.622988	0.533292	0.8473	ENSMUSG00000025366	ENSMUSG00000025366	10	128509965	128525871	ENSMUSP00000026427.6
Cdk6	8469.55	0.111564	0.0417312	2.67338	0.00750904	0.0589367	ENSMUSG00000040274	ENSMUSG00000040274	5	3341485	3531008	ENSMUSP00000143564.1
Rpl32	8469.33	-0.153904	0.0494572	-3.11186	0.00185912	0.0187231	ENSMUSG00000057841	ENSMUSG00000057841	6	115805505	115808747	ENSMUSP00000080523.3
Hnrnpab	8452.74	0.0869955	0.0409924	2.12224	0.0338179	0.184597	ENSMUSG00000020358	ENSMUSG00000020358	11	51600100	51606847	ENSMUSP00000074238.3
Cct2	8384.94	-0.0376344	0.0414288	-0.908412	0.36366	0.738854	ENSMUSG00000034024	ENSMUSG00000034024	10	117051001	117063814	ENSMUSP00000036288.7
Ly6e	8361.84	0.0645242	0.043027	1.49962	0.133713	0.447232	ENSMUSG00000022587	ENSMUSG00000022587	15	74955051	74959905	ENSMUSP00000140145.1
Actg1	8357.14	-0.0275551	0.0396938	-0.694193	0.487561	0.82195	ENSMUSG00000062825	ENSMUSG00000062825	11	120345690	120348542	ENSMUSP00000071486.6
Arhgef1	8307.25	0.0391005	0.0424757	0.920539	0.357291	0.73423	ENSMUSG00000040940	ENSMUSG00000040940	7	24902912	24926594	ENSMUSP00000113771.1
Caprin1	8247.89	-0.0194009	0.0381318	-0.508784	0.610904	0.881268	ENSMUSG00000027184	ENSMUSG00000027184	2	103762941	103797649	ENSMUSP00000028607.6
Cd8a	8239.65	-0.160274	0.0368632	-4.34781	1.37503e-05	0.000268638	ENSMUSG00000053977	ENSMUSG00000053977	6	71373427	71379173	ENSMUSP00000068123.7
Son	8217.48	0.317243	0.0492401	6.44278	1.17305e-10	7.77992e-09	ENSMUSG00000022961	ENSMUSG00000022961	16	91647506	91679221	ENSMUSP00000112453.1
Rps8	8183.87	-0.166405	0.0450836	-3.69103	0.00022335	0.00312722	ENSMUSG00000047675	ENSMUSG00000047675	4	117153827	117156243	ENSMUSP00000099757.4
Lck	8175.62	0.0693277	0.0383313	1.80864	0.0705062	0.301943	ENSMUSG00000000409	ENSMUSG00000000409	4	129548344	129573641	ENSMUSP00000066209.4
Selplg	8070.37	-0.0101646	0.0438705	-0.231696	0.816774	0.95377	ENSMUSG00000048163	ENSMUSG00000048163	5	113818536	113832644	ENSMUSP00000143912.1
Ctsd	8051.38	0.042602	0.0387268	1.10007	0.271303	0.650417	ENSMUSG00000007891	ENSMUSG00000007891	7	142375911	142388038	ENSMUSP00000121203.1
Macf1	8048.29	1.14389	0.169868	6.73402	1.65037e-11	1.2798e-09	ENSMUSG00000028649	ENSMUSG00000028649	4	123349633	123684360	ENSMUSP00000119600.1
Ero1l	8034.16	-0.176582	0.0384896	-4.58779	4.47962e-06	0.000100801	ENSMUSG00000021831	ENSMUSG00000021831	14	45283087	45318771	ENSMUSP00000022378.7
Eif3c	7973.25	-0.261681	0.0410241	-6.3787	1.78595e-10	1.12526e-08	ENSMUSG00000030738	ENSMUSG00000030738	7	126546455	126566411	ENSMUSP00000032992.4
Stat3	7968.7	0.234745	0.0372641	6.29952	2.98576e-10	1.80236e-08	ENSMUSG00000004040	ENSMUSG00000004040	11	100885098	100939540	ENSMUSP00000099403.1
Hsp90aa1	7935.99	0.0773521	0.0374839	2.06361	0.0390548	0.205165	ENSMUSG00000021270	ENSMUSG00000021270	12	110690605	110702728	ENSMUSP00000091921.4
Nup210	7932.3	0.35793	0.0383781	9.3264	1.09533e-20	2.62905e-18	ENSMUSG00000030091	ENSMUSG00000030091	6	91013068	91116829	ENSMUSP00000032179.7
Hdlbp	7914.61	-0.184944	0.0407906	-4.534	5.78769e-06	0.000126659	ENSMUSG00000034088	ENSMUSG00000034088	1	93405940	93478815	ENSMUSP00000127903.1
Ptbp1	7893.01	0.0372838	0.040191	0.927665	0.353581	0.731466	ENSMUSG00000006498	ENSMUSG00000006498	10	79854427	79864771	ENSMUSP00000126192.1
Eef1g	7854.61	-0.0923066	0.0464228	-1.98839	0.0467689	0.23089	ENSMUSG00000071644	ENSMUSG00000071644	19	8967041	8978479	ENSMUSP00000093955.4
Rps20	7824.91	-0.159342	0.0946718	-1.6831	0.0923558	0.354682	ENSMUSG00000028234	ENSMUSG00000028234	4	3831334	3835665	ENSMUSP00000120528.1
Bcl2	7768.22	-0.109925	0.040107	-2.74079	0.00612917	0.0503161	ENSMUSG00000057329	ENSMUSG00000057329	1	106538178	106714274	ENSMUSP00000108371.1
Gnas	7745.93	-0.125457	0.0401829	-3.12215	0.00179537	0.0181354	ENSMUSG00000027523	ENSMUSG00000027523	2	174284320	174346744	ENSMUSP00000104723.1
Larp1	7717.93	0.0209387	0.0379972	0.551058	0.581594	0.870534	ENSMUSG00000037331	ENSMUSG00000037331	11	58009064	58062034	ENSMUSP00000071421.6
Ccl3	7705.05	-0.154662	0.0501825	-3.082	0.00205615	0.0204016	ENSMUSG00000000982	ENSMUSG00000000982	11	83647844	83649355	ENSMUSP00000001008.5
Cltc	7663.27	0.172305	0.0373971	4.60745	4.07639e-06	9.27631e-05	ENSMUSG00000047126	ENSMUSG00000047126	11	86694351	86757565	ENSMUSP00000099475.4
Cct5	7636.87	0.035337	0.0372789	0.947909	0.343176	0.721944	ENSMUSG00000022234	ENSMUSG00000022234	15	31590800	31601804	ENSMUSP00000022842.8
Tpt1	7601.38	-0.254524	0.0443358	-5.74083	9.42162e-09	3.87671e-07	ENSMUSG00000060126	ENSMUSG00000060126	14	75845093	75848525	ENSMUSP00000106519.2
Sf3b1	7582.39	0.0899756	0.0388662	2.31501	0.0206125	0.130325	ENSMUSG00000025982	ENSMUSG00000025982	1	54985169	55027481	ENSMUSP00000027127.7
Traf1	7556.22	0.205073	0.0391712	5.2353	1.64721e-07	5.09922e-06	ENSMUSG00000026875	ENSMUSG00000026875	2	34941750	34961772	ENSMUSP00000130759.1
Jak1	7546.2	-0.0949337	0.0429841	-2.20858	0.0272039	0.159536	ENSMUSG00000028530	ENSMUSG00000028530	4	101152367	101265282	ENSMUSP00000099842.3
Fxyd5	7484.27	-0.0652452	0.0492579	-1.32456	0.185316	0.539622	ENSMUSG00000009687	ENSMUSG00000009687	7	31032722	31042481	ENSMUSP00000125398.1
Acly	7456.07	0.143106	0.0393628	3.63556	0.000277378	0.00374832	ENSMUSG00000020917	ENSMUSG00000020917	11	100476353	100528000	ENSMUSP00000103012.1
Rpl7a	7451.96	-0.0604351	0.0456497	-1.32389	0.18554	0.53968	ENSMUSG00000062647	ENSMUSG00000062647	2	26910764	26913318	ENSMUSP00000099962.4
Eif4a1	7444.75	0.085866	0.0401986	2.13605	0.0326756	0.180106	ENSMUSG00000059796	ENSMUSG00000059796	11	69666936	69672423	ENSMUSP00000127034.2
Ppia	7421.54	-0.00926644	0.0460201	-0.201356	0.84042	0.961735	ENSMUSG00000071866	ENSMUSG00000071866	11	6415443	6419817	ENSMUSP00000117987.1
Hspa9	7325.98	-0.15791	0.040116	-3.93632	8.27394e-05	0.00131561	ENSMUSG00000024359	ENSMUSG00000024359	18	34937414	34954357	ENSMUSP00000025217.8
Sema4d	7316.31	0.0707316	0.0396278	1.7849	0.0742782	0.311757	ENSMUSG00000021451	ENSMUSG00000021451	13	51685529	51793747	ENSMUSP00000105669.2
Ywhae	7254.96	0.00593056	0.041945	0.141389	0.887562	0.972873	ENSMUSG00000020849	ENSMUSG00000020849	11	75732869	75765845	ENSMUSP00000070993.3
Cdc42	7208.65	-0.089488	0.0412207	-2.17095	0.0299351	0.170269	ENSMUSG00000006699	ENSMUSG00000006699	4	137319696	137357720	ENSMUSP00000054634.6
Prrc2c	7199.69	0.436074	0.0530567	8.21903	2.0516e-16	3.13367e-14	ENSMUSG00000040225	ENSMUSG00000040225	1	162670725	162740556	ENSMUSP00000138548.1
Rpl17	7198.46	-0.311947	0.111776	-2.79082	0.00525749	0.044495	ENSMUSG00000062328	ENSMUSG00000062328	18	74998558	75003381	ENSMUSP00000157556.1
Arpc2	7191.12	-0.0447013	0.042006	-1.06417	0.287253	0.666809	ENSMUSG00000006304	ENSMUSG00000006304	1	74236084	74268209	ENSMUSP00000140762.1
Gnai2	7174.71	-0.0631872	0.042528	-1.48578	0.137338	0.452453	ENSMUSG00000032562	ENSMUSG00000032562	9	107614125	107635367	ENSMUSP00000142326.1
Arhgap45	7164.51	0.0496877	0.0483794	1.02704	0.304401	0.685654	ENSMUSG00000035697	ENSMUSG00000035697	10	80016653	80031472	ENSMUSP00000097100.3
Dock2	7110.12	-0.0371415	0.0408545	-0.909117	0.363288	0.73879	ENSMUSG00000020143	ENSMUSG00000020143	11	34226815	34783892	ENSMUSP00000090884.5
Cap1	7100.54	-0.0948393	0.0411769	-2.30321	0.0212668	0.133328	ENSMUSG00000028656	ENSMUSG00000028656	4	122859047	122886056	ENSMUSP00000101862.1
Prf1	7084.76	0.00767028	0.039524	0.194066	0.846124	0.963381	ENSMUSG00000037202	ENSMUSG00000037202	10	61297833	61304680	ENSMUSP00000151354.1
Mybbp1a	7070.07	0.0749172	0.0372576	2.01079	0.0443477	0.222977	ENSMUSG00000040463	ENSMUSG00000040463	11	72441355	72451768	ENSMUSP00000044827.5
Irf4	7064.88	0.111471	0.0377581	2.95224	0.00315481	0.0292442	ENSMUSG00000021356	ENSMUSG00000021356	13	30749226	30766976	ENSMUSP00000021784.2
Actr3	7027.98	-0.0567717	0.0423821	-1.33952	0.180401	0.530676	ENSMUSG00000026341	ENSMUSG00000026341	1	125392905	125435727	ENSMUSP00000137503.1
Hnrnpk	6990.46	0.0178675	0.03764	0.474695	0.635004	0.891878	ENSMUSG00000021546	ENSMUSG00000021546	13	58391142	58403343	ENSMUSP00000112104.2
Tpr	6987.71	0.156973	0.0435107	3.60769	0.00030893	0.00412493	ENSMUSG00000006005	ENSMUSG00000006005	1	150392838	150449935	ENSMUSP00000117616.2
Dock10	6941.93	0.189847	0.0433792	4.37645	1.2063e-05	0.000238446	ENSMUSG00000038608	ENSMUSG00000038608	1	80501073	80758527	ENSMUSP00000077099.5
Rpl18	6901.25	-0.0547964	0.0426537	-1.28468	0.198904	0.558414	ENSMUSG00000059070	ENSMUSG00000059070	7	45715457	45720836	ENSMUSP00000147816.1
Mki67	6898.91	0.901329	0.0497715	18.1094	2.68905e-73	1.35541e-69	ENSMUSG00000031004	ENSMUSG00000031004	7	135689784	135716361	ENSMUSP00000033310.7
S100a6	6876.51	0.519552	0.0492747	10.544	5.41423e-26	2.87268e-23	ENSMUSG00000001025	ENSMUSG00000001025	3	90612882	90624181	ENSMUSP00000001051.4
Hmgcs1	6827.79	0.083236	0.038809	2.14476	0.0319718	0.177655	ENSMUSG00000093930	ENSMUSG00000093930	13	119690379	119708260	ENSMUSP00000153212.1
Rpl23	6822.82	-0.188567	0.0450033	-4.19006	2.78875e-05	0.000502026	ENSMUSG00000071415	ENSMUSG00000071415	11	97777527	97782437	ENSMUSP00000099435.4
Ucp2	6784.92	0.0718345	0.0415696	1.72805	0.0839787	0.335416	ENSMUSG00000033685	ENSMUSG00000033685	7	100493337	100502020	ENSMUSP00000120967.1
Ppp1ca	6779.12	-0.0138267	0.0394005	-0.350926	0.725644	0.924822	ENSMUSG00000040385	ENSMUSG00000040385	19	4192065	4195420	ENSMUSP00000039109.4
Wipf1	6761.18	0.131896	0.0433475	3.04276	0.00234419	0.0227666	ENSMUSG00000075284	ENSMUSG00000075284	2	73429610	73529734	ENSMUSP00000092268.4
Ddx3x	6758.51	0.0761189	0.0393962	1.93214	0.0533425	0.252819	ENSMUSG00000000787	ENSMUSG00000000787	X	13280970	13294052	ENSMUSP00000000804.6
Rps15a	6757.65	-0.220398	0.041747	-5.27937	1.29626e-07	4.10931e-06	ENSMUSG00000008683	ENSMUSG00000008683	7	118104372	118116188	ENSMUSP00000119975.1
Srebf2	6744.62	0.0801696	0.0439935	1.82231	0.0684086	0.295977	ENSMUSG00000022463	ENSMUSG00000022463	15	82147181	82205379	ENSMUSP00000023100.6
Cytip	6731.21	0.148886	0.0383126	3.88608	0.000101874	0.00157273	ENSMUSG00000026832	ENSMUSG00000026832	2	58129137	58195532	ENSMUSP00000028175.6
Akap13	6719.03	0.484236	0.0425108	11.3909	4.6423e-30	3.89992e-27	ENSMUSG00000066406	ENSMUSG00000066406	7	75455534	75754609	ENSMUSP00000147237.1
Copa	6718.98	-0.438231	0.0380748	-11.5098	1.17811e-30	1.07968e-27	ENSMUSG00000026553	ENSMUSG00000026553	1	172082529	172122330	ENSMUSP00000118179.1
Srgn	6714.22	0.040077	0.0418283	0.958131	0.337997	0.71885	ENSMUSG00000020077	ENSMUSG00000020077	10	62493833	62527451	ENSMUSP00000125622.1
Fnbp1	6675.49	0.0940478	0.0423174	2.22244	0.0262539	0.155411	ENSMUSG00000075415	ENSMUSG00000075415	2	31026206	31142008	ENSMUSP00000109188.1
Ddx21	6648.57	0.0378862	0.0397777	0.952448	0.34087	0.72131	ENSMUSG00000020075	ENSMUSG00000020075	10	62580251	62602281	ENSMUSP00000042691.7
Gimap4	6642	-0.151458	0.0448813	-3.37464	0.000739131	0.00860413	ENSMUSG00000054435	ENSMUSG00000054435	6	48684549	48692060	ENSMUSP00000112530.1
Themis	6546.69	0.0944407	0.0444669	2.12384	0.0336833	0.184244	ENSMUSG00000049109	ENSMUSG00000049109	10	28668360	28883818	ENSMUSP00000055315.6
Cct8	6515.37	0.0761022	0.0396873	1.91755	0.0551687	0.257976	ENSMUSG00000025613	ENSMUSG00000025613	16	87483326	87495873	ENSMUSP00000026704.7
Rpl14	6458.07	-0.0557283	0.0430927	-1.29322	0.195935	0.554085	ENSMUSG00000025794	ENSMUSG00000025794	9	120571444	120574654	ENSMUSP00000131489.1
Srsf1	6447.99	0.0177652	0.0394158	0.450712	0.652197	0.896947	ENSMUSG00000018379	ENSMUSG00000018379	11	88047373	88053755	ENSMUSP00000120595.2
Cyfip2	6439.77	-0.0321458	0.0440619	-0.72956	0.465659	0.811892	ENSMUSG00000020340	ENSMUSG00000020340	11	46193850	46312859	ENSMUSP00000090854.4
Edem1	6432.85	0.13642	0.0396659	3.43923	0.000583364	0.00708541	ENSMUSG00000030104	ENSMUSG00000030104	6	108828641	108859356	ENSMUSP00000144901.1
Ybx1	6386.73	0.10056	0.0495402	2.02986	0.0423705	0.217041	ENSMUSG00000028639	ENSMUSG00000028639	4	119277981	119294604	ENSMUSP00000078589.6
Stk17b	6373.03	-0.013952	0.0455329	-0.306415	0.759289	0.933542	ENSMUSG00000026094	ENSMUSG00000026094	1	53755506	53785224	ENSMUSP00000027263.7
Diaph1	6358.77	0.0774001	0.0431529	1.79363	0.0728727	0.30815	ENSMUSG00000024456	ENSMUSG00000024456	18	37843601	37935476	ENSMUSP00000111297.1
Ddx17	6345.13	-0.0681743	0.039631	-1.72023	0.0853912	0.338124	ENSMUSG00000055065	ENSMUSG00000055065	15	79527736	79546741	ENSMUSP00000055535.6
Spn	6345.12	-0.01033	0.0402904	-0.256388	0.797651	0.945755	ENSMUSG00000051457	ENSMUSG00000051457	7	127132232	127137823	ENSMUSP00000122787.1
Slc7a5	6340.98	-0.429543	0.0402562	-10.6702	1.40292e-26	8.31933e-24	ENSMUSG00000040010	ENSMUSG00000040010	8	121881150	121907694	ENSMUSP00000041557.8
Grk2	6317.19	0.07517	0.0404148	1.85996	0.0628909	0.28203	ENSMUSG00000024858	ENSMUSG00000024858	19	4286001	4306222	ENSMUSP00000025791.5
Gimap3	6291.86	-0.209466	0.0442934	-4.72906	2.25557e-06	5.49237e-05	ENSMUSG00000039264	ENSMUSG00000039264	6	48764464	48770851	ENSMUSP00000145211.1
Hnrnpl	6275.95	0.104829	0.0412526	2.54114	0.0110491	0.080598	ENSMUSG00000015165	ENSMUSG00000015165	7	28808541	28822266	ENSMUSP00000133728.1
Id2	6216.56	0.100488	0.0401176	2.50485	0.0122504	0.0874621	ENSMUSG00000020644	ENSMUSG00000020644	12	25093799	25097140	ENSMUSP00000152052.1
Rpl6	6208.14	-0.103367	0.0424924	-2.4326	0.014991	0.101562	ENSMUSG00000029614	ENSMUSG00000029614	5	121204481	121209241	ENSMUSP00000031617.9
Fam120a	6208.04	-0.059165	0.0400141	-1.4786	0.139246	0.456009	ENSMUSG00000038014	ENSMUSG00000038014	13	48879219	48968017	ENSMUSP00000053877.6
Trip12	6196.93	0.226318	0.0440968	5.13229	2.86235e-07	8.38819e-06	ENSMUSG00000026219	ENSMUSG00000026219	1	84721189	84840516	ENSMUSP00000140224.1
Mlec	6190.52	-0.273557	0.0449112	-6.09106	1.12162e-09	5.82839e-08	ENSMUSG00000048578	ENSMUSG00000048578	5	115142981	115158179	ENSMUSP00000107749.2
Fam107b	6180.58	-0.0772225	0.0430087	-1.79551	0.0725723	0.307266	ENSMUSG00000026655	ENSMUSG00000026655	2	3570488	3782142	ENSMUSP00000154419.1
Rpl18a	6127.92	-0.136336	0.04548	-2.99772	0.00272011	0.0258205	ENSMUSG00000045128	ENSMUSG00000045128	8	70894722	70897412	ENSMUSP00000058368.8
Nabp1	6108.06	0.123214	0.0400479	3.07665	0.00209338	0.0206289	ENSMUSG00000026107	ENSMUSG00000026107	1	51465862	51478425	ENSMUSP00000140059.1
Rpl19	6089.07	-0.124364	0.0460641	-2.6998	0.00693803	0.055598	ENSMUSG00000017404	ENSMUSG00000017404	11	98026710	98030492	ENSMUSP00000103181.1
Serinc3	6084.98	-0.097948	0.0471182	-2.07877	0.0376384	0.199701	ENSMUSG00000017707	ENSMUSG00000017707	2	163623272	163645131	ENSMUSP00000017851.3
Capn2	6081.65	-0.00849221	0.0434959	-0.195242	0.845204	0.963248	ENSMUSG00000026509	ENSMUSG00000026509	1	182467260	182517608	ENSMUSP00000068895.8
Xcl1	6075.52	0.125951	0.0533118	2.36254	0.0181501	0.118351	ENSMUSG00000026573	ENSMUSG00000026573	1	164931644	164935527	ENSMUSP00000027860.7
Pdcd6ip	6068.08	-0.0609826	0.0426389	-1.43021	0.152657	0.483181	ENSMUSG00000032504	ENSMUSG00000032504	9	113651744	113708259	ENSMUSP00000035086.6
Slc2a3	6063.61	0.0439367	0.0414882	1.05902	0.289592	0.668672	ENSMUSG00000003153	ENSMUSG00000003153	6	122727809	122801640	ENSMUSP00000032476.4
Rap1b	6063.15	-0.133864	0.0421269	-3.17764	0.00148479	0.0153835	ENSMUSG00000052681	ENSMUSG00000052681	10	117813871	117846035	ENSMUSP00000066238.7
Hspd1	6034.01	-0.00884188	0.0417784	-0.211638	0.83239	0.959715	ENSMUSG00000025980	ENSMUSG00000025980	1	55077835	55088243	ENSMUSP00000027123.8
Plec	6033.4	0.391264	0.0442115	8.84982	8.76603e-19	1.69943e-16	ENSMUSG00000022565	ENSMUSG00000022565	15	76170974	76232574	ENSMUSP00000074383.5
Akna	6031.65	-0.0797161	0.0437016	-1.8241	0.0681367	0.295435	ENSMUSG00000039158	ENSMUSG00000039158	4	63367125	63403354	ENSMUSP00000041614.4
Ogt	6022.06	0.111819	0.113323	0.986731	0.323775	0.705875	ENSMUSG00000034160	ENSMUSG00000034160	X	101640060	101684351	ENSMUSP00000113454.1
Cct7	6011.42	0.0415424	0.0415501	0.999812	0.317401	0.700311	ENSMUSG00000030007	ENSMUSG00000030007	6	85451514	85468475	ENSMUSP00000032078.6
Ptma	6000.49	0.0571671	0.0536728	1.0651	0.286828	0.666402	ENSMUSG00000026238	ENSMUSG00000026238	1	86526726	86530712	ENSMUSP00000044188.8
Hk2	5996.15	0.138168	0.0421537	3.27771	0.00104651	0.0115048	ENSMUSG00000000628	ENSMUSG00000000628	6	82725025	82774454	ENSMUSP00000000642.4
Vasp	5985.53	-0.177997	0.0478583	-3.71926	0.00019981	0.00284102	ENSMUSG00000030403	ENSMUSG00000030403	7	19256929	19271817	ENSMUSP00000032561.8
Slc25a3	5974.23	0.123637	0.0443716	2.7864	0.00532978	0.0449243	ENSMUSG00000061904	ENSMUSG00000061904	10	91116574	91124059	ENSMUSP00000075987.6
S100a10	5936.85	-0.0351172	0.0496837	-0.706816	0.479681	0.818217	ENSMUSG00000041959	ENSMUSG00000041959	3	93555080	93564643	ENSMUSP00000036949.7
Pa2g4	5930.88	0.0619292	0.0408141	1.51735	0.129178	0.43773	ENSMUSG00000025364	ENSMUSG00000025364	10	128557766	128565987	ENSMUSP00000026425.6
Zc3hav1	5881.14	0.0751041	0.0429674	1.74793	0.0804759	0.326733	ENSMUSG00000029826	ENSMUSG00000029826	6	38305286	38354603	ENSMUSP00000110550.1
Dhx9	5879.12	0.136305	0.041259	3.30365	0.000954347	0.0107136	ENSMUSG00000042699	ENSMUSG00000042699	1	153455758	153487660	ENSMUSP00000139825.1
Hmgcr	5874.98	0.0735214	0.039277	1.87187	0.0612242	0.276648	ENSMUSG00000021670	ENSMUSG00000021670	13	96648967	96670936	ENSMUSP00000022176.8
Gzmc	5872.56	0.422412	0.0470514	8.97767	2.76568e-19	5.68995e-17	ENSMUSG00000079186	ENSMUSG00000079186	14	56231441	56234656	ENSMUSP00000015585.2
Eif3b	5870.84	0.0178235	0.0407943	0.436911	0.662176	0.901434	ENSMUSG00000056076	ENSMUSG00000056076	5	140419328	140443360	ENSMUSP00000098076.3
Capzb	5849.53	-0.0601613	0.0404801	-1.4862	0.137228	0.452236	ENSMUSG00000028745	ENSMUSG00000028745	4	139192899	139291818	ENSMUSP00000099566.3
Atp8b4	5845.2	0.153903	0.0446484	3.44699	0.00056686	0.0069183	ENSMUSG00000060131	ENSMUSG00000060131	2	126320973	126500674	ENSMUSP00000046444.5
Dock8	5818.47	0.248767	0.0434867	5.72052	1.06199e-08	4.28374e-07	ENSMUSG00000052085	ENSMUSG00000052085	19	24999534	25202432	ENSMUSP00000025831.6
Cnbp	5793.83	0.0701424	0.0434109	1.61578	0.106142	0.387521	ENSMUSG00000030057	ENSMUSG00000030057	6	87842615	87851106	ENSMUSP00000145274.1
Clic1	5759.79	0.000447092	0.0436977	0.0102315	0.991837	0.997482	ENSMUSG00000007041	ENSMUSG00000007041	17	35049966	35058749	ENSMUSP00000007257.9
Celf2	5716.71	0.218475	0.0436675	5.00316	5.6398e-07	1.54497e-05	ENSMUSG00000002107	ENSMUSG00000002107	2	6539694	7509563	ENSMUSP00000002176.5
Cish	5706.59	-0.133512	0.0417158	-3.20052	0.00137182	0.0144507	ENSMUSG00000032578	ENSMUSG00000032578	9	107296026	107302784	ENSMUSP00000082183.5
Actn4	5689.72	0.135111	0.0420076	3.21633	0.00129839	0.0138176	ENSMUSG00000054808	ENSMUSG00000054808	7	28893248	28962340	ENSMUSP00000066068.7
Septin11	5673.28	-0.168915	0.0462145	-3.65503	0.000257151	0.00351252	ENSMUSG00000058013	ENSMUSG00000058013	5	93093437	93176447	ENSMUSP00000074293.7
Polr2a	5662.83	0.290601	0.0410834	7.07345	1.51123e-12	1.42381e-10	ENSMUSG00000005198	ENSMUSG00000005198	11	69733997	69758637	ENSMUSP00000050771.9
Macroh2a1	5647.56	0.0525258	0.046392	1.13222	0.257544	0.635605	ENSMUSG00000015937	ENSMUSG00000015937	13	56073619	56136361	ENSMUSP00000016081.6
Cct3	5622.06	0.0893361	0.0407966	2.18979	0.0285393	0.164779	ENSMUSG00000001416	ENSMUSG00000001416	3	88297116	88321767	ENSMUSP00000001452.7
Psd4	5620.7	0.0572334	0.043249	1.32335	0.18572	0.539863	ENSMUSG00000026979	ENSMUSG00000026979	2	24367580	24414954	ENSMUSP00000141943.1
Atp1a1	5595.71	0.0135025	0.0439627	0.307136	0.75874	0.933542	ENSMUSG00000033161	ENSMUSG00000033161	3	101576219	101604684	ENSMUSP00000039657.6
Ipo5	5588.11	0.0715343	0.0400215	1.7874	0.0738733	0.310816	ENSMUSG00000030662	ENSMUSG00000030662	14	120911224	120947999	ENSMUSP00000032898.7
Arpc1b	5586.68	0.0362706	0.0454053	0.798819	0.424395	0.786169	ENSMUSG00000029622	ENSMUSG00000029622	5	145114215	145130705	ENSMUSP00000082822.6
Rpl10	5579.05	-0.199296	0.0485717	-4.10314	4.07582e-05	0.000701166	ENSMUSG00000008682	ENSMUSG00000008682	X	74270812	74273135	ENSMUSP00000008826.7
Hk1	5571.88	0.125506	0.04348	2.88653	0.0038952	0.0349045	ENSMUSG00000037012	ENSMUSG00000037012	10	62268855	62379908	ENSMUSP00000097282.4
Cct4	5568.87	0.0180994	0.0457668	0.39547	0.692496	0.912432	ENSMUSG00000007739	ENSMUSG00000007739	11	22990519	23003780	ENSMUSP00000133523.1
Sdf4	5518.86	0.0953529	0.0417737	2.28261	0.0224536	0.138528	ENSMUSG00000029076	ENSMUSG00000029076	4	155992872	156013610	ENSMUSP00000101204.1
Ubr4	5502.8	0.862972	0.102925	8.38452	5.09344e-17	8.55783e-15	ENSMUSG00000066036	ENSMUSG00000066036	4	139352609	139489588	ENSMUSP00000117419.1
Arf6	5502.69	-0.102178	0.0446716	-2.28731	0.0221775	0.13716	ENSMUSG00000044147	ENSMUSG00000044147	12	69372150	69373783	ENSMUSP00000055862.7
Ssrp1	5495	0.0650616	0.0435268	1.49475	0.13498	0.44894	ENSMUSG00000027067	ENSMUSG00000027067	2	85037234	85047109	ENSMUSP00000076971.6
Sec61a1	5478.49	-0.312288	0.0427204	-7.31005	2.67046e-13	2.69209e-11	ENSMUSG00000030082	ENSMUSG00000030082	6	88503579	88518905	ENSMUSP00000032168.5
Ssr3	5472.31	-0.354547	0.0440534	-8.04813	8.40702e-16	1.11515e-13	ENSMUSG00000027828	ENSMUSG00000027828	3	65379655	65392623	ENSMUSP00000029414.5
Gbp4	5402.35	-0.130676	0.0540391	-2.41817	0.0155986	0.104903	ENSMUSG00000079363	ENSMUSG00000079363	5	105115767	105139586	ENSMUSP00000142528.1
Cd44	5398.79	-0.0567605	0.0417066	-1.36095	0.17353	0.520232	ENSMUSG00000005087	ENSMUSG00000005087	2	102811141	102901665	ENSMUSP00000005218.8
Rplp2	5383.44	-0.0482783	0.104253	-0.463086	0.643303	0.894537	ENSMUSG00000025508	ENSMUSG00000025508	7	141447370	141451585	ENSMUSP00000081474.4
Hnrnpa3	5381.97	-0.0578311	0.0547601	-1.05608	0.290931	0.669912	ENSMUSG00000059005	ENSMUSG00000059005	2	75659261	75669407	ENSMUSP00000107595.1
Csnk1a1	5373.96	-0.0979855	0.0470148	-2.08414	0.0371471	0.19751	ENSMUSG00000024576	ENSMUSG00000024576	18	61555274	61590061	ENSMUSP00000128871.1
Arhgap30	5364.41	0.0669719	0.0450394	1.48696	0.137024	0.451861	ENSMUSG00000048865	ENSMUSG00000048865	1	171388954	171410298	ENSMUSP00000059389.8
Ptbp3	5364.13	-0.184204	0.0483147	-3.81259	0.000137519	0.00205382	ENSMUSG00000028382	ENSMUSG00000028382	4	59471868	59549364	ENSMUSP00000030076.5
Zbtb32	5356.13	-0.0360554	0.0420725	-0.856983	0.391455	0.764517	ENSMUSG00000006310	ENSMUSG00000006310	7	30589681	30598909	ENSMUSP00000103786.2
Fermt3	5337.08	0.0821318	0.041576	1.97546	0.0482158	0.235838	ENSMUSG00000024965	ENSMUSG00000024965	19	6998958	7019469	ENSMUSP00000037858.8
Birc6	5318.33	0.856716	0.115096	7.44352	9.80368e-14	1.02949e-11	ENSMUSG00000024073	ENSMUSG00000024073	17	74528295	74703356	ENSMUSP00000136329.1
Bsg	5287.45	0.118998	0.0432394	2.75207	0.00592206	0.0489347	ENSMUSG00000023175	ENSMUSG00000023175	10	79704491	79711969	ENSMUSP00000136487.1
Hcfc1	5277.1	0.341319	0.0420568	8.11567	4.83109e-16	6.85527e-14	ENSMUSG00000031386	ENSMUSG00000031386	X	73942792	73966357	ENSMUSP00000033761.6
Ago2	5265.26	0.428828	0.0519471	8.25511	1.51767e-16	2.42852e-14	ENSMUSG00000036698	ENSMUSG00000036698	15	73095844	73184935	ENSMUSP00000042207.9
Rps3a1	5246.54	-0.0882668	0.0556127	-1.58717	0.112475	0.403364	ENSMUSG00000028081	ENSMUSG00000028081	3	86137940	86142702	ENSMUSP00000029722.6
Rpn1	5245.33	-0.114442	0.0434635	-2.63305	0.0084621	0.0651194	ENSMUSG00000030062	ENSMUSG00000030062	6	88084482	88105304	ENSMUSP00000032143.6
Tpm3	5245.32	-0.00254196	0.0415495	-0.0611792	0.951217	0.989386	ENSMUSG00000027940	ENSMUSG00000027940	3	90072649	90100902	ENSMUSP00000113578.1
Cnot1	5240.1	0.261702	0.046719	5.60163	2.12352e-08	7.98774e-07	ENSMUSG00000036550	ENSMUSG00000036550	8	95719451	95807464	ENSMUSP00000063565.8
Atrx	5238.27	0.272967	0.0535683	5.09568	3.47483e-07	9.96208e-06	ENSMUSG00000031229	ENSMUSG00000031229	X	105797615	105929403	ENSMUSP00000109203.1
Tmsb10	5217.41	-0.0355964	0.14821	-0.240175	0.810194	0.95126	ENSMUSG00000079523	ENSMUSG00000079523	6	72957347	72958748	ENSMUSP00000109684.1
Stt3a	5212.57	-0.239756	0.0426615	-5.61995	1.91011e-08	7.34954e-07	ENSMUSG00000032116	ENSMUSG00000032116	9	36729344	36767679	ENSMUSP00000113116.1
Atp2a2	5190.15	0.0383959	0.0402989	0.952777	0.340703	0.72131	ENSMUSG00000029467	ENSMUSG00000029467	5	122453513	122502225	ENSMUSP00000135935.2
Sfpq	5187.42	0.0143335	0.0443076	0.323499	0.746317	0.929607	ENSMUSG00000028820	ENSMUSG00000028820	4	127021324	127037013	ENSMUSP00000030623.7
Mllt6	5180.45	0.275207	0.0479919	5.73444	9.78343e-09	4.00922e-07	ENSMUSG00000038437	ENSMUSG00000038437	11	97663414	97685463	ENSMUSP00000045445.5
Hnrnpa1	5169.25	0.000233827	0.044713	0.0052295	0.995827	0.9988	ENSMUSG00000046434	ENSMUSG00000046434	15	103240432	103246692	ENSMUSP00000042658.9
Il4ra	5163.95	0.163062	0.0432192	3.77292	0.000161349	0.00236418	ENSMUSG00000030748	ENSMUSG00000030748	7	125552120	125579474	ENSMUSP00000033004.6
Cd3e	5158.19	-0.14261	0.0505624	-2.82048	0.00479517	0.0410914	ENSMUSG00000032093	ENSMUSG00000032093	9	44998740	45009627	ENSMUSP00000099896.1
Cnn2	5145.01	-0.104545	0.0474734	-2.20219	0.0276517	0.160945	ENSMUSG00000004665	ENSMUSG00000004665	10	79988584	79996062	ENSMUSP00000004784.4
Mob1a	5140.66	-0.117738	0.042306	-2.78302	0.00538561	0.0452436	ENSMUSG00000043131	ENSMUSG00000043131	6	83326016	83343776	ENSMUSP00000054452.4
Psmb8	5126.52	0.00260926	0.0443685	0.0588088	0.953104	0.989906	ENSMUSG00000024338	ENSMUSG00000024338	17	34197721	34201454	ENSMUSP00000134664.3
Ybx3	5125.62	-0.0231619	0.0425694	-0.544099	0.586374	0.872713	ENSMUSG00000030189	ENSMUSG00000030189	6	131364855	131388476	ENSMUSP00000032309.6
Gnb1	5124.98	-0.0484825	0.0434549	-1.1157	0.264552	0.643165	ENSMUSG00000029064	ENSMUSG00000029064	4	155491361	155559269	ENSMUSP00000101241.3
Aebp2	5123.67	0.026231	0.0426969	0.614354	0.538982	0.850402	ENSMUSG00000030232	ENSMUSG00000030232	6	140622663	140678472	ENSMUSP00000032359.8
Glipr2	5123.58	0.0641858	0.0470164	1.36518	0.172197	0.517876	ENSMUSG00000028480	ENSMUSG00000028480	4	43957401	43979118	ENSMUSP00000030202.7
Rpl5	5116.54	-0.172645	0.0470552	-3.669	0.000243504	0.00335809	ENSMUSG00000058558	ENSMUSG00000058558	5	107900502	107909005	ENSMUSP00000080854.6
Hspa4	5090.65	-0.0301845	0.0436084	-0.692171	0.48883	0.822824	ENSMUSG00000020361	ENSMUSG00000020361	11	53259814	53300457	ENSMUSP00000020630.7
Hyou1	5076.3	-0.268565	0.0428527	-6.26715	3.67718e-10	2.19347e-08	ENSMUSG00000032115	ENSMUSG00000032115	9	44379490	44392369	ENSMUSP00000068594.6
Ezr	5071.93	0.0307153	0.0451913	0.679673	0.496712	0.827661	ENSMUSG00000052397	ENSMUSG00000052397	17	6738041	6782784	ENSMUSP00000063734.6
Prrc2b	5069.92	0.230709	0.0427703	5.39415	6.88488e-08	2.33692e-06	ENSMUSG00000039262	ENSMUSG00000039262	2	32151082	32234537	ENSMUSP00000035734.7
Tmbim6	5062.16	-0.15105	0.045233	-3.33938	0.000839651	0.00962972	ENSMUSG00000023010	ENSMUSG00000023010	15	99392882	99410049	ENSMUSP00000023749.8
Gramd1a	5057.26	-0.033332	0.0521027	-0.639738	0.522343	0.84017	ENSMUSG00000001248	ENSMUSG00000001248	7	31130127	31155896	ENSMUSP00000152547.1
Hnrnph1	5033.67	-0.0326501	0.0476992	-0.6845	0.493659	0.825851	ENSMUSG00000007850	ENSMUSG00000007850	11	50376990	50386528	ENSMUSP00000104770.1
Igf2r	5024.22	0.448914	0.0426044	10.5368	5.84597e-26	2.94666e-23	ENSMUSG00000023830	ENSMUSG00000023830	17	12682406	12769664	ENSMUSP00000024599.7
Cs	5020.39	0.0297423	0.0426455	0.697431	0.485533	0.820483	ENSMUSG00000005683	ENSMUSG00000005683	10	128337734	128362479	ENSMUSP00000005826.7
Eif4h	5017.2	0.11632	0.0437316	2.65986	0.00781737	0.0609961	ENSMUSG00000040731	ENSMUSG00000040731	5	134619721	134639490	ENSMUSP00000143910.1
Sash3	5014.84	-0.0772918	0.0468736	-1.64894	0.0991595	0.370919	ENSMUSG00000031101	ENSMUSG00000031101	X	48146436	48161565	ENSMUSP00000033427.6
Hnrnpm	4992.46	0.053359	0.0423634	1.25955	0.207831	0.570261	ENSMUSG00000059208	ENSMUSG00000059208	17	33646233	33686860	ENSMUSP00000120115.1
Slc16a3	4992.3	0.0863828	0.0432749	1.99614	0.0459183	0.228256	ENSMUSG00000025161	ENSMUSG00000025161	11	120948480	120960868	ENSMUSP00000068854.6
Samhd1	4961.99	0.281593	0.0490218	5.74425	9.23301e-09	3.81467e-07	ENSMUSG00000027639	ENSMUSG00000027639	2	157097533	157135265	ENSMUSP00000059717.3
Cd47	4937.01	0.0518715	0.0450155	1.1523	0.249197	0.625901	ENSMUSG00000055447	ENSMUSG00000055447	16	49800533	49915010	ENSMUSP00000155544.1
Dync1h1	4932.65	0.743259	0.0919276	8.08526	6.20309e-16	8.45045e-14	ENSMUSG00000018707	ENSMUSG00000018707	12	110601452	110666945	ENSMUSP00000018851.7
Gdi2	4919.48	-0.17244	0.0484577	-3.55857	0.000372883	0.00483166	ENSMUSG00000021218	ENSMUSG00000021218	13	3538063	3567871	ENSMUSP00000152454.1
Ddx6	4916.82	0.13319	0.0444944	2.99342	0.00275871	0.0261132	ENSMUSG00000032097	ENSMUSG00000032097	9	44604892	44640731	ENSMUSP00000149620.1
Itgb2	4915.48	-0.0124412	0.0445441	-0.2793	0.780015	0.940482	ENSMUSG00000000290	ENSMUSG00000000290	10	77530252	77565708	ENSMUSP00000000299.7
Snd1	4911.91	-0.213316	0.044177	-4.82867	1.37447e-06	3.46402e-05	ENSMUSG00000001424	ENSMUSG00000001424	6	28475139	28935162	ENSMUSP00000126382.1
BC005537	4911.84	-0.205033	0.0443748	-4.62049	3.82835e-06	8.75139e-05	ENSMUSG00000019132	ENSMUSG00000019132	13	24801657	24816197	ENSMUSP00000019276.4
Cad	4879.65	0.348851	0.0428336	8.14434	3.81371e-16	5.49229e-14	ENSMUSG00000013629	ENSMUSG00000013629	5	31054780	31078479	ENSMUSP00000013773.5
Chsy1	4868.23	0.0414451	0.0459448	0.902063	0.367023	0.741773	ENSMUSG00000032640	ENSMUSG00000032640	7	66109515	66173798	ENSMUSP00000047487.6
Rpl21	4847.95	-0.169393	0.0554535	-3.05469	0.00225293	0.0220717	ENSMUSG00000041453	ENSMUSG00000041453	5	146832890	146837032	ENSMUSP00000041652.5
Aco2	4839.36	-0.263985	0.0468399	-5.6359	1.74148e-08	6.83106e-07	ENSMUSG00000022477	ENSMUSG00000022477	15	81872309	81915133	ENSMUSP00000023116.6
Sptan1	4832.77	0.187326	0.0444462	4.21467	2.5014e-05	0.000456822	ENSMUSG00000057738	ENSMUSG00000057738	2	29965560	30031451	ENSMUSP00000109346.1
Lcp2	4826.98	-0.320013	0.0427989	-7.47713	7.59643e-14	8.14677e-12	ENSMUSG00000002699	ENSMUSG00000002699	11	34046920	34092295	ENSMUSP00000056621.5
Hectd1	4824.97	0.212639	0.0472594	4.49941	6.81425e-06	0.000145848	ENSMUSG00000035247	ENSMUSG00000035247	12	51743722	51829536	ENSMUSP00000046766.8
Atxn2l	4824.47	0.0127786	0.0449131	0.284518	0.776014	0.937868	ENSMUSG00000032637	ENSMUSG00000032637	7	126491708	126503437	ENSMUSP00000035415.8
Lrrc8c	4822.11	-0.164534	0.048083	-3.42188	0.000621889	0.00746341	ENSMUSG00000054720	ENSMUSG00000054720	5	105519388	105613018	ENSMUSP00000066015.6
B4galnt1	4818.18	-0.238861	0.046696	-5.11523	3.13357e-07	9.12992e-06	ENSMUSG00000006731	ENSMUSG00000006731	10	127165225	127172330	ENSMUSP00000006914.9
Slc1a5	4802.76	-0.278088	0.0452594	-6.14431	8.03135e-10	4.28381e-08	ENSMUSG00000001918	ENSMUSG00000001918	7	16781340	16798274	ENSMUSP00000104136.2
Slc25a5	4792.39	0.0157739	0.0440566	0.358038	0.720315	0.921655	ENSMUSG00000016319	ENSMUSG00000016319	X	36795651	36798807	ENSMUSP00000016463.3
Rps6	4791.19	-0.148079	0.0449619	-3.29343	0.000989747	0.0110128	ENSMUSG00000028495	ENSMUSG00000028495	4	86854660	86857412	ENSMUSP00000099878.4
Trbc2	4790.93	-0.302353	0.0497514	-6.07728	1.22237e-09	6.31731e-08	ENSMUSG00000076498	ENSMUSG00000076498	6	41546730	41548352	ENSMUSP00000100100.1
Fgl2	4788.61	-0.516127	0.0659288	-7.82856	4.93495e-15	6.14188e-13	ENSMUSG00000039899	ENSMUSG00000039899	5	21372642	21378374	ENSMUSP00000046131.5
Ppp6r1	4785.21	0.02373	0.0446574	0.53138	0.595156	0.87528	ENSMUSG00000052296	ENSMUSG00000052296	7	4631495	4659019	ENSMUSP00000066736.6
Xpo1	4775.98	0.134412	0.0421389	3.18974	0.00142401	0.0148468	ENSMUSG00000020290	ENSMUSG00000020290	11	23256041	23298249	ENSMUSP00000099933.1
Etf1	4773.14	-0.0245769	0.0420153	-0.584952	0.55858	0.859471	ENSMUSG00000024360	ENSMUSG00000024360	18	34902785	34932007	ENSMUSP00000025218.7
Eif3f	4770.61	-0.186374	0.0434482	-4.28958	1.79014e-05	0.000335621	ENSMUSG00000031029	ENSMUSG00000031029	7	108934417	108942951	ENSMUSP00000033342.6
Ccnd3	4760.18	0.00265593	0.0479785	0.0553567	0.955854	0.990114	ENSMUSG00000034165	ENSMUSG00000034165	17	47505051	47599691	ENSMUSP00000138486.1
Ugcg	4749.81	-0.159204	0.048188	-3.3038	0.000953827	0.0107136	ENSMUSG00000028381	ENSMUSG00000028381	4	59189257	59222833	ENSMUSP00000030074.7
Tm9sf3	4747.87	-0.135249	0.0430459	-3.14197	0.00167814	0.0171055	ENSMUSG00000025016	ENSMUSG00000025016	19	41210844	41263997	ENSMUSP00000025989.9
Rps19	4738.41	-0.0342115	0.0515348	-0.663853	0.506784	0.833153	ENSMUSG00000040952	ENSMUSG00000040952	7	24884371	24889806	ENSMUSP00000104068.3
Padi2	4729.37	-0.160561	0.0495098	-3.24301	0.00118275	0.012807	ENSMUSG00000028927	ENSMUSG00000028927	4	140906344	140952586	ENSMUSP00000030765.6
Fth1	4727.2	0.01151	0.0536812	0.214413	0.830225	0.959145	ENSMUSG00000024661	ENSMUSG00000024661	19	9980598	9985098	ENSMUSP00000158539.1
Hdgf	4723.9	0.101694	0.04332	2.34751	0.0188993	0.122013	ENSMUSG00000004897	ENSMUSG00000004897	3	87906321	87916132	ENSMUSP00000005017.8
Nsun2	4709.21	0.0117728	0.0423959	0.277688	0.781252	0.940482	ENSMUSG00000021595	ENSMUSG00000021595	13	69533746	69635780	ENSMUSP00000134962.1
Cd3g	4703.61	-0.0837806	0.0493226	-1.69863	0.0893895	0.348255	ENSMUSG00000002033	ENSMUSG00000002033	9	44969572	44980431	ENSMUSP00000002101.5
Ikzf1	4689.96	0.159664	0.0498809	3.2009	0.00137	0.0144466	ENSMUSG00000018654	ENSMUSG00000018654	11	11685003	11772926	ENSMUSP00000119960.1
Top2b	4685.37	-0.0125039	0.0447859	-0.279193	0.780097	0.940482	ENSMUSG00000017485	ENSMUSG00000017485	14	16365179	16435462	ENSMUSP00000017629.4
Sf3b3	4660.23	0.0618109	0.0449216	1.37597	0.16883	0.512229	ENSMUSG00000033732	ENSMUSG00000033732	8	110810239	110846787	ENSMUSP00000045073.5
Dennd4a	4643.41	0.32264	0.0515214	6.26226	3.79449e-10	2.25013e-08	ENSMUSG00000053641	ENSMUSG00000053641	9	64811340	64919667	ENSMUSP00000037915.5
Srp72	4640.95	-0.097644	0.0507492	-1.92405	0.0543485	0.255463	ENSMUSG00000036323	ENSMUSG00000036323	5	76974683	76999937	ENSMUSP00000098648.3
Ccr2	4633.83	0.221906	0.0593916	3.73631	0.000186738	0.00267401	ENSMUSG00000049103	ENSMUSG00000049103	9	124101950	124113557	ENSMUSP00000130112.1
Slc2a1	4626.06	0.0600984	0.0430044	1.39749	0.162265	0.501315	ENSMUSG00000028645	ENSMUSG00000028645	4	119108711	119137983	ENSMUSP00000030398.3
Bzw1	4619.13	-0.0294368	0.0446591	-0.659146	0.509802	0.834169	ENSMUSG00000051223	ENSMUSG00000051223	1	58392898	58407353	ENSMUSP00000051935.8
Hcls1	4614.28	-0.251619	0.0498121	-5.05136	4.38667e-07	1.23181e-05	ENSMUSG00000022831	ENSMUSG00000022831	16	36934983	36963212	ENSMUSP00000023531.8
Phc3	4612.05	0.467153	0.056863	8.21541	2.11432e-16	3.18126e-14	ENSMUSG00000037652	ENSMUSG00000037652	3	30899371	30969415	ENSMUSP00000130142.1
Mknk2	4602.72	0.156486	0.049035	3.19132	0.00141624	0.0148103	ENSMUSG00000020190	ENSMUSG00000020190	10	80665327	80678112	ENSMUSP00000143508.1
Igtp	4600.83	-0.169485	0.0490933	-3.45229	0.000555841	0.00680028	ENSMUSG00000078853	ENSMUSG00000078853	11	58199556	58207591	ENSMUSP00000047356.4
Hnrnpul2	4581.77	-0.0314593	0.0444742	-0.707361	0.479342	0.817778	ENSMUSG00000071659	ENSMUSG00000071659	19	8820010	8834143	ENSMUSP00000094515.3
Mtpn	4577.17	-0.120116	0.0467634	-2.5686	0.010211	0.0755782	ENSMUSG00000029840	ENSMUSG00000029840	6	35508906	35539888	ENSMUSP00000031866.5
Dnmt1	4576.13	0.385086	0.045741	8.41882	3.80291e-17	6.49783e-15	ENSMUSG00000004099	ENSMUSG00000004099	9	20907209	20959888	ENSMUSP00000136669.2
Kcnab2	4572.41	-0.145782	0.0452011	-3.2252	0.00125885	0.0134861	ENSMUSG00000028931	ENSMUSG00000028931	4	152390742	152477910	ENSMUSP00000124156.2
Gars	4564.07	-0.301736	0.0467171	-6.45879	1.0554e-10	7.04603e-09	ENSMUSG00000029777	ENSMUSG00000029777	6	55038007	55079500	ENSMUSP00000003572.8
Eif5	4517.73	-0.086101	0.0427393	-2.01456	0.0439507	0.221534	ENSMUSG00000021282	ENSMUSG00000021282	12	111538016	111546752	ENSMUSP00000126825.1
Pfkl	4507.7	0.0926243	0.0428971	2.15922	0.0308329	0.173841	ENSMUSG00000020277	ENSMUSG00000020277	10	77986947	78010083	ENSMUSP00000020522.8
Arl6ip1	4506.51	0.133539	0.0453903	2.94203	0.00326073	0.030102	ENSMUSG00000030654	ENSMUSG00000030654	7	118118891	118129662	ENSMUSP00000032888.7
Ifitm2	4505.12	-0.0508553	0.0516517	-0.984581	0.32483	0.706497	ENSMUSG00000060591	ENSMUSG00000060591	7	140954837	140955987	ENSMUSP00000071470.8
Rps7	4499.93	-0.284713	0.0584412	-4.87179	1.10589e-06	2.85128e-05	ENSMUSG00000061477	ENSMUSG00000061477	12	28630854	28635953	ENSMUSP00000073880.3
Il21r	4499.79	-0.0981075	0.0432382	-2.269	0.0232681	0.14242	ENSMUSG00000030745	ENSMUSG00000030745	7	125603429	125633570	ENSMUSP00000145772.1
Txnip	4497.04	-0.31585	0.0526259	-6.00179	1.95149e-09	9.78754e-08	ENSMUSG00000038393	ENSMUSG00000038393	3	96557957	96561883	ENSMUSP00000102710.2
Ifngr1	4496.34	-0.148433	0.0542225	-2.73748	0.00619116	0.0506723	ENSMUSG00000020009	ENSMUSG00000020009	10	19591949	19610229	ENSMUSP00000020188.6
Slc6a6	4496.28	0.102599	0.0430216	2.38482	0.0170873	0.112881	ENSMUSG00000030096	ENSMUSG00000030096	6	91684053	91759066	ENSMUSP00000032185.7
Jak3	4491.28	0.165576	0.0504357	3.28292	0.00102736	0.011319	ENSMUSG00000031805	ENSMUSG00000031805	8	71676296	71690575	ENSMUSP00000105640.3
Ccr5	4485.42	-0.103472	0.0520698	-1.98718	0.0469022	0.231435	ENSMUSG00000079227	ENSMUSG00000079227	9	124121543	124147699	ENSMUSP00000107069.1
Sf1	4476.06	-0.00943909	0.0460876	-0.204807	0.837723	0.960872	ENSMUSG00000024949	ENSMUSG00000024949	19	6363690	6378030	ENSMUSP00000121309.1
Cd164	4470.45	-0.213109	0.0478058	-4.45781	8.28026e-06	0.000172822	ENSMUSG00000019818	ENSMUSG00000019818	10	41519414	41531048	ENSMUSP00000019962.8
G3bp1	4468.47	0.0816934	0.0463827	1.76129	0.0781892	0.321069	ENSMUSG00000018583	ENSMUSG00000018583	11	55469685	55504838	ENSMUSP00000018727.3
Zfp106	4460.8	0.128868	0.0471258	2.73455	0.00624651	0.05103	ENSMUSG00000027288	ENSMUSG00000027288	2	120506820	120563843	ENSMUSP00000055602.6
Nap1l1	4448.67	0.0529451	0.0485567	1.09038	0.275547	0.655139	ENSMUSG00000058799	ENSMUSG00000058799	10	111473223	111498150	ENSMUSP00000070068.8
Ide	4441.21	-0.187149	0.044978	-4.1609	3.1699e-05	0.000562601	ENSMUSG00000056999	ENSMUSG00000056999	19	37268743	37337852	ENSMUSP00000121358.1
Rpl37	4425.82	-0.0645456	0.0546463	-1.18115	0.237542	0.611836	ENSMUSG00000041841	ENSMUSG00000041841	15	5116645	5119140	ENSMUSP00000046506.7
Il24	4420.17	1.01001	0.0439091	23.0022	4.43424e-117	4.47016e-113	ENSMUSG00000026420	ENSMUSG00000026420	1	130882074	130887454	ENSMUSP00000140149.1
Mdh2	4419.36	0.0372147	0.0454473	0.818853	0.41287	0.780158	ENSMUSG00000019179	ENSMUSG00000019179	5	135778480	135790398	ENSMUSP00000019323.6
Ddx39b	4406.59	0.0594692	0.0446196	1.3328	0.182596	0.534635	ENSMUSG00000019432	ENSMUSG00000019432	17	35241746	35253707	ENSMUSP00000070682.5
Plekha2	4400.12	0.103228	0.046487	2.22059	0.0263789	0.155968	ENSMUSG00000031557	ENSMUSG00000031557	8	25039144	25102376	ENSMUSP00000066546.6
Abce1	4399.36	-0.0152618	0.0447801	-0.340817	0.733242	0.926225	ENSMUSG00000058355	ENSMUSG00000058355	8	79683462	79711740	ENSMUSP00000079379.6
Hnrnpul1	4394.58	-0.053765	0.0554224	-0.970095	0.331999	0.713702	ENSMUSG00000040725	ENSMUSG00000040725	7	25721165	25754757	ENSMUSP00000146263.1
Pim1	4384.19	-0.0619388	0.0438246	-1.41333	0.157557	0.492202	ENSMUSG00000024014	ENSMUSG00000024014	17	29490753	29496112	ENSMUSP00000024811.7
Ccdc50	4379.04	-0.0089492	0.0427407	-0.209384	0.834149	0.959886	ENSMUSG00000038127	ENSMUSG00000038127	16	27388869	27452218	ENSMUSP00000159204.1
Rps13	4374.05	-0.120945	0.0467918	-2.58476	0.0097448	0.0730389	ENSMUSG00000090862	ENSMUSG00000090862	7	116331505	116334195	ENSMUSP00000126294.1
Dhx15	4360.96	-0.0191025	0.0443022	-0.431185	0.666334	0.902873	ENSMUSG00000029169	ENSMUSG00000029169	5	52150203	52190514	ENSMUSP00000031061.7
Psmd2	4352.48	-0.00462165	0.0431937	-0.106998	0.91479	0.979813	ENSMUSG00000006998	ENSMUSG00000006998	16	20651652	20663414	ENSMUSP00000007212.8
Slc38a1	4340.2	-0.072475	0.0453016	-1.59983	0.109636	0.396428	ENSMUSG00000023169	ENSMUSG00000023169	15	96571418	96642913	ENSMUSP00000085801.5
Myc	4329.09	0.0587031	0.0484129	1.21255	0.225302	0.595508	ENSMUSG00000022346	ENSMUSG00000022346	15	61985391	61990374	ENSMUSP00000123821.1
Serpine2	4328.11	0.0540513	0.0467031	1.15734	0.247134	0.623297	ENSMUSG00000026249	ENSMUSG00000026249	1	79794197	79861180	ENSMUSP00000027467.4
Itgb7	4323.79	-0.123194	0.0623548	-1.97569	0.0481897	0.235825	ENSMUSG00000001281	ENSMUSG00000001281	15	102215995	102231944	ENSMUSP00000155744.1
Ubap2l	4314.72	0.0256657	0.0461388	0.556271	0.578026	0.869233	ENSMUSG00000042520	ENSMUSG00000042520	3	90000140	90052628	ENSMUSP00000142524.1
Surf4	4313.74	-0.3538	0.0482176	-7.33758	2.1749e-13	2.21467e-11	ENSMUSG00000014867	ENSMUSG00000014867	2	26920040	26933928	ENSMUSP00000015011.3
Smg1	4312.4	0.877782	0.125296	7.00568	2.45797e-12	2.1361e-10	ENSMUSG00000030655	ENSMUSG00000030655	7	118131308	118243670	ENSMUSP00000032891.8
Sh2d2a	4298.32	0.0597472	0.0463724	1.28842	0.1976	0.556736	ENSMUSG00000028071	ENSMUSG00000028071	3	87846755	87855722	ENSMUSP00000103207.2
Rpl34	4285.79	-0.142844	0.0471471	-3.02974	0.00244762	0.0235893	ENSMUSG00000062006	ENSMUSG00000062006	3	130726831	130730398	ENSMUSP00000086614.4
Tap1	4275.78	-0.161536	0.0473003	-3.41511	0.000637564	0.00757935	ENSMUSG00000037321	ENSMUSG00000037321	17	34187553	34197225	ENSMUSP00000128401.1
Tcf25	4271.4	-0.110576	0.0464301	-2.38156	0.0172396	0.113516	ENSMUSG00000001472	ENSMUSG00000001472	8	123373753	123403835	ENSMUSP00000148531.1
Eif3h	4261.63	-0.113777	0.0502757	-2.26305	0.0236325	0.144089	ENSMUSG00000022312	ENSMUSG00000022312	15	51786558	51865523	ENSMUSP00000022925.8
Lasp1	4261.46	-0.145991	0.0498798	-2.92686	0.00342402	0.0313226	ENSMUSG00000038366	ENSMUSG00000038366	11	97799000	97838764	ENSMUSP00000116102.1
Slc44a2	4259.73	0.0594596	0.046483	1.27917	0.200837	0.561776	ENSMUSG00000057193	ENSMUSG00000057193	9	21320698	21355028	ENSMUSP00000150147.1
Kmt2d	4251.14	0.975282	0.16945	5.75557	8.63495e-09	3.59706e-07	ENSMUSG00000048154	ENSMUSG00000048154	15	98831669	98871204	ENSMUSP00000023741.8
Rcc2	4244.37	-0.0488243	0.0471689	-1.0351	0.300624	0.681491	ENSMUSG00000040945	ENSMUSG00000040945	4	140700541	140723220	ENSMUSP00000071163.2
Atf4	4243.72	-0.22212	0.0459057	-4.83861	1.30749e-06	3.31176e-05	ENSMUSG00000042406	ENSMUSG00000042406	15	80255184	80257541	ENSMUSP00000105234.3
Fus	4235.99	0.0775543	0.0504804	1.53633	0.124458	0.428742	ENSMUSG00000030795	ENSMUSG00000030795	7	127967457	127985701	ENSMUSP00000101858.3
Sh3bgrl3	4232.86	-0.00872753	0.0528995	-0.164983	0.868957	0.968203	ENSMUSG00000028843	ENSMUSG00000028843	4	134127406	134128789	ENSMUSP00000030651.8
Arrb1	4232.44	0.0547068	0.0480131	1.13941	0.254531	0.633286	ENSMUSG00000018909	ENSMUSG00000018909	7	99535466	99606771	ENSMUSP00000095866.2
Myl12a	4225.82	-0.0733923	0.0501141	-1.46451	0.143056	0.463117	ENSMUSG00000024048	ENSMUSG00000024048	17	70993656	71002878	ENSMUSP00000123412.1
Rpl28	4222.66	-0.228566	0.106978	-2.13657	0.0326326	0.18006	ENSMUSG00000030432	ENSMUSG00000030432	7	4792874	4795066	ENSMUSP00000032597.5
Tapbp	4217.92	-0.113917	0.0514131	-2.21573	0.0267103	0.157374	ENSMUSG00000024308	ENSMUSG00000024308	17	33915899	33929292	ENSMUSP00000134695.1
Picalm	4212.51	0.0808159	0.0462985	1.74554	0.0808913	0.328145	ENSMUSG00000039361	ENSMUSG00000039361	7	90130213	90213465	ENSMUSP00000146659.1
Hnrnpc	4210.49	-0.0190693	0.0464217	-0.410784	0.681231	0.90765	ENSMUSG00000060373	ENSMUSG00000060373	14	52073377	52104028	ENSMUSP00000107237.4
Itgb1	4206.59	-0.0234396	0.0522661	-0.448467	0.653816	0.897372	ENSMUSG00000025809	ENSMUSG00000025809	8	128685654	128733200	ENSMUSP00000087457.5
Ncor1	4205.66	0.249623	0.054632	4.56918	4.8963e-06	0.000108962	ENSMUSG00000018501	ENSMUSG00000018501	11	62316426	62458541	ENSMUSP00000018645.6
Rac1	4205.12	0.0510533	0.0451474	1.13081	0.258133	0.6364	ENSMUSG00000001847	ENSMUSG00000001847	5	143503634	143528036	ENSMUSP00000079380.7
Lnpep	4196.11	0.273786	0.0469758	5.82823	5.60189e-09	2.43417e-07	ENSMUSG00000023845	ENSMUSG00000023845	17	17521410	17625050	ENSMUSP00000036998.2
Csde1	4175.99	-0.0241247	0.0457774	-0.527	0.598194	0.876395	ENSMUSG00000068823	ENSMUSG00000068823	3	103020426	103058186	ENSMUSP00000029446.8
Emb	4146.17	0.281403	0.0505003	5.57231	2.51378e-08	9.31669e-07	ENSMUSG00000021728	ENSMUSG00000021728	13	117208536	117274415	ENSMUSP00000153512.1
Vars	4139.83	0.200772	0.046791	4.29083	1.7801e-05	0.000334798	ENSMUSG00000007029	ENSMUSG00000007029	17	35000987	35016322	ENSMUSP00000084572.7
Mapkapk2	4135.37	0.220288	0.0456557	4.82499	1.40011e-06	3.51983e-05	ENSMUSG00000016528	ENSMUSG00000016528	1	131053700	131097826	ENSMUSP00000016672.4
Lat	4134.22	0.013549	0.0469485	0.288593	0.772893	0.936381	ENSMUSG00000030742	ENSMUSG00000030742	7	126363824	126369570	ENSMUSP00000145773.1
Acsl5	4126.45	-0.00245742	0.0463305	-0.053041	0.957699	0.99054	ENSMUSG00000024981	ENSMUSG00000024981	19	55251938	55297720	ENSMUSP00000153302.1
Ctnnb1	4125.91	0.0109738	0.051128	0.214633	0.830054	0.959145	ENSMUSG00000006932	ENSMUSG00000006932	9	120929216	120960507	ENSMUSP00000116969.1
Txn1	4125.65	-0.030742	0.0521993	-0.588936	0.555904	0.859471	ENSMUSG00000028367	ENSMUSG00000028367	4	57943373	57956411	ENSMUSP00000030051.5
Arf1	4121.8	-0.215401	0.0468101	-4.6016	4.19262e-06	9.51933e-05	ENSMUSG00000048076	ENSMUSG00000048076	11	59211412	59228270	ENSMUSP00000079905.6
Ywhag	4120.52	-0.0800413	0.0533656	-1.49987	0.133649	0.447168	ENSMUSG00000051391	ENSMUSG00000051391	5	135908409	135934616	ENSMUSP00000143631.1
Cotl1	4109.55	-0.218344	0.0545646	-4.00157	6.29236e-05	0.00103144	ENSMUSG00000031827	ENSMUSG00000031827	8	119809222	119840544	ENSMUSP00000034285.6
Tnfrsf8	4099.28	0.560238	0.0450455	12.4371	1.64264e-35	2.36564e-32	ENSMUSG00000028602	ENSMUSG00000028602	4	145267137	145315164	ENSMUSP00000030339.6
Dgka	4094.4	0.0789878	0.0535367	1.4754	0.140106	0.457386	ENSMUSG00000025357	ENSMUSG00000025357	10	128720134	128744855	ENSMUSP00000026414.7
Tmem30a	4086.61	0.0120421	0.0449812	0.267714	0.78892	0.94199	ENSMUSG00000032328	ENSMUSG00000032328	9	79768943	79793507	ENSMUSP00000034878.5
Rpl41	4082.86	-0.158572	0.117104	-1.35411	0.175702	0.524823	ENSMUSG00000093674	ENSMUSG00000093674	10	128548114	128549305	ENSMUSP00000134737.1
Cd3d	4072.94	-0.060808	0.0481161	-1.26378	0.206311	0.568216	ENSMUSG00000032094	ENSMUSG00000032094	9	44981786	44987339	ENSMUSP00000034602.7
Mcm6	4063.95	0.278948	0.0466654	5.97762	2.26414e-09	1.108e-07	ENSMUSG00000026355	ENSMUSG00000026355	1	128331590	128359664	ENSMUSP00000027601.4
Emilin2	4055.96	0.0614401	0.0468401	1.3117	0.189622	0.545542	ENSMUSG00000024053	ENSMUSG00000024053	17	71252172	71311978	ENSMUSP00000156446.1
Klf6	4055.76	-0.0860992	0.0444953	-1.93502	0.0529884	0.251733	ENSMUSG00000000078	ENSMUSG00000000078	13	5861482	5870394	ENSMUSP00000000080.6
Ftl1	4050.49	-0.1668	0.0510491	-3.26744	0.00108525	0.011866	ENSMUSG00000050708	ENSMUSG00000050708	7	45457944	45459884	ENSMUSP00000092002.4
Sec24c	4048.06	-0.0424464	0.0458855	-0.925049	0.35494	0.732477	ENSMUSG00000039367	ENSMUSG00000039367	14	20674308	20694852	ENSMUSP00000045955.8
Etnk1	4034.26	-0.0258432	0.0489649	-0.527791	0.597645	0.876356	ENSMUSG00000030275	ENSMUSG00000030275	6	143167221	143232307	ENSMUSP00000145041.1
Srrm1	4032.43	0.0846797	0.0493304	1.71658	0.0860557	0.340207	ENSMUSG00000028809	ENSMUSG00000028809	4	135320484	135353321	ENSMUSP00000101487.1
Ssr1	4028.16	-0.160499	0.0487814	-3.29017	0.00100126	0.0111165	ENSMUSG00000021427	ENSMUSG00000021427	13	37966605	37994217	ENSMUSP00000153120.1
Adam19	4021.73	0.0565916	0.0515707	1.09736	0.272485	0.65201	ENSMUSG00000011256	ENSMUSG00000011256	11	46055992	46147343	ENSMUSP00000011400.7
Atp13a3	4015.85	0.282686	0.0453747	6.23004	4.6633e-10	2.67107e-08	ENSMUSG00000022533	ENSMUSG00000022533	16	30312423	30405975	ENSMUSP00000051645.6
Tax1bp1	4014.67	0.062199	0.0473838	1.31266	0.189296	0.545227	ENSMUSG00000004535	ENSMUSG00000004535	6	52713729	52766780	ENSMUSP00000079548.4
Rbm39	4000.45	0.0341769	0.0517321	0.660651	0.508836	0.834031	ENSMUSG00000027620	ENSMUSG00000027620	2	156147239	156180238	ENSMUSP00000105216.2
Smc4	3999.07	0.327473	0.0479988	6.82252	8.94588e-12	7.33198e-10	ENSMUSG00000034349	ENSMUSG00000034349	3	69004738	69034623	ENSMUSP00000047872.8
Tardbp	3997.63	-0.01893	0.044541	-0.425003	0.670834	0.904586	ENSMUSG00000041459	ENSMUSG00000041459	4	148612382	148627019	ENSMUSP00000081142.3
Arpc5	3994.22	-0.106223	0.0472992	-2.24577	0.0247187	0.149037	ENSMUSG00000008475	ENSMUSG00000008475	1	152766542	152775597	ENSMUSP00000076933.5
Vdac1	3991.05	0.0112286	0.0470503	0.238651	0.811376	0.951716	ENSMUSG00000020402	ENSMUSG00000020402	11	52360860	52389397	ENSMUSP00000099819.1
Rps27	3990.51	-0.310485	0.0519073	-5.98153	2.21053e-09	1.09237e-07	ENSMUSG00000090733	ENSMUSG00000090733	3	90212522	90213651	ENSMUSP00000142536.1
Il2rg	3989.7	-0.0472489	0.0512396	-0.922117	0.356467	0.733957	ENSMUSG00000031304	ENSMUSG00000031304	X	101264378	101268255	ENSMUSP00000033664.7
Pcbp1	3982.37	0.031699	0.0470909	0.673145	0.500855	0.830027	ENSMUSG00000051695	ENSMUSG00000051695	6	86524492	86526321	ENSMUSP00000054863.5
Uhmk1	3980.92	0.0879757	0.0455825	1.93003	0.0536029	0.253576	ENSMUSG00000026667	ENSMUSG00000026667	1	170193420	170215397	ENSMUSP00000115622.1
Rab8b	3980.16	-0.0351134	0.0456687	-0.768872	0.441969	0.796477	ENSMUSG00000036943	ENSMUSG00000036943	9	66843664	66919687	ENSMUSP00000041857.7
Cdc37	3979.76	-0.034508	0.0520158	-0.663414	0.507066	0.83338	ENSMUSG00000019471	ENSMUSG00000019471	9	21133222	21149982	ENSMUSP00000019615.9
H2-Q7	3966	-0.00195327	0.0498122	-0.0392127	0.968721	0.991949	ENSMUSG00000060550	ENSMUSG00000060550	17	35439155	35443773	ENSMUSP00000071843.6
Pum2	3944.57	0.0122529	0.0492965	0.248555	0.803705	0.948385	ENSMUSG00000020594	ENSMUSG00000020594	12	8674134	8752581	ENSMUSP00000106752.2
Lbr	3937.3	0.0506276	0.0500606	1.01133	0.31186	0.69467	ENSMUSG00000004880	ENSMUSG00000004880	1	181815335	181843046	ENSMUSP00000005003.6
Pak2	3936.05	0.0419861	0.0473427	0.886854	0.375157	0.7492	ENSMUSG00000022781	ENSMUSG00000022781	16	32016290	32079342	ENSMUSP00000023467.7
Rps6ka1	3933.43	0.0138305	0.0484887	0.285231	0.775467	0.937638	ENSMUSG00000003644	ENSMUSG00000003644	4	133847290	133887797	ENSMUSP00000101514.4
Ipo7	3932.61	0.102723	0.0485973	2.11377	0.0345352	0.187682	ENSMUSG00000066232	ENSMUSG00000066232	7	110018274	110056609	ENSMUSP00000081782.3
Rad21	3931.13	0.156025	0.0515235	3.02824	0.00245985	0.0236845	ENSMUSG00000022314	ENSMUSG00000022314	15	51962240	51991747	ENSMUSP00000022927.9
Cyp51	3922.23	0.0639918	0.0489986	1.30599	0.191555	0.547995	ENSMUSG00000001467	ENSMUSG00000001467	5	4081145	4104746	ENSMUSP00000001507.4
Usp34	3918.83	0.522766	0.0559283	9.34708	9.01047e-21	2.21548e-18	ENSMUSG00000056342	ENSMUSG00000056342	11	23306895	23490560	ENSMUSP00000120747.1
Gzmd	3914.32	0.496395	0.0479178	10.3593	3.79695e-25	1.59488e-22	ENSMUSG00000059256	ENSMUSG00000059256	14	56129556	56132608	ENSMUSP00000080742.6
Nucb1	3912.41	-0.481821	0.0513914	-9.37551	6.88396e-21	1.73493e-18	ENSMUSG00000030824	ENSMUSG00000030824	7	45490458	45510406	ENSMUSP00000147383.1
Pds5a	3904.44	0.0832459	0.0460975	1.80587	0.0709393	0.302643	ENSMUSG00000029202	ENSMUSG00000029202	5	65605721	65698273	ENSMUSP00000144171.1
Vsir	3902.76	-0.279505	0.0539126	-5.1844	2.16706e-07	6.50182e-06	ENSMUSG00000020101	ENSMUSG00000020101	10	60346851	60372684	ENSMUSP00000020301.7
Tes	3897.52	0.0103952	0.0454381	0.228778	0.819041	0.954877	ENSMUSG00000029552	ENSMUSG00000029552	6	17065149	17105828	ENSMUSP00000111127.4
Pgk1	3891.82	-0.0221163	0.0477427	-0.46324	0.643193	0.894537	ENSMUSG00000062070	ENSMUSG00000062070	X	106187100	106203699	ENSMUSP00000080302.6
Nars	3890.5	-0.385783	0.0508001	-7.59414	3.09836e-14	3.44225e-12	ENSMUSG00000024587	ENSMUSG00000024587	18	64499647	64516652	ENSMUSP00000157402.1
Psme3	3889.45	-0.0217291	0.0483934	-0.449009	0.653425	0.897372	ENSMUSG00000078652	ENSMUSG00000078652	11	101316213	101323537	ENSMUSP00000118279.1
Ppp2ca	3880.99	0.0230345	0.0490879	0.469251	0.63889	0.893499	ENSMUSG00000020349	ENSMUSG00000020349	11	52098681	52127778	ENSMUSP00000020608.2
Oga	3874.74	-0.0214211	0.0501927	-0.426778	0.669541	0.903981	ENSMUSG00000025220	ENSMUSG00000025220	19	45750259	45783837	ENSMUSP00000026243.3
Acin1	3852.75	0.0169196	0.0478658	0.353479	0.723729	0.923696	ENSMUSG00000022185	ENSMUSG00000022185	14	54642161	54686931	ENSMUSP00000114546.1
Tmpo	3848.53	0.205904	0.0493056	4.17607	2.96591e-05	0.000531072	ENSMUSG00000019961	ENSMUSG00000019961	10	91147571	91181315	ENSMUSP00000072092.7
Rasgrp1	3845.39	-0.140852	0.0568137	-2.47919	0.0131682	0.0919309	ENSMUSG00000027347	ENSMUSG00000027347	2	117279993	117343001	ENSMUSP00000099593.4
Rrm1	3845.34	0.288793	0.0495473	5.82864	5.58823e-09	2.43417e-07	ENSMUSG00000030978	ENSMUSG00000030978	7	102441695	102469771	ENSMUSP00000033283.9
Rps29	3843.03	-0.132255	0.120498	-1.09757	0.272393	0.65201	ENSMUSG00000034892	ENSMUSG00000034892	12	69157722	69159186	ENSMUSP00000038352.8
Septin7	3835.69	-0.129929	0.0471087	-2.75807	0.00581442	0.0483225	ENSMUSG00000001833	ENSMUSG00000001833	9	25252439	25308571	ENSMUSP00000127641.2
Sub1	3835.39	0.0883946	0.0465256	1.89991	0.0574446	0.265764	ENSMUSG00000022205	ENSMUSG00000022205	15	11981339	11996983	ENSMUSP00000022816.8
Papola	3834.63	-0.0446882	0.0473193	-0.944397	0.344967	0.723665	ENSMUSG00000021111	ENSMUSG00000021111	12	105784694	105838944	ENSMUSP00000105527.2
Mdm4	3834.61	0.100789	0.0585912	1.72021	0.0853946	0.338124	ENSMUSG00000054387	ENSMUSG00000054387	1	132959484	133030561	ENSMUSP00000140812.1
Eif3d	3832.39	-0.036235	0.0475528	-0.761995	0.446063	0.799659	ENSMUSG00000016554	ENSMUSG00000016554	15	77958998	77970813	ENSMUSP00000098053.4
Gna13	3831.08	0.158479	0.0485078	3.26708	0.00108661	0.011868	ENSMUSG00000020611	ENSMUSG00000020611	11	109362831	109401369	ENSMUSP00000020930.7
Trac	3824.87	-0.102471	0.0535736	-1.91272	0.0557845	0.259753	ENSMUSG00000076928	ENSMUSG00000076928	14	54220521	54224206	ENSMUSP00000143014.1
Baz1b	3824.46	0.230302	0.0471856	4.88076	1.05678e-06	2.75994e-05	ENSMUSG00000002748	ENSMUSG00000002748	5	135187264	135246129	ENSMUSP00000002825.5
Numa1	3822.28	0.0957543	0.052328	1.82988	0.0672672	0.292925	ENSMUSG00000066306	ENSMUSG00000066306	7	101934111	102014964	ENSMUSP00000148215.1
Srsf2	3812.35	0.0038312	0.0481549	0.0795601	0.936587	0.986144	ENSMUSG00000034120	ENSMUSG00000034120	11	116849901	116853094	ENSMUSP00000090059.6
Notch1	3808.38	0.39636	0.046605	8.50468	1.82102e-17	3.22066e-15	ENSMUSG00000026923	ENSMUSG00000026923	2	26457903	26516663	ENSMUSP00000028288.4
Shmt2	3800.3	-0.182472	0.0475309	-3.83901	0.000123533	0.00186428	ENSMUSG00000025403	ENSMUSG00000025403	10	127517123	127522444	ENSMUSP00000151616.1
Ptpn22	3798.63	0.041403	0.0523388	0.791057	0.428911	0.789312	ENSMUSG00000027843	ENSMUSG00000027843	3	103859795	103912247	ENSMUSP00000122307.1
Itm2b	3793.45	-0.204738	0.0542919	-3.77106	0.000162557	0.00237498	ENSMUSG00000022108	ENSMUSG00000022108	14	73362226	73385289	ENSMUSP00000022704.7
Ap2b1	3790.65	-0.0767185	0.0503712	-1.52306	0.127743	0.435207	ENSMUSG00000035152	ENSMUSG00000035152	11	83299024	83405035	ENSMUSP00000134798.1
Ghitm	3789.54	-0.365326	0.0457954	-7.97737	1.4949e-15	1.95715e-13	ENSMUSG00000041028	ENSMUSG00000041028	14	37120092	37135272	ENSMUSP00000129712.2
Psat1	3787.74	-0.200101	0.0465449	-4.29909	1.71503e-05	0.000324375	ENSMUSG00000024640	ENSMUSG00000024640	19	15904678	15947337	ENSMUSP00000025542.3
Lars2	3780.14	0.0902762	0.117645	0.767359	0.442868	0.796995	ENSMUSG00000035202	ENSMUSG00000035202	9	123366927	123462666	ENSMUSP00000036710.7
Stip1	3777.97	0.0671321	0.0504714	1.3301	0.183485	0.536294	ENSMUSG00000024966	ENSMUSG00000024966	19	7020702	7039967	ENSMUSP00000025918.7
Hp1bp3	3767.77	-0.0773011	0.054837	-1.40965	0.158642	0.494213	ENSMUSG00000028759	ENSMUSG00000028759	4	138216296	138244683	ENSMUSP00000101453.1
Kdm3a	3764.26	0.201434	0.050566	3.98359	6.78813e-05	0.00109841	ENSMUSG00000053470	ENSMUSG00000053470	6	71588972	71632990	ENSMUSP00000065716.4
Fam49b	3760.79	0.109732	0.047029	2.33327	0.0196338	0.125749	ENSMUSG00000022378	ENSMUSG00000022378	15	63929097	64060478	ENSMUSP00000066359.4
Fubp1	3758.3	0.0380114	0.053957	0.704476	0.481136	0.819037	ENSMUSG00000028034	ENSMUSG00000028034	3	152210422	152236826	ENSMUSP00000130145.1
Kars	3758.03	-0.0262825	0.0502373	-0.523167	0.600858	0.876455	ENSMUSG00000031948	ENSMUSG00000031948	8	111993443	112011323	ENSMUSP00000090808.5
Mcl1	3750.27	-0.0485469	0.0479329	-1.01281	0.311151	0.694116	ENSMUSG00000038612	ENSMUSG00000038612	3	95658788	95663176	ENSMUSP00000044048.8
Anapc5	3747.21	0.0444414	0.0475013	0.935582	0.349488	0.728083	ENSMUSG00000029472	ENSMUSG00000029472	5	122787459	122821339	ENSMUSP00000083393.4
Add1	3743.35	0.0254983	0.0487085	0.523486	0.600636	0.876395	ENSMUSG00000029106	ENSMUSG00000029106	5	34573664	34632308	ENSMUSP00000109977.2
Cds2	3743	0.0795501	0.0506856	1.56948	0.116536	0.41222	ENSMUSG00000058793	ENSMUSG00000058793	2	132263148	132312050	ENSMUSP00000105786.1
Naca	3742.1	-0.0856853	0.0499071	-1.7169	0.0859983	0.340113	ENSMUSG00000061315	ENSMUSG00000061315	10	128035575	128048637	ENSMUSP00000073532.7
Cbx5	3736.25	0.415489	0.04968	8.3633	6.09865e-17	9.98879e-15	ENSMUSG00000009575	ENSMUSG00000009575	15	103191544	103239816	ENSMUSP00000113157.1
Nbeal2	3735.78	0.269546	0.0551696	4.88577	1.03025e-06	2.69765e-05	ENSMUSG00000056724	ENSMUSG00000056724	9	110624789	110654161	ENSMUSP00000121373.1
Psap	3734.54	-0.141116	0.0531964	-2.65274	0.00798419	0.0620097	ENSMUSG00000004207	ENSMUSG00000004207	10	60277627	60302597	ENSMUSP00000101105.1
Clcn3	3732.16	0.0967319	0.0528393	1.83068	0.067148	0.292532	ENSMUSG00000004319	ENSMUSG00000004319	8	60910389	60983300	ENSMUSP00000058648.5
Mycbp2	3726.94	0.551665	0.0930804	5.92676	3.08966e-09	1.46229e-07	ENSMUSG00000033004	ENSMUSG00000033004	14	103113411	103346814	ENSMUSP00000124443.1
Cntrl	3716	0.451217	0.0550468	8.19697	2.46518e-16	3.60167e-14	ENSMUSG00000057110	ENSMUSG00000057110	2	35109492	35178822	ENSMUSP00000028235.4
Gnb2	3708.06	-0.0190335	0.0506591	-0.375717	0.707127	0.917816	ENSMUSG00000029713	ENSMUSG00000029713	5	137528127	137533510	ENSMUSP00000031726.8
Lif	3704.32	0.505603	0.0445634	11.3457	7.79008e-30	6.04091e-27	ENSMUSG00000034394	ENSMUSG00000034394	11	4257557	4272514	ENSMUSP00000067066.5
Egln3	3701.02	-0.0073283	0.0482864	-0.151767	0.87937	0.970009	ENSMUSG00000035105	ENSMUSG00000035105	12	54178981	54203860	ENSMUSP00000041874.3
Acsl4	3699.29	0.0152753	0.0469038	0.325673	0.744672	0.929607	ENSMUSG00000031278	ENSMUSG00000031278	X	142317993	142390535	ENSMUSP00000108528.1
Smarca4	3687.28	0.154171	0.0464203	3.3212	0.00089631	0.0102098	ENSMUSG00000032187	ENSMUSG00000032187	9	21616169	21704230	ENSMUSP00000034707.8
Plac8	3685.37	0.180601	0.0525412	3.43731	0.000587517	0.00711869	ENSMUSG00000029322	ENSMUSG00000029322	5	100553725	100572245	ENSMUSP00000031264.5
Iars	3679.27	-0.0183214	0.0486805	-0.37636	0.70665	0.91748	ENSMUSG00000037851	ENSMUSG00000037851	13	49682100	49734267	ENSMUSP00000132082.1
Rpl26	3671.09	-0.104971	0.0544805	-1.92676	0.0540097	0.254664	ENSMUSG00000060938	ENSMUSG00000060938	11	68901583	68906989	ENSMUSP00000073175.6
B4galt5	3660.88	0.132538	0.0475917	2.7849	0.00535438	0.0450564	ENSMUSG00000017929	ENSMUSG00000017929	2	167298444	167349183	ENSMUSP00000104844.2
Lrrc59	3659.54	-0.165297	0.0477984	-3.4582	0.000543791	0.00667718	ENSMUSG00000020869	ENSMUSG00000020869	11	94629767	94645216	ENSMUSP00000021239.6
Prelid1	3657.71	0.0095288	0.052687	0.180857	0.85648	0.966656	ENSMUSG00000021486	ENSMUSG00000021486	13	55320500	55325272	ENSMUSP00000021942.6
Fkbp1a	3648.5	-0.00482254	0.0514345	-0.0937609	0.925299	0.982909	ENSMUSG00000032966	ENSMUSG00000032966	2	151542483	151561692	ENSMUSP00000037206.5
Junb	3641.18	0.218203	0.0561929	3.88312	0.000103127	0.00158179	ENSMUSG00000052837	ENSMUSG00000052837	8	84976910	84978718	ENSMUSP00000064680.5
F2r	3637.86	-0.165003	0.0585847	-2.81649	0.00485516	0.0415139	ENSMUSG00000048376	ENSMUSG00000048376	13	95601803	95618487	ENSMUSP00000061754.5
Eif3e	3634.92	-0.121223	0.0472172	-2.56735	0.010248	0.075796	ENSMUSG00000022336	ENSMUSG00000022336	15	43250058	43282719	ENSMUSP00000022960.2
Adcy7	3629.02	0.113302	0.0556173	2.03717	0.0416328	0.214681	ENSMUSG00000031659	ENSMUSG00000031659	8	88272403	88329962	ENSMUSP00000130594.1
Cmip	3623.66	0.151545	0.0460909	3.28795	0.00100919	0.0111799	ENSMUSG00000034390	ENSMUSG00000034390	8	117257064	117459430	ENSMUSP00000130264.1
Slamf7	3622.26	0.0129061	0.0464366	0.27793	0.781066	0.940482	ENSMUSG00000038179	ENSMUSG00000038179	1	171632403	171653035	ENSMUSP00000141871.1
Ankrd17	3619.88	0.114319	0.0526784	2.17014	0.0299965	0.170363	ENSMUSG00000055204	ENSMUSG00000055204	5	90227166	90366577	ENSMUSP00000014421.8
Rps21	3610.94	0.0026705	0.0963828	0.0277072	0.977896	0.993174	ENSMUSG00000039001	ENSMUSG00000039001	2	180257377	180258445	ENSMUSP00000058432.6
Aars	3604.62	-0.289872	0.0493557	-5.87312	4.27658e-09	1.94199e-07	ENSMUSG00000031960	ENSMUSG00000031960	8	111033144	111057664	ENSMUSP00000122388.1
Ywhaz	3598.13	0.0284451	0.048674	0.5844	0.558951	0.859471	ENSMUSG00000022285	ENSMUSG00000022285	15	36770770	36796929	ENSMUSP00000022894.7
Arcn1	3594.32	-0.229985	0.0479376	-4.79758	1.60591e-06	3.98749e-05	ENSMUSG00000032096	ENSMUSG00000032096	9	44741564	44767845	ENSMUSP00000034607.9
Abca2	3576.72	0.255549	0.0517492	4.93823	7.88353e-07	2.08047e-05	ENSMUSG00000026944	ENSMUSG00000026944	2	25428703	25448540	ENSMUSP00000099983.3
Akt1	3574.34	0.0277449	0.0474473	0.58475	0.558716	0.859471	ENSMUSG00000001729	ENSMUSG00000001729	12	112653821	112674884	ENSMUSP00000001780.3
Akr1a1	3562.57	-0.23229	0.0485312	-4.7864	1.698e-06	4.20579e-05	ENSMUSG00000028692	ENSMUSG00000028692	4	116636510	116651680	ENSMUSP00000030455.8
Lsp1	3557.52	-0.237055	0.0564556	-4.19896	2.68142e-05	0.000484433	ENSMUSG00000018819	ENSMUSG00000018819	7	142460809	142494867	ENSMUSP00000101588.1
Tnpo1	3557.45	0.2359	0.0476117	4.95466	7.24551e-07	1.92723e-05	ENSMUSG00000009470	ENSMUSG00000009470	13	98839019	98926384	ENSMUSP00000105026.2
Mta2	3553.78	0.0351795	0.0490072	0.717843	0.472854	0.815534	ENSMUSG00000071646	ENSMUSG00000071646	19	8941875	8952303	ENSMUSP00000093959.2
Nfkb2	3550.95	-0.0230115	0.0476081	-0.483352	0.628846	0.88969	ENSMUSG00000025225	ENSMUSG00000025225	19	46304320	46312385	ENSMUSP00000157809.1
Cyb5b	3541.73	0.00103364	0.0467214	0.0221235	0.982349	0.995483	ENSMUSG00000031924	ENSMUSG00000031924	8	107150640	107187471	ENSMUSP00000034400.3
Uggt1	3540.03	0.0421897	0.0501279	0.841641	0.399989	0.770407	ENSMUSG00000037470	ENSMUSG00000037470	1	36140027	36244720	ENSMUSP00000037930.7
Tmem123	3529.24	-0.300472	0.048825	-6.15406	7.55222e-10	4.09322e-08	ENSMUSG00000050912	ENSMUSG00000050912	9	7764041	7794333	ENSMUSP00000051966.9
Zdhhc18	3528.37	0.0561335	0.050771	1.10562	0.26889	0.647496	ENSMUSG00000037553	ENSMUSG00000037553	4	133605299	133650154	ENSMUSP00000081260.4
Anapc1	3508.34	0.161793	0.0473607	3.41618	0.000635056	0.00755844	ENSMUSG00000014355	ENSMUSG00000014355	2	128610104	128687391	ENSMUSP00000014499.3
Rbpj	3508.29	-0.00394344	0.0507446	-0.0777116	0.938057	0.986595	ENSMUSG00000039191	ENSMUSG00000039191	5	53466152	53657362	ENSMUSP00000144617.1
Ccr7	3505.38	-0.138816	0.0460091	-3.01714	0.00255171	0.0244059	ENSMUSG00000037944	ENSMUSG00000037944	11	99144196	99155077	ENSMUSP00000099423.3
Sars	3503.83	-0.397053	0.0481099	-8.25303	1.54427e-16	2.43247e-14	ENSMUSG00000068739	ENSMUSG00000068739	3	108424865	108445209	ENSMUSP00000088041.5
Nomo1	3498.03	0.0267681	0.0465903	0.574543	0.5656	0.862688	ENSMUSG00000030835	ENSMUSG00000030835	7	46033698	46084212	ENSMUSP00000033121.5
Eif3l	3497.78	-0.0231548	0.0464982	-0.497973	0.618503	0.88402	ENSMUSG00000033047	ENSMUSG00000033047	15	79075179	79094405	ENSMUSP00000038839.4
Gspt1	3496.15	0.0345851	0.0500891	0.690471	0.489898	0.823672	ENSMUSG00000062203	ENSMUSG00000062203	16	11219292	11254325	ENSMUSP00000130583.1
Nedd4	3493.38	0.0610264	0.0466506	1.30816	0.190819	0.547113	ENSMUSG00000032216	ENSMUSG00000032216	9	72662346	72749852	ENSMUSP00000034740.7
Slc7a1	3491.4	-0.0452275	0.045573	-0.992418	0.320994	0.702701	ENSMUSG00000041313	ENSMUSG00000041313	5	148327410	148399904	ENSMUSP00000046714.8
Stk4	3482.91	-0.0962741	0.0509377	-1.89004	0.0587531	0.269405	ENSMUSG00000018209	ENSMUSG00000018209	2	164070322	164155524	ENSMUSP00000018353.7
Anp32b	3477.29	0.0206396	0.050262	0.410641	0.681336	0.90765	ENSMUSG00000028333	ENSMUSG00000028333	4	46450902	46472657	ENSMUSP00000099990.4
Arpc3	3471.81	-0.044745	0.0541009	-0.827065	0.4082	0.776666	ENSMUSG00000029465	ENSMUSG00000029465	5	122391878	122414184	ENSMUSP00000099584.4
Trp53inp1	3468.9	-0.306508	0.0608557	-5.03663	4.73794e-07	1.32308e-05	ENSMUSG00000028211	ENSMUSG00000028211	4	11156431	11174379	ENSMUSP00000029865.3
Ppp1cb	3468.03	-0.0885401	0.0489093	-1.81029	0.0702505	0.300975	ENSMUSG00000014956	ENSMUSG00000014956	5	32458843	32517433	ENSMUSP00000015100.8
Purb	3458.17	0.0676969	0.04913	1.37791	0.16823	0.511593	ENSMUSG00000094483	ENSMUSG00000094483	11	6467599	6475917	ENSMUSP00000136957.1
Grap2	3457.13	-0.0106839	0.054646	-0.195512	0.844993	0.963181	ENSMUSG00000042351	ENSMUSG00000042351	15	80572594	80652854	ENSMUSP00000155681.1
Dhcr24	3457.07	0.0228231	0.0481986	0.473521	0.635841	0.892364	ENSMUSG00000034926	ENSMUSG00000034926	4	106561038	106589113	ENSMUSP00000038063.3
Agfg1	3451.54	-0.0499537	0.0481765	-1.03689	0.299788	0.680207	ENSMUSG00000026159	ENSMUSG00000026159	1	82839483	82901182	ENSMUSP00000140170.1
Cab39	3449.39	-0.18023	0.0500781	-3.59897	0.000319478	0.00424329	ENSMUSG00000036707	ENSMUSG00000036707	1	85793441	85851576	ENSMUSP00000108987.1
Slc25a4	3449.07	0.054613	0.0492844	1.10812	0.26781	0.646992	ENSMUSG00000031633	ENSMUSG00000031633	8	46206797	46211284	ENSMUSP00000034049.4
Brd2	3441.5	0.0417312	0.048615	0.858403	0.39067	0.763681	ENSMUSG00000024335	ENSMUSG00000024335	17	34112023	34122634	ENSMUSP00000109880.2
Nucks1	3431.21	0.102831	0.055127	1.86534	0.0621334	0.280128	ENSMUSG00000026434	ENSMUSG00000026434	1	131910534	131936321	ENSMUSP00000140818.1
Pik3r5	3428.96	0.180711	0.0471555	3.83223	0.000126986	0.00190993	ENSMUSG00000020901	ENSMUSG00000020901	11	68432121	68497849	ENSMUSP00000021283.7
Arid1a	3426.81	0.301501	0.0521914	5.77684	7.61165e-09	3.21059e-07	ENSMUSG00000007880	ENSMUSG00000007880	4	133679008	133756769	ENSMUSP00000122354.2
Ccdc88b	3423.48	0.144718	0.0517358	2.79724	0.00515408	0.0437359	ENSMUSG00000047810	ENSMUSG00000047810	19	6844623	6858211	ENSMUSP00000158268.1
Ran	3418.85	0.139529	0.0562946	2.47855	0.0131917	0.0919676	ENSMUSG00000029430	ENSMUSG00000029430	5	129020069	129024323	ENSMUSP00000031383.7
Apobec3	3415.36	-0.00736604	0.05024	-0.146617	0.883434	0.971297	ENSMUSG00000009585	ENSMUSG00000009585	15	79891659	79915906	ENSMUSP00000134938.1
Ankrd11	3413.15	0.172398	0.0527547	3.26792	0.0010834	0.0118586	ENSMUSG00000035569	ENSMUSG00000035569	8	122883822	123042277	ENSMUSP00000133977.1
Nolc1	3410.68	0.0856514	0.0464244	1.84496	0.0650426	0.287742	ENSMUSG00000015176	ENSMUSG00000015176	19	46075863	46085530	ENSMUSP00000152921.1
Cd8b1	3406	-0.016348	0.049007	-0.333584	0.738693	0.927154	ENSMUSG00000053044	ENSMUSG00000053044	6	71322788	71337494	ENSMUSP00000070131.7
Atp2a3	3399.53	-0.0026861	0.0618381	-0.0434376	0.965353	0.99143	ENSMUSG00000020788	ENSMUSG00000020788	11	72961169	72993044	ENSMUSP00000104126.1
H2-Q6	3397.09	-0.0181491	0.0527437	-0.344101	0.73077	0.926225	ENSMUSG00000073409	ENSMUSG00000073409	17	35424850	35430055	ENSMUSP00000134550.1
Hsph1	3394.25	0.00744249	0.0453485	0.164118	0.869639	0.968203	ENSMUSG00000029657	ENSMUSG00000029657	5	149614287	149636376	ENSMUSP00000144654.1
Cox4i1	3388.49	0.0597541	0.0505147	1.18291	0.236847	0.611552	ENSMUSG00000031818	ENSMUSG00000031818	8	120668222	120674207	ENSMUSP00000034276.5
Tnfrsf18	3387	0.0669293	0.0491904	1.36062	0.173635	0.520232	ENSMUSG00000041954	ENSMUSG00000041954	4	156026164	156028895	ENSMUSP00000099462.3
Arl4c	3384.88	-0.0310605	0.061832	-0.502336	0.615431	0.881976	ENSMUSG00000049866	ENSMUSG00000049866	1	88673125	88702221	ENSMUSP00000057085.4
Rpl27a	3381.62	-0.0759897	0.0594874	-1.27741	0.201458	0.562732	ENSMUSG00000046364	ENSMUSG00000046364	7	109519147	109522367	ENSMUSP00000123410.1
Pde3b	3379.64	-0.143266	0.0552061	-2.59512	0.00945582	0.071297	ENSMUSG00000030671	ENSMUSG00000030671	7	114415281	114539251	ENSMUSP00000032909.8
Nono	3378.87	0.0292645	0.049069	0.596395	0.550912	0.85772	ENSMUSG00000031311	ENSMUSG00000031311	X	101429318	101448591	ENSMUSP00000122890.1
Kdm5c	3373.73	0.0852564	0.0470146	1.8134	0.0697698	0.29968	ENSMUSG00000025332	ENSMUSG00000025332	X	152233020	152274535	ENSMUSP00000108203.1
Map4	3370.96	0.0011293	0.0525707	0.0214815	0.982862	0.995562	ENSMUSG00000032479	ENSMUSG00000032479	9	109931460	110083955	ENSMUSP00000035055.10
Myo1f	3366.43	-0.097453	0.0548226	-1.77761	0.0754684	0.314601	ENSMUSG00000024300	ENSMUSG00000024300	17	33555707	33607764	ENSMUSP00000084887.5
Topbp1	3365.11	0.301637	0.0513448	5.87474	4.23511e-09	1.93186e-07	ENSMUSG00000032555	ENSMUSG00000032555	9	103305215	103350428	ENSMUSP00000035164.3
Hjurp	3363.87	0.302601	0.0536055	5.64496	1.65224e-08	6.50633e-07	ENSMUSG00000044783	ENSMUSG00000044783	1	88262471	88277633	ENSMUSP00000054263.8
Spcs3	3362.08	-0.203726	0.0485151	-4.19923	2.67829e-05	0.000484433	ENSMUSG00000054408	ENSMUSG00000054408	8	54520433	54529998	ENSMUSP00000136527.1
Rbm25	3358.29	0.245159	0.0629862	3.89226	9.93156e-05	0.00154031	ENSMUSG00000010608	ENSMUSG00000010608	12	83631236	83683123	ENSMUSP00000138572.1
Snrnp70	3351.98	-0.019111	0.0532609	-0.358818	0.719731	0.921642	ENSMUSG00000063511	ENSMUSG00000063511	7	45376453	45395742	ENSMUSP00000074160.7
Rbbp4	3348.14	0.110653	0.0533156	2.07544	0.0379459	0.200636	ENSMUSG00000057236	ENSMUSG00000057236	4	129307100	129335370	ENSMUSP00000099658.3
Rpa1	3347.62	0.115094	0.0517566	2.22375	0.0261652	0.155251	ENSMUSG00000000751	ENSMUSG00000000751	11	75298166	75348324	ENSMUSP00000090585.5
Wdr26	3343.83	-0.0114064	0.0513322	-0.222208	0.824152	0.956554	ENSMUSG00000038733	ENSMUSG00000038733	1	181173228	181212001	ENSMUSP00000158345.1
Vcp	3340.75	-0.0892901	0.0479205	-1.8633	0.0624205	0.280832	ENSMUSG00000028452	ENSMUSG00000028452	4	42979963	43000507	ENSMUSP00000030164.7
Fkbp5	3339.9	0.0252107	0.0501825	0.502379	0.615401	0.881976	ENSMUSG00000024222	ENSMUSG00000024222	17	28399094	28517527	ENSMUSP00000078382.3
Gnai3	3339.84	-0.0765731	0.0492045	-1.55622	0.119655	0.418329	ENSMUSG00000000001	ENSMUSG00000000001	3	108107280	108146146	ENSMUSP00000000001.4
Kif21b	3335.16	0.302402	0.0573492	5.27299	1.34217e-07	4.2415e-06	ENSMUSG00000041642	ENSMUSG00000041642	1	136131389	136177998	ENSMUSP00000074661.4
Tab2	3330.41	-0.0279237	0.0513807	-0.543468	0.586808	0.872713	ENSMUSG00000015755	ENSMUSG00000015755	10	7905653	7956230	ENSMUSP00000122559.1
Odc1	3329.49	0.124714	0.048312	2.58143	0.00983919	0.0736369	ENSMUSG00000011179	ENSMUSG00000011179	12	17544794	17551505	ENSMUSP00000128661.1
Tap2	3324.23	-0.117599	0.0504466	-2.33117	0.0197447	0.126378	ENSMUSG00000024339	ENSMUSG00000024339	17	34203527	34216321	ENSMUSP00000025197.5
Atp10a	3319.28	0.0149101	0.048926	0.304749	0.760558	0.933542	ENSMUSG00000025324	ENSMUSG00000025324	7	58656166	58829420	ENSMUSP00000146388.1
Lonp1	3314.18	-0.199679	0.0474172	-4.2111	2.54129e-05	0.000463269	ENSMUSG00000041168	ENSMUSG00000041168	17	56614297	56626887	ENSMUSP00000156840.1
Anp32e	3310.97	0.0279626	0.0580456	0.481735	0.629994	0.88969	ENSMUSG00000015749	ENSMUSG00000015749	3	95929246	95947390	ENSMUSP00000128483.1
Setx	3309.37	0.469246	0.0510305	9.19541	3.7357e-20	8.35698e-18	ENSMUSG00000043535	ENSMUSG00000043535	2	29124181	29182471	ENSMUSP00000119521.1
Ep400	3308.42	0.580243	0.0637101	9.10755	8.42657e-20	1.76975e-17	ENSMUSG00000029505	ENSMUSG00000029505	5	110664373	110770717	ENSMUSP00000049038.8
Csk	3307.38	-0.000869984	0.0526866	-0.0165124	0.986826	0.995833	ENSMUSG00000032312	ENSMUSG00000032312	9	57626646	57653631	ENSMUSP00000034863.6
Prex1	3303.58	0.0809151	0.052467	1.54221	0.123022	0.425305	ENSMUSG00000039621	ENSMUSG00000039621	2	166566342	166713832	ENSMUSP00000037180.5
St13	3302.05	-0.0214825	0.0504871	-0.425504	0.67047	0.904457	ENSMUSG00000022403	ENSMUSG00000022403	15	81363669	81400077	ENSMUSP00000130195.1
Smc1a	3301.72	0.306449	0.0500926	6.11766	9.49622e-10	4.96017e-08	ENSMUSG00000041133	ENSMUSG00000041133	X	152016428	152062694	ENSMUSP00000138113.1
Rad23b	3294.52	-0.0836428	0.0475996	-1.75722	0.0788807	0.322726	ENSMUSG00000028426	ENSMUSG00000028426	4	55350043	55392237	ENSMUSP00000030134.8
Arid5a	3290.68	0.144099	0.0510136	2.82472	0.00473223	0.0407086	ENSMUSG00000037447	ENSMUSG00000037447	1	36307733	36324029	ENSMUSP00000115490.1
Ddit4	3285.03	0.261339	0.0550756	4.74509	2.08418e-06	5.08732e-05	ENSMUSG00000020108	ENSMUSG00000020108	10	59949669	59951834	ENSMUSP00000020308.3
Prpf40a	3284.95	0.0173742	0.048998	0.35459	0.722896	0.923289	ENSMUSG00000061136	ENSMUSG00000061136	2	53134704	53191702	ENSMUSP00000075655.7
Gls	3283.79	-0.0186153	0.0503635	-0.369619	0.711667	0.919784	ENSMUSG00000026103	ENSMUSG00000026103	1	52163448	52233232	ENSMUSP00000110158.2
Cndp2	3278.71	-0.0366464	0.0489828	-0.748147	0.454371	0.804099	ENSMUSG00000024644	ENSMUSG00000024644	18	84667465	84685702	ENSMUSP00000025546.9
Sdha	3278.69	-0.00325108	0.0508302	-0.0639595	0.949002	0.989277	ENSMUSG00000021577	ENSMUSG00000021577	13	74322254	74350280	ENSMUSP00000022062.7
Stat6	3278.62	-0.127384	0.0476219	-2.67491	0.007475	0.0587796	ENSMUSG00000002147	ENSMUSG00000002147	10	127642986	127660957	ENSMUSP00000089708.5
Grk6	3277.93	0.116317	0.0535612	2.17166	0.0298812	0.170188	ENSMUSG00000074886	ENSMUSG00000074886	13	55445072	55460927	ENSMUSP00000153623.1
Stt3b	3275.31	-0.0536296	0.0481684	-1.11338	0.265546	0.644587	ENSMUSG00000032437	ENSMUSG00000032437	9	115242581	115310421	ENSMUSP00000035010.8
H3f3b	3272.29	0.0598815	0.0503464	1.18939	0.234286	0.608721	ENSMUSG00000016559	ENSMUSG00000016559	11	116021912	116027962	ENSMUSP00000102062.1
Dennd11	3271.68	0.200994	0.0493887	4.06963	4.70875e-05	0.000795256	ENSMUSG00000037172	ENSMUSG00000037172	6	40401375	40436135	ENSMUSP00000099031.3
Ube2d3	3270.86	-0.0921099	0.0487913	-1.88783	0.0590484	0.270162	ENSMUSG00000078578	ENSMUSG00000078578	3	135438149	135468198	ENSMUSP00000142974.1
Supt6	3270.17	0.0423964	0.0536667	0.789994	0.429531	0.789488	ENSMUSG00000002052	ENSMUSG00000002052	11	78206746	78245987	ENSMUSP00000002121.4
Pstpip1	3269.11	0.107711	0.0524567	2.05334	0.0400395	0.209341	ENSMUSG00000032322	ENSMUSG00000032322	9	56089962	56128888	ENSMUSP00000055823.7
Ddost	3260.4	-0.241902	0.0490502	-4.93171	8.1511e-07	2.14468e-05	ENSMUSG00000028757	ENSMUSG00000028757	4	138304730	138312628	ENSMUSP00000030538.4
Capg	3260.12	-0.200557	0.0526587	-3.80861	0.00013975	0.00208097	ENSMUSG00000056737	ENSMUSG00000056737	6	72544391	72562983	ENSMUSP00000063389.6
Anp32a	3260.08	-0.0238589	0.0573393	-0.416099	0.677337	0.906324	ENSMUSG00000032249	ENSMUSG00000032249	9	62341293	62378812	ENSMUSP00000122165.1
Rpl30	3255.28	-0.15295	0.0536393	-2.85146	0.00435195	0.038216	ENSMUSG00000058600	ENSMUSG00000058600	15	34440505	34443640	ENSMUSP00000154172.1
Lman2	3252.19	-0.0481641	0.0497628	-0.967874	0.333107	0.714192	ENSMUSG00000021484	ENSMUSG00000021484	13	55343833	55362783	ENSMUSP00000021940.7
Zfp207	3248.72	-0.0010033	0.0519917	-0.0192974	0.984604	0.995562	ENSMUSG00000017421	ENSMUSG00000017421	11	80383279	80405733	ENSMUSP00000136727.1
Tnks2	3246.07	-0.0321068	0.0512248	-0.626782	0.530802	0.845479	ENSMUSG00000024811	ENSMUSG00000024811	19	36834232	36893477	ENSMUSP00000025729.5
Rps10	3245.43	0.0224869	0.0624783	0.359915	0.71891	0.921405	ENSMUSG00000052146	ENSMUSG00000052146	17	27630418	27636669	ENSMUSP00000110532.1
Prkacb	3242.72	-0.227346	0.0629613	-3.61088	0.000305155	0.00408535	ENSMUSG00000005034	ENSMUSG00000005034	3	146729574	146812990	ENSMUSP00000099573.3
Fkbp8	3238.53	0.0480518	0.0554918	0.865925	0.386531	0.760316	ENSMUSG00000019428	ENSMUSG00000019428	8	70527724	70535328	ENSMUSP00000112527.2
Myo9b	3237.54	0.103257	0.0514072	2.0086	0.0445793	0.223251	ENSMUSG00000004677	ENSMUSG00000004677	8	71272714	71360713	ENSMUSP00000148316.1
Kmt2a	3235.03	1.07355	0.160067	6.70691	1.9879e-11	1.49552e-09	ENSMUSG00000002028	ENSMUSG00000002028	9	44803355	44881296	ENSMUSP00000110337.1
Samd9l	3225.74	-0.217413	0.0643619	-3.37798	0.000730215	0.00852989	ENSMUSG00000047735	ENSMUSG00000047735	6	3372257	3399572	ENSMUSP00000112688.1
Copg1	3223.73	-0.210915	0.0480013	-4.39394	1.11315e-05	0.000223094	ENSMUSG00000030058	ENSMUSG00000030058	6	87887814	87913595	ENSMUSP00000109237.3
Ms4a6b	3222.77	-0.103664	0.0576663	-1.79764	0.0722335	0.306475	ENSMUSG00000024677	ENSMUSG00000024677	19	11516512	11531256	ENSMUSP00000124685.1
Plod2	3216.58	0.0397294	0.0500806	0.79331	0.427597	0.788766	ENSMUSG00000032374	ENSMUSG00000032374	9	92542223	92608428	ENSMUSP00000068611.7
Ubb	3214.62	-0.00508355	0.293176	-0.0173396	0.986166	0.995773	ENSMUSG00000019505	ENSMUSG00000019505	11	62551171	62553213	ENSMUSP00000019649.3
Suz12	3214.17	0.211588	0.0492516	4.29606	1.73857e-05	0.000327598	ENSMUSG00000017548	ENSMUSG00000017548	11	79993106	80034123	ENSMUSP00000017692.8
Nktr	3209.95	0.307656	0.122182	2.51802	0.0118017	0.0847384	ENSMUSG00000032525	ENSMUSG00000032525	9	121719169	121756843	ENSMUSP00000138611.1
Slc20a1	3208.67	-0.0487898	0.0539934	-0.903626	0.366194	0.741029	ENSMUSG00000027397	ENSMUSG00000027397	2	129198764	129211616	ENSMUSP00000028880.3
Rpl10a	3197.97	-0.0556103	0.0503071	-1.10541	0.26898	0.647496	ENSMUSG00000037805	ENSMUSG00000037805	17	28328471	28331033	ENSMUSP00000048469.8
Fau	3197.31	-0.0554888	0.0933188	-0.594616	0.552101	0.859041	ENSMUSG00000038274	ENSMUSG00000038274	19	6057844	6059524	ENSMUSP00000136803.1
Eif3i	3191.81	-0.0265825	0.0529913	-0.501639	0.615922	0.881976	ENSMUSG00000028798	ENSMUSG00000028798	4	129591960	129600648	ENSMUSP00000099653.4
Inpp5d	3186.18	-0.00653224	0.0550938	-0.118566	0.905619	0.97774	ENSMUSG00000026288	ENSMUSG00000026288	1	87620312	87720507	ENSMUSP00000127941.1
Rangap1	3179.17	0.217106	0.0483824	4.48729	7.21344e-06	0.000153092	ENSMUSG00000022391	ENSMUSG00000022391	15	81704248	81745530	ENSMUSP00000057771.5
Cd82	3177.78	-0.00916903	0.0488591	-0.187663	0.851141	0.964945	ENSMUSG00000027215	ENSMUSG00000027215	2	93419111	93463140	ENSMUSP00000097287.1
Luc7l2	3173.99	0.132167	0.0961142	1.3751	0.1691	0.512383	ENSMUSG00000029823	ENSMUSG00000029823	6	38551334	38609470	ENSMUSP00000125394.1
Stag2	3173.57	0.0365872	0.0498596	0.733805	0.463067	0.809886	ENSMUSG00000025862	ENSMUSG00000025862	X	42149317	42277185	ENSMUSP00000110725.2
Atp5pb	3173.32	0.0381759	0.0570804	0.668809	0.503617	0.832153	ENSMUSG00000000563	ENSMUSG00000000563	3	105942698	105960099	ENSMUSP00000113022.1
Ndrg1	3168.28	-0.350131	0.0545751	-6.41558	1.40288e-10	9.00791e-09	ENSMUSG00000005125	ENSMUSG00000005125	15	66929318	66969640	ENSMUSP00000005256.6
Tgfb1	3167.85	-0.0964489	0.0578571	-1.66702	0.0955109	0.3617	ENSMUSG00000002603	ENSMUSG00000002603	7	25687002	25705077	ENSMUSP00000002678.9
Ctla2a	3165.37	0.223783	0.0579617	3.86088	0.00011298	0.00172247	ENSMUSG00000044258	ENSMUSG00000044258	13	60934155	60936625	ENSMUSP00000021880.9
Rrm2	3164.5	0.367644	0.0540359	6.80369	1.01973e-11	8.09441e-10	ENSMUSG00000020649	ENSMUSG00000020649	12	24708241	24714146	ENSMUSP00000020980.5
Ppp1r18	3164.29	-0.0387889	0.0527359	-0.735531	0.462016	0.809171	ENSMUSG00000034595	ENSMUSG00000034595	17	35865593	35875596	ENSMUSP00000115753.1
Elf4	3159.84	0.199487	0.0565852	3.52542	0.000422816	0.00536689	ENSMUSG00000031103	ENSMUSG00000031103	X	48411046	48463132	ENSMUSP00000110608.1
Smap2	3159.52	-0.160397	0.0582575	-2.75324	0.00590094	0.0488766	ENSMUSG00000032870	ENSMUSG00000032870	4	120968317	121017247	ENSMUSP00000035800.7
Evl	3156.7	0.194388	0.0557614	3.48607	0.000490169	0.00613076	ENSMUSG00000021262	ENSMUSG00000021262	12	108554720	108688516	ENSMUSP00000076916.5
Cdc42se1	3153.55	0.016178	0.0502494	0.321954	0.747488	0.929611	ENSMUSG00000046722	ENSMUSG00000046722	3	95228732	95236409	ENSMUSP00000052986.5
G3bp2	3146.79	0.028047	0.0485026	0.578256	0.563091	0.861319	ENSMUSG00000029405	ENSMUSG00000029405	5	92052146	92083719	ENSMUSP00000108752.3
Ogdh	3139.41	-0.0352684	0.0497095	-0.70949	0.478021	0.816989	ENSMUSG00000020456	ENSMUSG00000020456	11	6291633	6356642	ENSMUSP00000003461.8
Os9	3137.18	-0.229636	0.0554288	-4.14289	3.4295e-05	0.00060442	ENSMUSG00000040462	ENSMUSG00000040462	10	127095650	127121131	ENSMUSP00000079770.4
Septin6	3134.47	-0.102506	0.0613888	-1.66979	0.094961	0.360702	ENSMUSG00000050379	ENSMUSG00000050379	X	36911326	36991794	ENSMUSP00000110894.3
Syncrip	3128.7	0.0215448	0.0483588	0.44552	0.655944	0.898036	ENSMUSG00000032423	ENSMUSG00000032423	9	88447009	88482574	ENSMUSP00000063744.5
Glud1	3128.07	0.0617669	0.0500498	1.23411	0.217162	0.583789	ENSMUSG00000021794	ENSMUSG00000021794	14	34310727	34345265	ENSMUSP00000022322.9
Psme1	3126.71	-0.0690767	0.0584139	-1.18254	0.236992	0.611552	ENSMUSG00000022216	ENSMUSG00000022216	14	55578123	55581529	ENSMUSP00000133883.1
Raver1	3124.03	0.0868122	0.0525201	1.65293	0.0983447	0.368967	ENSMUSG00000010205	ENSMUSG00000010205	9	21074158	21092008	ENSMUSP00000111150.1
Rapgef6	3123.24	0.0535655	0.0562849	0.951685	0.341257	0.72131	ENSMUSG00000037533	ENSMUSG00000037533	11	54522847	54699285	ENSMUSP00000099804.3
Sidt2	3118.85	0.0434138	0.0515368	0.842384	0.399573	0.770077	ENSMUSG00000034908	ENSMUSG00000034908	9	45937857	45955258	ENSMUSP00000044290.9
Calu	3117.81	-0.532003	0.0543081	-9.79602	1.17113e-22	3.4724e-20	ENSMUSG00000029767	ENSMUSG00000029767	6	29348069	29377110	ENSMUSP00000134708.1
Ivns1abp	3117.61	0.011564	0.0494817	0.233702	0.815217	0.953153	ENSMUSG00000023150	ENSMUSG00000023150	1	151344477	151364422	ENSMUSP00000023918.6
Mapk1	3104.05	0.0392013	0.0525095	0.746556	0.455332	0.804342	ENSMUSG00000063358	ENSMUSG00000063358	16	16983382	17047453	ENSMUSP00000156154.1
Gart	3098.86	0.0426535	0.0473513	0.900788	0.367701	0.742696	ENSMUSG00000022962	ENSMUSG00000022962	16	91621186	91646952	ENSMUSP00000023684.7
Rsl1d1	3093.3	-0.0132136	0.0479253	-0.275714	0.782768	0.94049	ENSMUSG00000005846	ENSMUSG00000005846	16	11192970	11203331	ENSMUSP00000113431.1
Wasf2	3090.84	-0.0153519	0.0501688	-0.306005	0.759601	0.933542	ENSMUSG00000028868	ENSMUSG00000028868	4	133130505	133199756	ENSMUSP00000081263.5
Mcm5	3090.36	0.258314	0.0514559	5.0201	5.16436e-07	1.43027e-05	ENSMUSG00000005410	ENSMUSG00000005410	8	75109569	75128439	ENSMUSP00000126135.1
Mcm3	3087.35	0.268465	0.05062	5.30354	1.13579e-07	3.66984e-06	ENSMUSG00000041859	ENSMUSG00000041859	1	20802968	20820312	ENSMUSP00000059192.9
Ostf1	3086.17	0.126446	0.0513936	2.46034	0.0138805	0.0956452	ENSMUSG00000024725	ENSMUSG00000024725	19	18516137	18631823	ENSMUSP00000157998.1
Slc3a2	3085.48	-0.338771	0.0529476	-6.39824	1.57178e-10	9.96547e-09	ENSMUSG00000010095	ENSMUSG00000010095	19	8706882	8723369	ENSMUSP00000130194.1
Cdk4	3078.83	0.0726105	0.0487882	1.48828	0.136677	0.451751	ENSMUSG00000006728	ENSMUSG00000006728	10	127063534	127067920	ENSMUSP00000006911.5
Supt5	3077.32	-0.0372083	0.0528645	-0.703843	0.481531	0.819432	ENSMUSG00000003435	ENSMUSG00000003435	7	28314891	28338746	ENSMUSP00000146961.1
Paics	3076.59	0.159212	0.0506371	3.14418	0.00166555	0.0170289	ENSMUSG00000029247	ENSMUSG00000029247	5	76951307	76967509	ENSMUSP00000031160.9
Ywhab	3076.5	-0.0255212	0.0517572	-0.493094	0.621946	0.8859	ENSMUSG00000018326	ENSMUSG00000018326	2	163994960	164018588	ENSMUSP00000018470.3
Txnrd1	3075.12	0.0417968	0.0494505	0.845226	0.397985	0.769369	ENSMUSG00000020250	ENSMUSG00000020250	10	82833951	82897712	ENSMUSP00000151629.1
Lrrfip1	3063.52	-0.0159934	0.052922	-0.302207	0.762495	0.933679	ENSMUSG00000026305	ENSMUSG00000026305	1	90998737	91128944	ENSMUSP00000141024.1
Ppp2r1a	3062.17	-0.053343	0.0545931	-0.977101	0.328519	0.709532	ENSMUSG00000007564	ENSMUSG00000007564	17	20945311	20965916	ENSMUSP00000007708.7
Dusp11	3058.84	-0.0368748	0.0509709	-0.723447	0.469405	0.813885	ENSMUSG00000030002	ENSMUSG00000030002	6	85942268	85961667	ENSMUSP00000032071.9
Ckap5	3052.52	0.323495	0.0539368	5.99767	2.00168e-09	9.98955e-08	ENSMUSG00000040549	ENSMUSG00000040549	2	91526762	91620664	ENSMUSP00000106970.3
Elf1	3049.13	0.0574615	0.055063	1.04356	0.296689	0.677107	ENSMUSG00000036461	ENSMUSG00000036461	14	79481194	79582494	ENSMUSP00000046515.5
Nsd3	3046.87	0.273924	0.0626264	4.37394	1.22024e-05	0.000240728	ENSMUSG00000054823	ENSMUSG00000054823	8	25601601	25719667	ENSMUSP00000117596.1
Bclaf1	3045.6	0.0557643	0.0496108	1.12404	0.260998	0.639045	ENSMUSG00000037608	ENSMUSG00000037608	10	20312469	20344613	ENSMUSP00000140101.1
Dazap2	3043.74	-0.135063	0.0588103	-2.29659	0.0216423	0.13476	ENSMUSG00000000346	ENSMUSG00000000346	15	100615349	100620761	ENSMUSP00000000356.8
Copb1	3042	-0.410131	0.0497357	-8.24622	1.63482e-16	2.53548e-14	ENSMUSG00000030754	ENSMUSG00000030754	7	114215559	114254711	ENSMUSP00000033012.7
Nras	3039.48	-0.129884	0.0494669	-2.62567	0.00864775	0.066125	ENSMUSG00000027852	ENSMUSG00000027852	3	103058285	103067914	ENSMUSP00000029445.6
Naa15	3039.02	0.0615503	0.0488413	1.26021	0.207593	0.569921	ENSMUSG00000063273	ENSMUSG00000063273	3	51415148	51476507	ENSMUSP00000141433.1
Scaf11	3027.97	0.102	0.0499283	2.04294	0.0410586	0.212654	ENSMUSG00000033228	ENSMUSG00000033228	15	96411699	96460843	ENSMUSP00000154674.1
Prdx1	3017.45	-0.0638873	0.0564082	-1.13259	0.257387	0.635605	ENSMUSG00000028691	ENSMUSG00000028691	4	116685544	116700822	ENSMUSP00000114159.1
Pdia4	3015.92	-0.323134	0.0525322	-6.15115	7.69221e-10	4.1468e-08	ENSMUSG00000025823	ENSMUSG00000025823	6	47796141	47813430	ENSMUSP00000076521.7
Hipk1	3011.94	0.180099	0.0542514	3.31972	0.000901091	0.0102527	ENSMUSG00000008730	ENSMUSG00000008730	3	103739815	103791563	ENSMUSP00000113998.1
Ppm1g	3008.6	0.104335	0.049598	2.10361	0.0354123	0.191322	ENSMUSG00000029147	ENSMUSG00000029147	5	31202664	31220687	ENSMUSP00000144644.1
Npc2	3007.9	0.132537	0.0560577	2.36429	0.0180646	0.117871	ENSMUSG00000021242	ENSMUSG00000021242	12	84754562	84773152	ENSMUSP00000021668.8
Uck2	3007.59	0.023171	0.055084	0.420649	0.674011	0.905134	ENSMUSG00000026558	ENSMUSG00000026558	1	167222883	167285320	ENSMUSP00000060202.4
Sbno1	3006.02	0.253359	0.0504425	5.02273	5.09429e-07	1.41475e-05	ENSMUSG00000038095	ENSMUSG00000038095	5	124368702	124426001	ENSMUSP00000142481.1
Nop56	2996.17	0.154805	0.0529675	2.92265	0.00347069	0.0316062	ENSMUSG00000027405	ENSMUSG00000027405	2	130274430	130279313	ENSMUSP00000099487.4
Stard4	2995.52	0.135697	0.0516498	2.62724	0.008608	0.0659903	ENSMUSG00000024378	ENSMUSG00000024378	18	33199355	33213862	ENSMUSP00000025236.2
Mdn1	2993.39	1.11331	0.142999	7.78543	6.94738e-15	8.54104e-13	ENSMUSG00000058006	ENSMUSG00000058006	4	32657119	32775217	ENSMUSP00000071569.4
Irf8	2988.07	0.0629283	0.048178	1.30616	0.191497	0.547995	ENSMUSG00000041515	ENSMUSG00000041515	8	120736358	120756694	ENSMUSP00000125447.2
Ppp1r15b	2984.8	-0.0654671	0.0501393	-1.30571	0.191653	0.5481	ENSMUSG00000046062	ENSMUSG00000046062	1	133131143	133139783	ENSMUSP00000057062.3
Rhoa	2983.87	-0.081314	0.0589762	-1.37876	0.167968	0.510978	ENSMUSG00000007815	ENSMUSG00000007815	9	108306129	108337934	ENSMUSP00000007959.8
Bag6	2983.06	0.0023195	0.0521929	0.044441	0.964553	0.991351	ENSMUSG00000024392	ENSMUSG00000024392	17	35135178	35147322	ENSMUSP00000129324.2
Nrd1	2974.46	-0.0577931	0.0499961	-1.15595	0.2477	0.62384	ENSMUSG00000053510	ENSMUSG00000053510	4	109000655	109061777	ENSMUSP00000068328.4
Rfx7	2968.72	0.115394	0.0524827	2.19871	0.0278982	0.161726	ENSMUSG00000037674	ENSMUSG00000037674	9	72532240	72622937	ENSMUSP00000127192.1
Dnm2	2968.33	-0.0987159	0.051519	-1.91611	0.0553517	0.258333	ENSMUSG00000033335	ENSMUSG00000033335	9	21424908	21507759	ENSMUSP00000128961.2
Sh3kbp1	2966.35	-0.159458	0.0543565	-2.93356	0.00335101	0.0307944	ENSMUSG00000040990	ENSMUSG00000040990	X	159627272	159978069	ENSMUSP00000108075.2
Ecpas	2965.04	0.167174	0.0505352	3.30808	0.000939372	0.0105808	ENSMUSG00000050812	ENSMUSG00000050812	4	58798911	58912749	ENSMUSP00000099953.3
Hdac7	2963.1	0.299739	0.0534484	5.60801	2.04668e-08	7.72757e-07	ENSMUSG00000022475	ENSMUSG00000022475	15	97792664	97844502	ENSMUSP00000078766.7
Atp8b2	2962.18	-0.188708	0.0524135	-3.60037	0.000317765	0.00423169	ENSMUSG00000060671	ENSMUSG00000060671	3	89939481	89963508	ENSMUSP00000063384.7
Nisch	2960.03	0.281772	0.0980194	2.87465	0.00404472	0.0360201	ENSMUSG00000021910	ENSMUSG00000021910	14	31170930	31216946	ENSMUSP00000132842.1
Trbc1	2959.73	-0.01081	0.0575626	-0.187795	0.851037	0.964945	ENSMUSG00000076490	ENSMUSG00000076490	6	41538218	41539881	ENSMUSP00000141715.1
Dtx3l	2959.64	-0.039761	0.0571396	-0.695858	0.486518	0.821677	ENSMUSG00000049502	ENSMUSG00000049502	16	35926511	35939151	ENSMUSP00000080601.7
Eftud2	2954.03	0.142097	0.0506831	2.80363	0.00505308	0.0429512	ENSMUSG00000020929	ENSMUSG00000020929	11	102838473	102880985	ENSMUSP00000021306.7
Ube3a	2953.53	0.0861062	0.051733	1.66444	0.0960255	0.363176	ENSMUSG00000025326	ENSMUSG00000025326	7	59228750	59311536	ENSMUSP00000143962.1
Ccl4	2953.5	-0.155379	0.0529046	-2.93696	0.00331443	0.0305418	ENSMUSG00000018930	ENSMUSG00000018930	11	83662584	83664683	ENSMUSP00000019074.3
Lrp10	2953.07	-0.0815615	0.0554188	-1.47173	0.141093	0.459094	ENSMUSG00000022175	ENSMUSG00000022175	14	54464137	54471497	ENSMUSP00000022782.8
Mcm4	2950.86	0.262308	0.0527693	4.97084	6.66639e-07	1.78259e-05	ENSMUSG00000022673	ENSMUSG00000022673	16	15623897	15637400	ENSMUSP00000023353.3
Tuba4a	2950.43	0.184818	0.0536859	3.44259	0.000576172	0.00702345	ENSMUSG00000026202	ENSMUSG00000026202	1	75214228	75219865	ENSMUSP00000140657.1
Tgfbr2	2949.78	-0.0319596	0.0579416	-0.551584	0.581233	0.870512	ENSMUSG00000032440	ENSMUSG00000032440	9	116084293	116175360	ENSMUSP00000062333.4
Srrt	2949.08	0.0645127	0.0498157	1.29503	0.195311	0.553381	ENSMUSG00000037364	ENSMUSG00000037364	5	137295704	137307674	ENSMUSP00000143232.1
Eif4g3	2935.96	0.102494	0.0619141	1.65542	0.0978384	0.367477	ENSMUSG00000028760	ENSMUSG00000028760	4	137993022	138208508	ENSMUSP00000116927.1
M6pr	2935.29	-0.0373678	0.0521739	-0.716216	0.473858	0.815534	ENSMUSG00000007458	ENSMUSG00000007458	6	122308720	122317680	ENSMUSP00000007602.8
Nup205	2935.16	0.302243	0.0563281	5.36575	8.06137e-08	2.69989e-06	ENSMUSG00000038759	ENSMUSG00000038759	6	35177421	35247596	ENSMUSP00000144126.1
Rasal3	2933.48	0.0241852	0.0600837	0.402525	0.687297	0.910484	ENSMUSG00000052142	ENSMUSG00000052142	17	32390659	32403583	ENSMUSP00000064084.7
Mob3a	2931.56	-0.0804916	0.0541308	-1.48698	0.137019	0.451861	ENSMUSG00000003348	ENSMUSG00000003348	10	80685253	80701977	ENSMUSP00000003438.8
Slc38a2	2926.33	-0.116362	0.0510304	-2.28025	0.0225927	0.138995	ENSMUSG00000022462	ENSMUSG00000022462	15	96687392	96699730	ENSMUSP00000023099.6
Eif4a2	2923.58	0.0839215	0.0601759	1.3946	0.163136	0.502883	ENSMUSG00000022884	ENSMUSG00000022884	16	23107444	23114136	ENSMUSP00000023599.6
Coro1c	2915.85	0.087904	0.0507857	1.73088	0.0834733	0.334167	ENSMUSG00000004530	ENSMUSG00000004530	5	113842436	113908758	ENSMUSP00000129314.1
Rnf19b	2900.94	0.298784	0.0503695	5.93186	2.99531e-09	1.43287e-07	ENSMUSG00000028793	ENSMUSG00000028793	4	129058271	129085886	ENSMUSP00000119611.1
Ssb	2896.78	-0.0403001	0.0535029	-0.753233	0.45131	0.802037	ENSMUSG00000068882	ENSMUSG00000068882	2	69861562	69871846	ENSMUSP00000088365.4
Rps23	2890.49	-0.0384296	0.0538513	-0.713625	0.475459	0.815534	ENSMUSG00000049517	ENSMUSG00000049517	13	90922958	90924950	ENSMUSP00000054490.7
Fam129a	2887.55	-0.503677	0.05033	-10.0075	1.41294e-23	4.5948e-21	ENSMUSG00000026483	ENSMUSG00000026483	1	151571186	151721939	ENSMUSP00000115822.1
Egln1	2885.2	0.0371281	0.0520267	0.713635	0.475453	0.815534	ENSMUSG00000031987	ENSMUSG00000031987	8	124908587	124949324	ENSMUSP00000034469.5
Runx3	2880.27	0.326918	0.0568174	5.75384	8.72412e-09	3.61925e-07	ENSMUSG00000070691	ENSMUSG00000070691	4	135120652	135177990	ENSMUSP00000050353.7
P4ha1	2878.25	-0.0652918	0.051733	-1.26209	0.206916	0.568991	ENSMUSG00000019916	ENSMUSG00000019916	10	59323296	59373304	ENSMUSP00000009789.8
Jund	2878.13	0.114697	0.0652235	1.75853	0.0786581	0.322601	ENSMUSG00000071076	ENSMUSG00000071076	8	70698949	70700616	ENSMUSP00000092901.4
Calm3	2877.09	0.0521747	0.0624524	0.835432	0.403475	0.772541	ENSMUSG00000019370	ENSMUSG00000019370	7	16915379	16924114	ENSMUSP00000019514.9
Cic	2877.06	0.225589	0.0561149	4.02013	5.81658e-05	0.000964424	ENSMUSG00000005442	ENSMUSG00000005442	7	25267704	25294159	ENSMUSP00000132351.1
Tgoln1	2876.87	-0.17425	0.0541802	-3.21612	0.00129938	0.0138176	ENSMUSG00000056429	ENSMUSG00000056429	6	72608432	72617000	ENSMUSP00000068487.4
Med12	2873.08	0.15839	0.0573642	2.76112	0.00576031	0.0480312	ENSMUSG00000079487	ENSMUSG00000079487	X	101274030	101297465	ENSMUSP00000112852.1
Kif5b	2870.61	-0.0392762	0.049807	-0.788568	0.430364	0.790256	ENSMUSG00000006740	ENSMUSG00000006740	18	6201002	6242174	ENSMUSP00000025083.7
Dgkz	2867.76	-0.0268658	0.0550487	-0.488038	0.625523	0.888405	ENSMUSG00000040479	ENSMUSG00000040479	2	91932824	91975864	ENSMUSP00000118684.1
Pdk1	2860.69	0.0441704	0.0535473	0.824886	0.409437	0.777385	ENSMUSG00000006494	ENSMUSG00000006494	2	71873224	71903858	ENSMUSP00000006669.5
Sh3bp1	2859.49	0.0917474	0.0545763	1.68108	0.0927465	0.355505	ENSMUSG00000022436	ENSMUSG00000022436	15	78899768	78912051	ENSMUSP00000052181.7
Itgav	2856.39	0.383946	0.0569468	6.74218	1.56033e-11	1.21935e-09	ENSMUSG00000027087	ENSMUSG00000027087	2	83724397	83806916	ENSMUSP00000028499.4
[truncated: 19,346 more rows]

## Sheet: 8. ACT - preinject
gene	baseMean	log2FoldChange	lfcSE	stat	pvalue	padj
[truncated: 15,618 more rows]

## Sheet: 9. ACT - tumor digest
baseMean	log2FoldChange	lfcSE	stat	pvalue	padj
[truncated: 19,014 more rows]

[truncated: 2 more sheets: 10. ACT - CD8 enriched, 11. AGN - CD8 enriched]
