# Supplementary material for: TMED inhibition suppresses cell surface PD-1 expression and overcomes T cell dysfunction
Source: J Immunother Cancer. 2024 Nov 7;12(11):e010145. doi: 10.1136/jitc-2024-010145 (PMC11552591; doi:10.1136/jitc-2024-010145)
Supplement: online supplemental file 1 [file jitc-12-11-s015.xlsx]

## Sheet: 1a
N/A

## Sheet: 1b
gene	order	log score
Pdcd1	12616	-16.6
Irf4	8192	-13
Ep300	5117	-12.5
Smarce1	15844	-11.8
Slc35c1	15618	-11
Ric8	14390	-10.4
Cd3d	2828	-10.1
Srp9	16265	-9.87
Canx	2429	-9.74
Junb	8332	-9.3
Arid1a	1518	-8.44
Stim1	16402	-8.07
Bhlhe40	2095	-7.5
Srp72	16264	-7.24
Samd1	14834	-6.95
Hdac1	7395	-6.83
Il10ra	7994	-6.49
Tmed10	17209	-6.21
Sec62	15055	-6.14
Smarcb1	15838	-5.85
Crebbp	3731	-5.84
Spcs3	16123	-5.63
Mogs	9924	-5.62
Sec61b	15053	-5.6
Smarca4	15834	-5.53
Zap70	19065	-5.39
Ganab	6131	-5.37
Gmds	6860	-5.32
Creb1	3724	-5.23
Sec16a	15037	-5.13
Taf11	16673	-5.12
Dyrk1a	4794	-5.08
Rnf8	14529	-5.04
Dpf2	4654	-5.03
Ppp1r9b	13369	-4.86
Nelfb	10584	-4.85
Cd247	2805	-4.84
Bcl11b	2033	-4.83
Spcs2	16122	-4.75
Lemd3	8966	-4.7
Cnep1r1	3457	-4.68
Brd2	2189	-4.64
Hspa13	7773	-4.62
Arf1	1444	-4.61
Nfe2l2	10626	-4.46
Lcp2	8937	-4.42
Tpt1	17637	-4.42
Heatr6	7421	-4.42
Arpc4	1581	-4.41
Actl6a	749	-4.34
Tmed9	17218	-4.33
Ncbp2	10463	-4.31
Gna13	6876	-4.26
Zbtb7a	19108	-4.24
Adcy7	858	-4.19
Irf8	8196	-4.19
Med18	9645	-4.18
Olfr1412	11481	-4.17
Calr	2400	-4.17
Srp19	16260	-4.15
Polr2g	13212	-4.14
Doc2b	4620	-4.12
Jagn1	8302	-4.12
Zc3h10	19118	-4.01
Tfap4	16992	-4
Pfn1	12768	-3.99
Strip1	16451	-3.99
Ss18	16292	-3.96
Aco1	697	-3.96
Tuba1b	17978	-3.94
Tcp1	16879	-3.94
Abtb2	652	-3.92
Arpc2	1579	-3.92
Zfp91	19498	-3.87
Actr3	762	-3.86
Ifngr2	7920	-3.86
Ap5s1	1353	-3.86
Slmo2	15809	-3.84
Cds2	2992	-3.83
Batf3	1937	-3.81
Cct8	2772	-3.78
B3galt6	1875	-3.78
L3mbtl3	8836	-3.75
Skint2	15387	-3.74
Hk2	7578	-3.74
Pik3c2b	12912	-3.73
Skiv2l2	15395	-3.71
Gadd45g	6094	-3.69
Igf2bp3	7951	-3.66
Zfp169	19220	-3.65
Taf4a	16682	-3.65
Ctu1	3916	-3.64
Ift20	7931	-3.62
Nelfa	10583	-3.6
Atxn7l3	1819	-3.6
1600012H06Rik	40	-3.59
Slmap	15807	-3.58
Rps25	14659	-3.57
Ppp2r1a	13372	-3.57
Tmed2	17211	-3.56
Uri1	18268	-3.55
Slc35b4	15617	-3.53
Sugp1	16493	-3.51
Mroh7	10019	-3.51
Runx3	14776	-3.5
Cbfb	2520	-3.47
Taf5	16684	-3.47
Lrrc45	9204	-3.47
Ccdc28a	2622	-3.46
Gm10921	6418	-3.45
Nol8	10786	-3.44
Zbtb8os	19113	-3.43
Mob4	9915	-3.43
Cdipt	2940	-3.42
Mfsd7b	9761	-3.41
Polr2h	13213	-3.41
Sntg2	15967	-3.41
Ccdc115	2562	-3.4
Apol9b	1410	-3.37
Ncbp1	10462	-3.37
Pbx2	12495	-3.37
Ptar1	13749	-3.37
Itln1	8270	-3.37
Atp6v1b2	1780	-3.34
Bcl2l13	2043	-3.34
Eif5	5002	-3.33
Smarcc1	15839	-3.32
Srf	16251	-3.31
Cd7	2850	-3.3
Fggy	5795	-3.3
Arpc5	1582	-3.29
Cltc	3418	-3.29
Actr2	761	-3.28
Emc8	5056	-3.28
Ngly1	10654	-3.27
Ccnt2	2743	-3.26
Ankrd44	1267	-3.25
Klf16	8583	-3.25
Lamp5	8862	-3.24
Stat4	16384	-3.24
Ttk	17956	-3.23
Wasf2	18807	-3.23
Nt5c	10948	-3.23
Prkcsh	13491	-3.23
Dxo	4774	-3.21
Kif11	8518	-3.19
Mthfr	10182	-3.18
Xpo6	18999	-3.17
Gpr65	7053	-3.17
Manf	9437	-3.17
Ncam1	10453	-3.17
Cdkn1a	2973	-3.16
Trhr	17694	-3.16
Ifna14	7904	-3.15
Eif3d	4976	-3.15
Slc25a54	15556	-3.14
Hsf5	7765	-3.11
Sppl3	16196	-3.1
Tnrc6a	17559	-3.1
Olfr601	11904	-3.06
Safb2	14829	-3.06
Tsen34	17850	-3.05
Hnrnpa0	7623	-3.05
Als2cr12	1153	-3.05
Asb9	1631	-3.05
Pura	13850	-3.05
Utp20	18344	-3.04
Eif4e	4991	-3.03
Wdr25	18837	-3.02
Cog2	3524	-3.01
Mkl1	9834	-3.01
Nova1	10811	-3.01
Rab21	13930	-2.99
Tescl	16952	-2.99
Trmt112	17781	-2.98
Awat1	1847	-2.97
Serpina3f	15131	-2.97
Nuak1	10976	-2.97
Vmn1r94	18607	-2.96
Rab2a	13940	-2.96
Zcwpw1	19155	-2.96
Tnf	17493	-2.95
Prpf6	13579	-2.95
Uso1	18281	-2.94
Ncoa3	10482	-2.94
Tmem108	17229	-2.93
Sdk2	15018	-2.91
Serpinb9e	15164	-2.91
Pitpnb	12953	-2.89
Smad4	15824	-2.88
Olfr479	11799	-2.87
Tbcb	16797	-2.87
C5ar2	2318	-2.86
Cadm2	2375	-2.86
Cct7	2771	-2.85
Olfr670	11963	-2.85
Taf12	16674	-2.85
Golt1b	6937	-2.84
Mtmr2	10195	-2.84
Ank2	1223	-2.84
Rab32	13944	-2.84
Tcl1b4	16875	-2.83
Nfatc2	10620	-2.82
Prkag3	13477	-2.82
Fam53c	5537	-2.82
Olfr398	11742	-2.82
Figf	5814	-2.81
Ndufa9	10523	-2.81
Olfr311	11676	-2.8
Wipi1	18919	-2.79
Phtf2	12860	-2.78
Vps39	18753	-2.78
Commd3	3584	-2.78
Usp42	18319	-2.78
Rbm33	14146	-2.77
Pex12	12744	-2.77
Gpr3	7038	-2.76
Polr2j	13215	-2.76
Zfp786	19458	-2.76
Cdc42se1	2896	-2.76
Itm2b	8272	-2.76
Otud3	12314	-2.75
Vps18	18740	-2.75
Calhm2	2391	-2.74
Eif3i	4981	-2.74
Tpr	17627	-2.74
Ksr1	8824	-2.73
Tmem132c	17252	-2.73
Krtap3-2	8796	-2.73
Tubb1	17985	-2.73
Vdac1	18387	-2.73
Wdr72	18869	-2.73
Tspan3	17878	-2.72
Bfar	2084	-2.72
Kdm4a	8490	-2.72
Vmp1	18726	-2.72
Cdk17	2949	-2.72
Taf10	16672	-2.71
Tmem47	17401	-2.71
Aspa	1655	-2.71
Rbmx2	14167	-2.7
Trit1	17775	-2.7
Gnl3	6912	-2.7
2310079G19Rik	232	-2.7
Clint1	3384	-2.69
Bend3	2070	-2.69
Emc7	5055	-2.69
Vmn1r86	18600	-2.69
Clybl	3424	-2.68
Slc25a13	15516	-2.68
Tubb4b	17990	-2.68
Tmem97	17449	-2.68
Kdm3a	8488	-2.68
Akap12	1047	-2.67
Olfr8	12067	-2.67
Taf7	16688	-2.66
Cpsf6	3697	-2.65
Krt86	8767	-2.65
Taf3	16681	-2.65
Rbpj	14175	-2.64
Nog	10778	-2.64
1810043H04Rik	177	-2.64
Ivns1abp	8289	-2.63
Slc38a5	15650	-2.63
Cd8b1	2863	-2.62
Ehd1	4943	-2.62
Gpr85	7059	-2.61
Ctu2	3917	-2.61
Ccdc22	2618	-2.61
Ppp2r2a	13374	-2.61
Smarcd2	15842	-2.61
Pex19	12748	-2.61
Tmem219	17339	-2.61
Ppp1r12c	13334	-2.6
Vmn2r52	18676	-2.6
Tefm	16932	-2.6
Arid5a	1526	-2.6
Fanci	5593	-2.6
Vpreb1	18731	-2.6
Arhgef1	1495	-2.59
Foxj3	5924	-2.59
D10Jhu81e	4115	-2.58
Tnfaip3	17496	-2.58
2310035C23Rik	221	-2.58
Gpr173	7024	-2.58
1500012F01Rik	36	-2.58
9130011E15Rik	483	-2.58
Rbbp6	14114	-2.57
Gpn2	6991	-2.56
Olfr510	11827	-2.55
Igf2r	7952	-2.55
Bst2	2227	-2.55
Adcy1	852	-2.55
Stat1	16382	-2.55
Rsph3b	14732	-2.54
Mkrn1	9839	-2.54
Bub1	2261	-2.54
Baz1a	1939	-2.54
Uqcrfs1	18260	-2.53
Stk10	16405	-2.53
Olfr1373	11451	-2.53
Rnf144a	14479	-2.53
Nudt16	10995	-2.52
Atm	1715	-2.52
Mina	9816	-2.52
Ralgapb	14029	-2.52
1700009N14Rik	65	-2.52
Ctdp1	3862	-2.52
Mylk2	10314	-2.52
Gosr2	6944	-2.51
Cd3g	2831	-2.51
Cyp2c65	4030	-2.51
Cd244	2804	-2.5
Camk1	2405	-2.5
Prdm12	13431	-2.5
Pcdh17	12510	-2.49
Kmt2d	8694	-2.49
Zbed5	19071	-2.49
2210018M11Rik	201	-2.49
Pianp	12872	-2.49
Med25	9652	-2.49
Pcm1	12583	-2.48
Akap6	1055	-2.48
Ogt	11127	-2.48
Cct4	2768	-2.47
Il2rg	8052	-2.47
Osbp	12273	-2.46
Pla1a	12990	-2.46
Nutm2	11046	-2.46
Lce6a	8919	-2.46
Fkbp6	5837	-2.46
Msn	10137	-2.45
Ddx10	4273	-2.45
Lcat	8898	-2.45
Xlr3a	18983	-2.45
Mdh1b	9620	-2.45
Gsk3a	7170	-2.44
1700012A03Rik	73	-2.44
Cntrob	3514	-2.44
Emc6	5054	-2.44
Lck	8920	-2.44
Rrp9	14715	-2.44
Tsr1	17895	-2.44
Tecr	16923	-2.44
Shkbp1	15320	-2.43
Tpd52l1	17609	-2.43
Nbeal2	10448	-2.43
Gramd2	7090	-2.43
Cdk19	2951	-2.43
Cct2	2766	-2.43
2310039H08Rik	223	-2.42
Btbd11	2232	-2.42
Glod5	6352	-2.42
Kdsr	8502	-2.42
Sohlh2	16018	-2.41
Casp7	2497	-2.41
Usp12	18285	-2.41
Cd6	2846	-2.41
Lpar2	9116	-2.41
Zfp94	19508	-2.41
Hspa8	7782	-2.41
Dusp14	4752	-2.41
Brk1	2207	-2.4
Ranbp9	14045	-2.4
Trpm4	17822	-2.4
Eef2	4891	-2.4
Mid1ip1	9802	-2.4
Ccdc40	2633	-2.4
Asb1	1615	-2.39
Sh3glb1	15286	-2.39
Arhgap28	1475	-2.39
Gm2663	6623	-2.39
Aff1	944	-2.39
Olfr270	11644	-2.38
Fdx1	5731	-2.38
Ppp3r1	13388	-2.38
Cacfd1	2345	-2.38
Ighmbp2	7965	-2.38
Ptprk	13828	-2.38
Reep5	14224	-2.38
Insl5	8128	-2.37
Exoc6	5297	-2.37
Tmem41b	17394	-2.37
Cep135	3064	-2.37
Hist1h3h	7547	-2.37
Pi4ka	12870	-2.37
Nadk	10394	-2.37
Tmsb4x	17482	-2.37
Wnt16	18933	-2.36
Pex16	12747	-2.36
Olfr429	11758	-2.36
Pfdn2	12758	-2.36
Rhox3e	14370	-2.36
Kctd9	8477	-2.36
Spef1	16137	-2.35
Gm17677	6579	-2.35
Atf6b	1690	-2.35
Lmcd1	9073	-2.35
Prdm1	13428	-2.35
Plekhf1	13059	-2.35
Sec61a1	15051	-2.35
Ccnt1	2742	-2.34
Msto1	10147	-2.34
Psmb7	13708	-2.34
Cct3	2767	-2.34
Bloc1s2	2118	-2.34
Kcnk5	8430	-2.34
Aes	936	-2.34
Olfr1419	11488	-2.33
Kcnj6	8418	-2.33
Klra1	8664	-2.33
Slc35e2	15624	-2.33
Gpr132	6999	-2.33
Col6a3	3565	-2.33
Crtc3	3771	-2.33
Pde7a	12651	-2.33
A4galt	526	-2.33
Arxes1	1608	-2.33
Wdr48	18855	-2.32
Twsg1	18018	-2.32
Thap1	17042	-2.32
Slc36a4	15639	-2.32
Huwe1	7821	-2.32
Trim71	17758	-2.32
Olfr780	12053	-2.32
Knop1	8700	-2.31
Plscr5	13104	-2.31
Olfr1040	11172	-2.31
Cby1	2541	-2.31
Ift46	7935	-2.31
Adamtsl4	837	-2.31
Rxra	14790	-2.3
Nlrp9b	10740	-2.3
Cacnb3	2360	-2.3
Zcchc3	19147	-2.3
Ran	14038	-2.3
Ntn4	10966	-2.3
Aqp4	1428	-2.3
Fam83b	5567	-2.3
Il12rb2	8000	-2.29
Efhd1	4912	-2.29
Sgms1	15248	-2.29
Bola3	2160	-2.29
Sbsn	14890	-2.29
Tmco1	17201	-2.29
Sfmbt1	15216	-2.29
Treml4	17688	-2.28
Zfp280d	19252	-2.28
Thoc7	17068	-2.28
Vmn2r8	18705	-2.28
Trmt5	17788	-2.28
Chka	3195	-2.27
Rin3	14407	-2.27
Gm13276	6486	-2.27
Olfr1281	11370	-2.27
Sh3tc1	15294	-2.27
Glra3	6357	-2.27
Supt6	16527	-2.27
Polr2c	13208	-2.26
Vmn1r193	18484	-2.26
A4gnt	527	-2.26
Zc3h7b	19132	-2.26
Pik3r2	12921	-2.26
Uts2	18348	-2.26
Tdpoz2	16903	-2.26
Eif5b	5005	-2.26
Defb42	4355	-2.26
Klhl6	8633	-2.25
Trim29	17717	-2.25
Slc29a1	15576	-2.25
Dpp7	4669	-2.25
Zfp647	19400	-2.25
Vopp1	18729	-2.25
Prdx6b	13448	-2.24
Pwwp2a	13867	-2.24
Nanos2	10412	-2.24
Nmi	10754	-2.24
Il10rb	7995	-2.24
Olfr64	11935	-2.24
Gm6588	6786	-2.24
Gm10696	6414	-2.24
Ssrp1	16313	-2.23
Vps41	18754	-2.23
Pstpip1	13746	-2.23
Rpl32	14603	-2.23
Smad3	15823	-2.23
Fam175a	5444	-2.23
Urgcp	18267	-2.23
Cend1	3040	-2.22
Lcp1	8936	-2.22
Tmem199	17316	-2.22
Brd4	2191	-2.22
Cage1	2380	-2.22
Nelfcd	10585	-2.22
Map2k7	9455	-2.21
Zfc3h1	19191	-2.21
Rnf186	14501	-2.21
Gabbr1	6066	-2.21
Gjc3	6320	-2.2
Pex7	12754	-2.2
Rps9	14684	-2.2
Eif2s1	4969	-2.2
Bcam	2015	-2.2
Dlgap3	4493	-2.2
Atf7ip	1691	-2.19
Mfn1	9745	-2.19
Tfec	17001	-2.19
Stmn2	16429	-2.19
Mfsd9	9764	-2.19
Atrnl1	1808	-2.19
Gstt4	7197	-2.19
Ebf2	4840	-2.19
Pdxk	12696	-2.19
Etv1	5267	-2.19
Rpgrip1l	14573	-2.18
Fbxw5	5703	-2.18
Olfr1133	11241	-2.18
Mettl5	9722	-2.18
Tmppe	17460	-2.18
Fndc9	5888	-2.18
Samd3	14840	-2.18
A630095N17Rik	538	-2.18
2310034C09Rik	220	-2.18
Igfbp7	7960	-2.17
Nsa2	10929	-2.17
Gabra5	6075	-2.17
Zfp874b	19493	-2.17
Drosha	4703	-2.17
Thoc2	17064	-2.17
Dynlrb1	4787	-2.17
Lamtor4	8866	-2.17
Olfr643	11939	-2.17
Lhx8	9012	-2.16
Pfdn6	12761	-2.16
Pelp1	12725	-2.16
Olfr441	11767	-2.16
Fam71f2	5557	-2.16
Olfr723	12007	-2.16
Sys1	16612	-2.16
Klk1b27	8651	-2.15
Slc7a14	15745	-2.15
Sva	16547	-2.15
Sncg	15935	-2.15
Vmo1	18725	-2.15
Rbpms2	14178	-2.15
Olfr628	11925	-2.15
Ccdc71l	2660	-2.15
Dact1	4159	-2.15
Fam46c	5527	-2.15
Trnt1	17794	-2.14
Ccdc154	2592	-2.14
Vwc2l	18797	-2.14
Gm9125	6844	-2.14
Rps26	14660	-2.14
Uggt1	18178	-2.14
Daf2	4163	-2.13
Nfic	10630	-2.13
Jak1	8303	-2.13
Clic4	3381	-2.13
Cel	3025	-2.13
Ccdc32	2626	-2.13
Cytip	4111	-2.13
Polr2b	13207	-2.13
Amd1	1162	-2.13
Arnt	1573	-2.13
Radil	14014	-2.12
Cnot6	3485	-2.12
Orai2	12257	-2.12
Pcp2	12596	-2.12
Olfr1218	11311	-2.12
Tfdp2	16998	-2.12
Ccdc53	2640	-2.12
Cybb	3984	-2.11
Chchd3	3164	-2.11
Ero1l	5213	-2.11
Arhgdib	1493	-2.11
1700025G04Rik	115	-2.11
Adam32	806	-2.11
Plk1	13086	-2.11
Phf12	12823	-2.11
Papolb	12430	-2.11
Akr1b3	1066	-2.11
Tti2	17955	-2.1
Khdc1b	8508	-2.1
Ipcef1	8148	-2.1
Snrpa	15951	-2.1
Dnajb11	4554	-2.1
Agps	981	-2.1
Gm15091	6540	-2.1
Sec63	15056	-2.1
Psmc5	13716	-2.1
Srprb	16270	-2.1
Med14	9641	-2.1
Lrrc9	9236	-2.1
Ifit1	7891	-2.09
N4bp3	10368	-2.09
Prpf39	13574	-2.09
Serpina3n	15136	-2.09
Kcnt1	8452	-2.09
Gimap5	6288	-2.09
Hirip3	7510	-2.08
Defb2	4335	-2.08
Car15	2462	-2.08
Eif3k	4984	-2.08
Msh2	10123	-2.08
Gorasp2	6942	-2.08
Nup153	11019	-2.08
Tas2r120	16738	-2.07
Slc6a13	15725	-2.07
Zfp599	19377	-2.07
Ctdnep1	3861	-2.07
Gm6034	6769	-2.07
Mme	9870	-2.07
Ccl19	2698	-2.07
Olfr883	12130	-2.07
Myl1	10301	-2.07
Cwh43	3944	-2.06
Nupl1	11038	-2.06
Trpv6	17834	-2.06
Sec22b	15040	-2.06
Map1lc3a	9445	-2.06
Trim11	17702	-2.06
Fgfrl1	5793	-2.06
Casd1	2489	-2.06
Sin3a	15352	-2.06
Mbd5	9553	-2.06
Skint10	15385	-2.06
Rnf183	14499	-2.06
Reg3d	14230	-2.05
4921539E11Rik	321	-2.05
Fam71a	5551	-2.05
Tcf21	16857	-2.05
Spr	16197	-2.05
Wwp1	18962	-2.05
Lrrc27	9188	-2.05
Csnk2a1	3823	-2.05
Pdcd5	12623	-2.04
Olfr372	11723	-2.04
C230052I12Rik	2301	-2.04
Atf3	1686	-2.04
Zfp934	19504	-2.04
Myl6b	10309	-2.04
Pappa2	12433	-2.04
Tas2r143	16755	-2.04
Dcaf7	4208	-2.04
Defb13	4330	-2.04
Gm13128	6472	-2.03
Ywhae	19055	-2.03
Tex10	16958	-2.03
Krtap9-5	8820	-2.03
Ccnyl1	2745	-2.03
Zfp65	19402	-2.03
St6galnac6	16349	-2.03
Vmn1r197	18488	-2.03
Rabl6	13989	-2.03
Gm10436	6406	-2.03
A430005L14Rik	521	-2.03
Supt20	16523	-2.03
Olfr1378	11453	-2.03
C8b	2329	-2.03
Lhfpl5	9004	-2.03
4930447A16Rik	340	-2.02
Setd1b	15190	-2.02
She	15308	-2.02
Fam50b	5534	-2.02
Kcna7	8373	-2.02
Flt3l	5858	-2.02
Calca	2383	-2.02
Atp6v1a	1778	-2.02
Cct6b	2770	-2.02
Rasd1	14078	-2.02
2700060E02Rik	263	-2.02
Nkg7	10698	-2.02
Serpini2	15177	-2.02
Fxyd2	6027	-2.01
Exoc7	5299	-2.01
Rpl27a	14597	-2.01
Pex11a	12741	-2.01
Fstl3	5991	-2.01
Ecm2	4860	-2.01
Hsp90aa1	7768	-2.01
Aqp2	1426	-2.01
Hbq1b	7377	-2.01
Rplp0	14625	-2.01
3830406C13Rik	302	-2.01
Fam122a	5384	-2.01
Frmd6	5965	-2.01
Adss	931	-2.01
Cntn1	3501	-2
Rassf10	14097	-2
Ccdc18	2612	-2
Vmn1r226	18520	-2
Asic1	1646	-2
Slc7a6os	15752	-2
Tmem11	17231	-2
Dync1i2	4781	-2
Cct5	2769	-2
Il6	8064	-2
Cemip	3039	-2
Pramef8	13417	-2
Olfr827	12094	-2
Slu7	15813	-1.99
Vit	18409	-1.99
Ankrd66	1280	-1.99
Doc2a	4619	-1.99
Nalcn	10408	-1.99
Rgl3	14298	-1.99
Gm5134	6714	-1.99
Ifng	7918	-1.99
Pafah1b3	12389	-1.99
Tas2r109	16729	-1.99
Kcnv2	8456	-1.98
Pde6b	12646	-1.98
Ist1	8229	-1.98
Ambra1	1161	-1.98
Ebf3	4841	-1.98
Riok3	14412	-1.98
Thap7	17047	-1.98
Cfi	3142	-1.98
Saa2	14821	-1.98
Tes	16950	-1.98
M6pr	9360	-1.98
Eif3b	4974	-1.98
Agtr1a	988	-1.97
Gykl1	7257	-1.97
Cox6a1	3641	-1.97
Cux1	3935	-1.97
B3gnt5	1883	-1.97
Tmed11	17210	-1.97
1300017J02Rik	34	-1.97
Ino80c	8111	-1.97
Guk1	7249	-1.97
Enox1	5094	-1.97
Cope	3597	-1.97
Gpatch2l	6963	-1.97
Abcc3	601	-1.97
Epb4.1	5120	-1.97
Gpr45	7047	-1.97
Fabp3	5342	-1.97
Ddx51	4301	-1.97
Ager	962	-1.97
Suv39h1	16539	-1.97
Clstn3	3415	-1.97
Gimap7	6290	-1.97
Oxgr1	12333	-1.97
Ccdc37	2630	-1.97
Sema3a	15075	-1.96
Hnrnpa3	7626	-1.96
Pramel7	13422	-1.96
Gm4567	6680	-1.96
Cdk9	2966	-1.96
Rfx1	14283	-1.96
Flt4	5859	-1.96
Mios	9820	-1.96
Peli3	12723	-1.96
Gabra2	6072	-1.96
Adamts8	833	-1.96
Tbc1d14	16772	-1.96
Ino80b	8110	-1.96
Hist1h2af	7522	-1.96
Tmem140	17258	-1.96
Polr3f	13224	-1.95
Stx2	16467	-1.95
Eif3c	4975	-1.95
H6pd	7325	-1.95
Zfp324	19267	-1.95
Zfp459	19329	-1.95
Psip1	13690	-1.95
Taf8	16690	-1.95
Fut8	6019	-1.95
Vmn2r13	18635	-1.95
Plac1	13012	-1.94
AI837181	1016	-1.94
Aste1	1667	-1.94
Atpaf1	1802	-1.94
Rassf2	14098	-1.94
Vmn1r54	18566	-1.94
Tmbim7	17190	-1.94
Txnl4b	18037	-1.94
Hspa5	7781	-1.93
Dph7	4661	-1.93
Krt40	8747	-1.93
Rsl24d1	14727	-1.93
Lsm3	9267	-1.93
Gm973	6852	-1.93
Fam63b	5543	-1.93
Gm10094	6387	-1.93
Coil	3531	-1.93
Gmip	6865	-1.93
Cd300lf	2818	-1.93
Ccdc159	2596	-1.93
Shpk	15325	-1.92
Pdia4	12669	-1.92
Ric3	14389	-1.92
Zbtb24	19086	-1.92
Osbpl1a	12276	-1.92
3632451O06Rik	300	-1.92
Olfr120	11294	-1.92
Sec23ip	15044	-1.92
Gli2	6341	-1.92
AU019823	1822	-1.92
Hmgb1	7594	-1.92
Slc39a11	15657	-1.92
BC005537	1958	-1.92
Anks1	1283	-1.91
Flii	5847	-1.91
Olfr283	11651	-1.91
Tbccd1	16799	-1.91
Ncoa6	10485	-1.91
Arpc3	1580	-1.91
Olfr1317	11401	-1.91
Mllt11	9854	-1.91
Map3k2	9463	-1.91
2610507B11Rik	257	-1.91
Ubd	18077	-1.91
Mepe	9687	-1.91
Srp68	16263	-1.9
Lrp5	9166	-1.9
Nhp2l1	10664	-1.9
Psrc1	13744	-1.9
Tomm20	17571	-1.9
2010001E11Rik	182	-1.9
Eif1ax	4957	-1.9
Olfr1093	11205	-1.9
Dcun1d4	4247	-1.89
Prrt2	13619	-1.89
Cecr2	3022	-1.89
Dgke	4412	-1.89
Cfap45	3127	-1.89
Dnajb7	4563	-1.89
Dck	4218	-1.89
Lpcat2	9122	-1.89
Rae1	14015	-1.89
Tle6	17148	-1.89
Klhl33	8624	-1.89
9030624G23Rik	480	-1.88
Plat	13020	-1.88
Il2	8035	-1.88
Otud6b	12318	-1.88
Fam135a	5403	-1.88
Dnttip1	4617	-1.88
Grid2	7114	-1.88
Mrgprh	10008	-1.87
Galk2	6106	-1.87
Tecta	16925	-1.87
Vps72	18762	-1.87
Srpr	16269	-1.87
Olfr1406	11476	-1.87
Rlbp1	14423	-1.87
Lipo1	9055	-1.87
Higd2a	7496	-1.87
Tbc1d17	16775	-1.87
Ift27	7933	-1.87
Ttll12	17961	-1.87
Slc25a15	15518	-1.87
Klf7	8590	-1.87
Zfp819	19470	-1.87
Ap3m1	1343	-1.86
Vmn1r210	18503	-1.86
Procr	13548	-1.86
Atp6v0a4	1771	-1.86
Drd1	4696	-1.86
Gtf2e2	7207	-1.86
Immt	8080	-1.86
Galnt9	6123	-1.86
Tas2r116	16734	-1.86
Jak2	8304	-1.86
Iqcf1	8164	-1.86
Olfr1090	11204	-1.86
Pom121l2	13231	-1.86
Sec13	15031	-1.85
Tbcc	16798	-1.85
Snx15	15978	-1.85
Ccl20	2700	-1.85
Ap3d1	1342	-1.85
Wdr73	18870	-1.85
B3galt5	1874	-1.85
Prkar2a	13480	-1.85
Vmn2r78	18703	-1.85
Pkn1	12981	-1.85
Zfp180	19222	-1.85
Epb4.1l4a	5124	-1.85
Pcdhga5	12558	-1.85
Ttc30a2	17933	-1.85
Twist2	18016	-1.85
Dgka	4409	-1.85
Dlgap2	4492	-1.84
Pdcl2	12628	-1.84
Clp1	3401	-1.84
Vmn1r52	18564	-1.84
Lactbl1	8843	-1.84
Gm2012	6587	-1.84
Ndufa3	10516	-1.84
1700061G19Rik	141	-1.84
Krt8	8761	-1.84
Med17	9644	-1.84
Ubtd1	18142	-1.84
Tnip1	17534	-1.84
Tor1aip2	17595	-1.84
Pphln1	13297	-1.83
Olfr832	12098	-1.83
Wdtc1	18886	-1.83
Atp6v0c	1773	-1.83
Tmprss11g	17467	-1.83
Zmat3	19574	-1.83
Eprs	5159	-1.83
Pes1	12735	-1.83
Tmem147	17263	-1.83
Matk	9534	-1.82
Tfg	17005	-1.82
Dgkd	4411	-1.82
Cnot7	3487	-1.82
Snrpb	15953	-1.82
Olah	11132	-1.82
Slc34a1	15606	-1.82
Cd3e	2829	-1.82
Wbscr22	18820	-1.81
Rbmxl1	14168	-1.81
4430402I18Rik	304	-1.81
Nfrkb	10640	-1.81
Ywhaz	19059	-1.81
Prl2c1	13506	-1.81
Cyp3a11	4060	-1.81
Vps33b	18746	-1.81
Mrps5	10094	-1.81
Sec24c	15047	-1.81
Ddx18	4276	-1.81
Med20	9647	-1.81
Cbx8	2540	-1.81
Bnc2	2148	-1.81
Sash3	14870	-1.81
Galnt5	6120	-1.8
Fam84a	5574	-1.8
Gm11568	6435	-1.8
Serpina1e	15126	-1.8
Foxo6	5936	-1.8
Rad50	14001	-1.8
Reg4	14232	-1.8
Lrrc8c	9233	-1.8
Zfp952	19520	-1.8
Rhox6	14381	-1.8
Samd9l	14844	-1.8
Nup98	11037	-1.8
Tas2r126	16744	-1.8
Hsp90b1	7770	-1.8
Tmem192	17311	-1.8
Ermp1	5210	-1.8
Vrtn	18768	-1.8
Nfatc1	10619	-1.8
Olfr1052	11182	-1.8
Olfr476	11796	-1.8
Usp32	18309	-1.8
Armc10	1556	-1.8
Zfp608	19383	-1.8
Olfr608	11908	-1.8
Ddx39b	4289	-1.79
Pim2	12930	-1.79
Cep55	3077	-1.79
Azin1	1859	-1.79
Dpy19l4	4681	-1.79
Fopnl	5897	-1.79
Fat3	5615	-1.79
Kcnq4	8446	-1.79
Zfp607	19382	-1.79
Pms2	13134	-1.79
Psmg4	13739	-1.79
Pkig	12977	-1.79
Lyrm4	9338	-1.79
Tshb	17857	-1.79
Clip3	3387	-1.79
Gm15315	6553	-1.79
Cry1	3774	-1.79
Nrip1	10913	-1.79
Adgrg5	885	-1.79
B4galt3	1896	-1.78
C86695	2323	-1.78
Napg	10424	-1.78
Tsc22d1	17844	-1.78
Ogfod3	11122	-1.78
Prdx4	13445	-1.78
Olfr960	12189	-1.78
Fxr2	6025	-1.78
Ankrd52	1272	-1.78
Rps11	14643	-1.78
Cyth1	4107	-1.77
Ccndbp1	2728	-1.77
Klhdc4	8597	-1.77
Chrnb3	3238	-1.77
Lcmt2	8923	-1.77
Olfr472	11793	-1.77
Ccdc125	2570	-1.77
Car12	2459	-1.77
Dcun1d3	4246	-1.77
Opn5	12249	-1.77
Sepw1	15105	-1.77
Gbp7	6180	-1.77
Defa21	4321	-1.77
Glra2	6356	-1.76
Pcdhb22	12544	-1.76
Zscan20	19620	-1.76
Tmcc2	17199	-1.76
Txndc15	18027	-1.76
Arpc1a	1577	-1.76
Krtap17-1	8781	-1.76
Ncam2	10454	-1.76
Eif3g	4979	-1.76
Dph2	4657	-1.76
Olfr437	11765	-1.76
1700030K09Rik	127	-1.76
Zfp553	19358	-1.76
Vim	18403	-1.76
Anapc1	1196	-1.76
Copg1	3598	-1.76
Clcn3	3315	-1.76
Cftr	3146	-1.76
Zfp932	19502	-1.75
Vmn1r56	18568	-1.75
Amd2	1163	-1.75
Nrbp1	10901	-1.75
Rexo4	14265	-1.75
3110007F17Rik	286	-1.75
Ppp1r21	13351	-1.75
Sprr2e	16208	-1.75
Pias2	12874	-1.75
Polr3c	13221	-1.75
Parg	12448	-1.75
Dnajc22	4579	-1.75
Tceal8	16845	-1.75
Oser1	12284	-1.75
Rraga	14694	-1.75
Pptc7	13402	-1.75
Arf5	1447	-1.75
Zfp521	19348	-1.75
1810046K07Rik	178	-1.75
Dnd1	4603	-1.75
Txndc5	18031	-1.75
Pdlim7	12683	-1.75
Hps4	7706	-1.74
Tulp3	18005	-1.74
Abcf3	613	-1.74
Rpl39l	14614	-1.74
Med8	9661	-1.74
Rpl14	14583	-1.74
Olfr1019	11155	-1.74
Cdkn2aipnl	2978	-1.74
Cyp2c44	4026	-1.74
Tsr2	17896	-1.73
Tmprss11c	17463	-1.73
Rbm25	14141	-1.73
Olfr888	12134	-1.73
Suco	16489	-1.73
Yy1	19060	-1.73
Rhot2	14354	-1.73
Slc5a10	15710	-1.73
Olfr768	12041	-1.73
P2rx3	12343	-1.73
Ggta1	6271	-1.73
Slc16a5	15449	-1.73
Rpap3	14566	-1.73
Tpbpb	17605	-1.73
Rtcb	14746	-1.73
Olfr212	11612	-1.73
Dpp4	4667	-1.73
Ism2	8224	-1.73
Hydin	7829	-1.73
Trhde	17693	-1.73
Ugt1a2	18183	-1.73
V1rd19	18357	-1.72
Olfr370	11721	-1.72
Gm13103	6468	-1.72
Tab3	16656	-1.72
Olfr112	11228	-1.72
Ccdc38	2631	-1.72
Cldn23	3336	-1.72
Gm5934	6761	-1.72
Fnta	5891	-1.72
Ccp110	2746	-1.72
Athl1	1710	-1.72
Vps37a	18749	-1.72
Rragb	14695	-1.72
Lama3	8851	-1.72
Zfp746	19438	-1.72
Drg1	4701	-1.72
Emx2	5076	-1.72
Ppp6c	13395	-1.72
Rest	14253	-1.72
Adarb2	843	-1.72
Tex19.1	16967	-1.72
Isca2	8214	-1.72
Jade3	8299	-1.72
Ppme1	13325	-1.71
1700020A23Rik	101	-1.71
Nlrp9a	10739	-1.71
Zfp335	19272	-1.71
Fam46d	5528	-1.71
Vmn1r119	18429	-1.71
Fancg	5592	-1.71
Zmynd19	19590	-1.71
Mark3	9516	-1.71
Tmem25	17363	-1.71
Prss44	13648	-1.71
Gnai2	6880	-1.71
Ubac1	18065	-1.71
Trip11	17769	-1.71
Rapgef4	14058	-1.71
Mtss1	10211	-1.71
Map3k3	9464	-1.71
Dnah1	4536	-1.71
Fgf15	5771	-1.71
Rab11a	13916	-1.71
Gpr152	7013	-1.71
R3hdml	13913	-1.7
Ndst4	10510	-1.7
Pnpla7	13160	-1.7
Snrnp200	15944	-1.7
6030498E09Rik	460	-1.7
Pygo1	13886	-1.7
Fnbp1l	5877	-1.7
Ap1ar	1327	-1.7
Pink1	12935	-1.7
Pccb	12504	-1.7
Dgki	4415	-1.7
4833423E24Rik	308	-1.7
Zmynd10	19586	-1.7
Igfbp2	7955	-1.7
Metap1d	9696	-1.69
Cabin1	2335	-1.69
Dgkq	4416	-1.69
Rchy1	14191	-1.69
Rdh11	14202	-1.69
Trim80	17762	-1.69
1110059G10Rik	27	-1.69
Olfr836	12101	-1.69
Prss50	13652	-1.69
Kbtbd8	8364	-1.69
2310011J03Rik	214	-1.69
Hcst	7394	-1.69
Tmem127	17245	-1.69
Rangap1	14046	-1.69
Tyk2	18041	-1.69
Ndel1	10495	-1.69
Pdrg1	12689	-1.68
4930480E11Rik	349	-1.68
Rcsd1	14197	-1.68
Hpgd	7700	-1.68
Tas2r135	16749	-1.68
Ube2f	18090	-1.68
Skint3	15388	-1.68
Efnb2	4920	-1.68
Olfr1532-ps1	11562	-1.68
Spice1	16153	-1.68
Cluh	3421	-1.68
6030458C11Rik	458	-1.68
Saxo1	14878	-1.68
Cnppd1	3490	-1.68
Ranbp2	14042	-1.67
Lrrn4cl	9250	-1.67
Enthd1	5105	-1.67
Pgr15l	12802	-1.67
Fhl2	5804	-1.67
Atp6v1g1	1787	-1.67
Igflr1	7963	-1.67
Trappc8	17676	-1.67
Phf19	12825	-1.67
Ttf2	17954	-1.67
Naa38	10379	-1.67
Crtac1	3766	-1.67
Itpk1	8275	-1.67
Htr3b	7807	-1.67
Ppa2	13270	-1.67
Gnb2	6892	-1.67
Dner	4604	-1.67
Dym	4777	-1.67
Rnf182	14498	-1.67
Csta1	3845	-1.67
Saa4	14823	-1.67
Zfp42	19310	-1.66
Ccdc149	2586	-1.66
Gpr157	7017	-1.66
Ppp1r12a	13332	-1.66
Lsm14a	9264	-1.66
Tmed1	17208	-1.66
Olfr951	12181	-1.66
Psenen	13677	-1.66
Foxq1	5941	-1.66
Bglap	2087	-1.66
Cblc	2523	-1.66
Rgs8	14322	-1.66
Vmn1r68	18581	-1.66
Hey1	7464	-1.66
Pqlc2	13407	-1.66
Trim69	17757	-1.66
Sema3e	15079	-1.65
Klk1b4	8653	-1.65
Alpi	1144	-1.65
Sh3bgr	15274	-1.65
Tacstd2	16667	-1.65
Atxn2l	1814	-1.65
Ildr1	8071	-1.65
C87977	2327	-1.65
Btrc	2260	-1.65
Gbp8	6181	-1.65
Ttll9	17970	-1.65
Ly9	9317	-1.65
Hjurp	7576	-1.65
Rps27a	14662	-1.65
Cstf2t	3850	-1.65
Foxi3	5921	-1.65
Ppp2r3c	13379	-1.65
Sssca1	16314	-1.65
Cmss1	3440	-1.65
Trim44	17737	-1.65
Mef2a	9664	-1.65
Ypel4	19046	-1.64
Pln	13091	-1.64
0610010K14Rik	6	-1.64
Pan2	12415	-1.64
Nup155	11020	-1.64
Gprc5c	7067	-1.64
Igsf23	7972	-1.64
Ntf5	10961	-1.64
1810037I17Rik	174	-1.64
Gpr1	6993	-1.64
Adra1d	920	-1.64
Tmed6	17215	-1.64
Snrpd1	15956	-1.64
Tsnax	17866	-1.64
Vstm4	18778	-1.63
Actn3	756	-1.63
Ccdc94	2686	-1.63
Gltscr1	6374	-1.63
Srpx	16271	-1.63
Spsb1	16221	-1.63
Dbnl	4190	-1.63
Wdr92	18882	-1.63
Aldh4a1	1104	-1.63
BC024139	1968	-1.63
Sf3b3	15211	-1.63
Gtf2ird1	7216	-1.63
Nms	10761	-1.63
Ms4a4c	10110	-1.63
1700106J16Rik	155	-1.62
Slc9a3r2	15764	-1.62
Plekhg6	13066	-1.62
Gpr137c	7003	-1.62
Zfp830	19475	-1.62
Rpl8	14623	-1.62
Recql5	14219	-1.62
Adck1	847	-1.62
Kynu	8829	-1.62
Aurkaip1	1831	-1.62
Olfr406	11747	-1.62
Myo1h	10332	-1.62
Bmp7	2137	-1.62
Golga7	6929	-1.62
Ccdc183	2614	-1.62
Rnaseh1	14446	-1.62
Meis1	9677	-1.62
Armcx4	1569	-1.62
Asb16	1621	-1.62
Plekhh3	13069	-1.62
Rpl18	14586	-1.62
Agmat	968	-1.62
Usp28	18304	-1.62
Tada3	16671	-1.62
Cebpb	3017	-1.62
Epn2	5154	-1.62
Tbcd	16800	-1.62
Psat1	13669	-1.62
Abcc10	598	-1.62
Cog4	3526	-1.62
1700012B09Rik	75	-1.61
Traip	17655	-1.61
Dmbt1	4509	-1.61
Abhd8	638	-1.61
1700029J07Rik	123	-1.61
Fbxo48	5681	-1.61
Helq	7433	-1.61
Rnf149	14484	-1.61
Zbtb20	19083	-1.61
Nap1l4	10419	-1.61
Memo1	9681	-1.61
Vmn1r233	18527	-1.61
Capzb	2455	-1.61
Prelid2	13451	-1.61
Nat10	10433	-1.61
Tada2a	16669	-1.61
Tmtc2	17484	-1.61
Tecpr1	16921	-1.61
Shc4	15304	-1.61
4930430F08Rik	335	-1.61
Pdk2	12675	-1.61
Col12a1	3535	-1.61
Olfr1394	11470	-1.61
Ankrd45	1268	-1.6
2510009E07Rik	245	-1.6
Tuba1c	17979	-1.6
Gprin3	7072	-1.6
Sphkap	16149	-1.6
Fam166a	5427	-1.6
Pspn	13743	-1.6
Mdk	9622	-1.6
Olfr412	11750	-1.6
Cep126	3061	-1.6
Nrp2	10922	-1.6
Taf2	16680	-1.6
Olfr1475	11531	-1.6
Asphd1	1659	-1.6
Fam83d	5569	-1.6
Yeats2	19027	-1.6
Srrm4	16277	-1.6
Atg2b	1701	-1.6
Sec14l4	15035	-1.6
Olfr93	12167	-1.6
Stard5	16378	-1.6
Ncoa5	10484	-1.6
Cd300ld	2817	-1.59
Gm13769	6499	-1.59
Hykk	7830	-1.59
Ceacam11	3003	-1.59
Gm3259	6635	-1.59
4930468A15Rik	347	-1.59
Znrf1	19599	-1.59
Ubxn2b	18150	-1.59
Fcrl5	5725	-1.59
Mylk3	10315	-1.59
Jrkl	8328	-1.59
Emc1	5049	-1.59
Olfr809	12077	-1.59
Srebf2	16249	-1.59
Nmnat3	10757	-1.59
Galnt16	6116	-1.59
Slc30a10	15593	-1.59
Srp54a	16261	-1.59
Otud4	12315	-1.59
Itfg1	8234	-1.59
Rap2c	14055	-1.59
Ldlrap1	8954	-1.59
Wdr3	18840	-1.59
Adam29	803	-1.58
Mylpf	10317	-1.58
Trap1a	17662	-1.58
Olfr539	11851	-1.58
2310030G06Rik	218	-1.58
Ssbp4	16298	-1.58
Pcdhac2	12529	-1.58
Myl2	10305	-1.58
1700012B07Rik	74	-1.58
Olfr119	11286	-1.58
Slc16a4	15448	-1.58
Fam172a	5439	-1.58
Sirt1	15361	-1.58
Sypl2	16611	-1.58
Vmn1r202	18495	-1.58
Ms4a1	10102	-1.58
Fam89b	5577	-1.58
Chd3	3172	-1.58
Vmn2r77	18702	-1.58
Tfcp2l1	16996	-1.58
Tmem184c	17304	-1.58
Nlrp4f	10737	-1.57
Ect2l	4864	-1.57
Dmtn	4527	-1.57
Pot1b	13251	-1.57
Ngp	10655	-1.57
Gm16501	6566	-1.57
Pramel3	13419	-1.57
Ing3	8099	-1.57
Efemp2	4908	-1.57
Trim24	17712	-1.57
Ski	15382	-1.57
Kctd15	8465	-1.57
Dnajc6	4590	-1.57
Nek7	10580	-1.57
Gja4	6308	-1.57
Pde7b	12652	-1.57
Bpifb9a	2178	-1.57
Tesc	16951	-1.57
Zzef1	19647	-1.57
Tmem210	17330	-1.57
Sec11c	15030	-1.57
Slfn1	15787	-1.57
Krtap20-2	8789	-1.57
Aifm3	1025	-1.57
Rassf4	14100	-1.57
Serpinb6b	15154	-1.57
Ttc23	17923	-1.57
Olfr346	11703	-1.57
Olfr1282	11371	-1.57
Olfr631	11929	-1.56
Alg10b	1114	-1.56
Sec61a2	15052	-1.56
Adgrf1	877	-1.56
Hist1h4j	7556	-1.56
Ccdc155	2593	-1.56
Dscr3	4711	-1.56
Pstpip2	13747	-1.56
Tnfaip8	17498	-1.56
Etnk1	5261	-1.56
Armc9	1565	-1.56
Trmt1	17776	-1.56
Kpna4	8706	-1.56
Arhgef11	1498	-1.56
Coro2b	3623	-1.56
Lrrc8a	9231	-1.56
Copa	3594	-1.56
Jun	8331	-1.56
Fbll1	5622	-1.56
Clasp2	3303	-1.56
Prss48	13651	-1.56
Stag1	16363	-1.56
Cntf	3498	-1.56
Hpgds	7701	-1.56
Ctdsp1	3863	-1.56
Herc4	7448	-1.56
Pafah1b1	12387	-1.56
Hmgb2	7595	-1.56
Mavs	9541	-1.56
Gm5617	6739	-1.56
Aurkc	1833	-1.55
Ruvbl2	14780	-1.55
Tas2r144	16756	-1.55
Vmn1r185	18479	-1.55
Hras	7713	-1.55
Selp	15072	-1.55
Anxa8	1317	-1.55
Zfp428	19315	-1.55
Med1	9635	-1.55
Tssk3	17902	-1.55
Gar1	6138	-1.55
Tlr4	17161	-1.55
H2afy	7317	-1.55
Rnase2a	14441	-1.55
Pdzd2	12700	-1.55
Esp6Esp5	5239	-1.55
Cym	3996	-1.55
Pik3r6	12925	-1.55
Klc4	8575	-1.55
Armc8	1564	-1.55
Xiap	18971	-1.55
Zcchc13	19140	-1.55
Cxcl1	3948	-1.55
Hpcal4	7697	-1.55
Nphs2	10839	-1.55
1700066B19Rik	142	-1.55
Nabp2	10389	-1.55
Gdpd5	6229	-1.55
Cdc37l1	2885	-1.55
Crp	3765	-1.55
Olfr183	11590	-1.55
Sgpp2	15255	-1.55
Olfr1229	11321	-1.54
Cited2	3287	-1.54
Ceacam16	3008	-1.54
Ppp6r3	13398	-1.54
Ugt1a5	18184	-1.54
Asxl1	1672	-1.54
Srgap2	16254	-1.54
Txndc9	18033	-1.54
Csrp1	3832	-1.54
Rassf6	14102	-1.54
Vmn1r55	18567	-1.54
Olfr961	12190	-1.54
Ccdc6	2646	-1.54
Rsph9	14735	-1.54
Rgs17	14311	-1.54
Ugt2a2	18189	-1.54
Pax3	12479	-1.54
Dennd1a	4370	-1.54
Ap2a1	1335	-1.54
Maml3	9421	-1.54
Serpinb9b	15161	-1.54
Tecrl	16924	-1.54
Capn3	2440	-1.54
Zgpat	19549	-1.54
Trmt61a	17790	-1.54
Myl9	10311	-1.54
2310057M21Rik	227	-1.54
Mamdc4	9418	-1.53
F830045P16Rik	5335	-1.53
1700028P14Rik	119	-1.53
Gpn1	6990	-1.53
Siglecf	15342	-1.53
Ccdc96	2687	-1.53
Slc22a19	15487	-1.53
Wfikkn2	18908	-1.53
Spats2	16119	-1.53
Ctbs	3857	-1.53
Hmgcr	7600	-1.53
Vmn2r116	18628	-1.53
Gm382	6654	-1.53
Col4a3bp	3556	-1.53
Olfr509	11825	-1.53
Aim1	1026	-1.53
Elmo3	5029	-1.53
Sec31a	15049	-1.53
Svs5	16561	-1.53
Tekt5	16938	-1.53
E230019M04Rik	4814	-1.53
Six2	15372	-1.53
Ass1	1666	-1.53
Egr4	4940	-1.53
Tbc1d10a	16767	-1.53
Plgrkt	13080	-1.53
Gm7861	6815	-1.53
Lypd8	9332	-1.53
Gnai1	6879	-1.53
Trib3	17699	-1.53
Hp	7693	-1.53
Hoxc5	7680	-1.53
Cgrrf1	3151	-1.53
Mc2r	9570	-1.53
Rps6ka4	14675	-1.53
Adam3	804	-1.53
Ube2r2	18106	-1.52
Samm50	14846	-1.52
Bbs2	1949	-1.52
Leap2	8956	-1.52
Vwa5a	18790	-1.52
Asap3	1614	-1.52
Gpld1	6987	-1.52
Trappc1	17663	-1.52
Ercc5	5183	-1.52
Dnaaf5	4535	-1.52
Pxt1	13875	-1.52
Dnaic2	4548	-1.52
Ccdc27	2621	-1.52
Tdrd7	16912	-1.52
Adam26a	800	-1.52
Camk2n1	2412	-1.52
Lman1	9065	-1.52
Zfp710	19428	-1.52
Mcts2	9611	-1.52
Arl4c	1543	-1.52
Stpg2	16442	-1.52
Olfr1121	11230	-1.51
Trcg1	17679	-1.51
Hbb-y	7373	-1.51
Zfp84	19478	-1.51
Gm1123	6423	-1.51
Exosc10	5303	-1.51
Olfr1448	11510	-1.51
Tcte2	16889	-1.51
Lgr5	8994	-1.51
Olfr389	11734	-1.51
Pdzd7	12703	-1.51
Nfkbid	10637	-1.51
Olfr175-ps1	11584	-1.51
Uba6	18063	-1.51
Preb	13449	-1.51
Clec12a	3349	-1.51
Grwd1	7152	-1.51
1810062G17Rik	180	-1.51
Bcdin3d	2027	-1.51
Nfatc3	10622	-1.51
Cmtm8	3449	-1.51
Olfr1309	11393	-1.51
1700019B03Rik	95	-1.51
Afm	950	-1.51
Vmn2r65	18689	-1.51
Tmem204	17324	-1.51
Tmem87a	17438	-1.51
Amer1	1167	-1.5
Olfr1097	11208	-1.5
Minpp1	9819	-1.5
Slc26a3	15561	-1.5
Kdm6b	8498	-1.5
Olfr344	11701	-1.5
Olfr1509	11555	-1.5
Cux2	3936	-1.5
Zfp507	19339	-1.5
Pggt1b	12785	-1.5
Wrnip1	18952	-1.5
Gm21693	6617	-1.5
Ice1	7850	-1.5
Mfap5	9740	-1.5
Vmn1r81	18595	-1.5
Trim38	17729	-1.5
Papln	12428	-1.5
Tmem191c	17310	-1.5
Proser2	13562	-1.5
Bex2	2081	-1.5
Smim22	15876	-1.5
Cnot4	3484	-1.5
Minos1	9818	-1.5
Ifitm3	7896	-1.5
Prr16	13596	-1.5
Bcl7a	2050	-1.5
Eif2ak3	4961	-1.5
Lcn6	8931	-1.5
Tmed3	17212	-1.5
Dnlz	4605	-1.5
Pnpla8	13161	-1.5
Fam210a	5490	-1.5
Mfge8	9742	-1.49
Olfr248	11633	-1.49
Slc12a6	15424	-1.49
Sstr4	16319	-1.49
Olfr651	11946	-1.49
Neto1	10595	-1.49
Als2	1150	-1.49
Dync1i1	4780	-1.49
Eed	4884	-1.49
Mlxip	9861	-1.49
Sipa1	15354	-1.49
Igsf11	7970	-1.49
Fam179a	5449	-1.49
Med4	9659	-1.49
Glipr2	6345	-1.49
Cdk5rap1	2960	-1.49
Vps11	18734	-1.49
Edem3	4874	-1.49
Rnf157	14488	-1.49
Tpd52	17608	-1.49
Tmem246	17360	-1.49
Hemgn	7437	-1.49
Erbb3	5176	-1.49
Ndufs8	10550	-1.49
Enpp4	5100	-1.49
Rab27b	13937	-1.49
Plagl2	13019	-1.49
Dctn2	4238	-1.49
Psmd14	13723	-1.49
Asgr1	1642	-1.49
Smr3a	15904	-1.49
Cspg4	3827	-1.49
Snrnp35	15947	-1.48
Izumo1	8292	-1.48
Vmn2r38	18662	-1.48
2010109A12Rik	191	-1.48
Olfr1094	11206	-1.48
Olfr1287	11375	-1.48
Itgb3	8257	-1.48
Col11a1	3533	-1.48
Pde6d	12648	-1.48
Pcdhgb7	12568	-1.48
Tubgcp2	17997	-1.48
L3hypdh	8833	-1.48
Foxl1	5927	-1.48
Cenpp	3052	-1.48
Il20ra	8037	-1.48
Olfr1054	11184	-1.48
Olfr1184	11282	-1.48
Pmp22	13130	-1.48
Il17f	8010	-1.48
Caml	2419	-1.48
Tbr1	16812	-1.48
Gmps	6873	-1.48
Dmrtb1	4522	-1.48
Cd207	2794	-1.48
Pdzd9	12705	-1.48
Pabpc1	12366	-1.48
Vmn2r96	18721	-1.47
Syk	16580	-1.47
Fkbp7	5838	-1.47
Pex13	12745	-1.47
Mau2	9540	-1.47
Emp1	5072	-1.47
2810408A11Rik	274	-1.47
Serpinb9	15160	-1.47
Olfr314	11679	-1.47
Nox4	10815	-1.47
Rsu1	14743	-1.47
Abce1	610	-1.47
1700001L19Rik	50	-1.47
Armc6	1562	-1.47
Rgs7	14320	-1.47
Dnaja3	4551	-1.47
Gm13051	6462	-1.47
Nefh	10565	-1.47
Prps1l3	13585	-1.47
Olfr1467	11525	-1.47
Atp5d	1754	-1.47
Svs4	16560	-1.47
Dlg1	4486	-1.47
Zfp618	19389	-1.47
Rps6	14671	-1.47
Reep2	14221	-1.47
Scaper	14905	-1.47
Speer4b	16132	-1.46
Gchfr	6194	-1.46
Fignl1	5817	-1.46
St7	16350	-1.46
Olfr339	11697	-1.46
Lgals12	8980	-1.46
Ech1	4851	-1.46
Dennd4a	4377	-1.46
Olfr571	11878	-1.46
Ndufv2	10551	-1.46
C1qtnf7	2293	-1.46
Mtor	10204	-1.46
Rc3h1	14181	-1.46
Tmprss11e	17465	-1.46
Prr13	13591	-1.46
Eif4ebp3	4997	-1.46
Olfr458	11780	-1.46
Oaf	11072	-1.46
Synm	16603	-1.46
Tax1bp1	16762	-1.46
Dusp22	4759	-1.46
Zmat5	19576	-1.46
Zfp60	19378	-1.46
Olfr39	11735	-1.46
Rps12	14644	-1.46
Cst12	3838	-1.46
Fbxl2	5641	-1.46
2810428I15Rik	277	-1.46
Stom	16433	-1.46
Zscan21	19621	-1.46
A1bg	513	-1.45
Rag2	14020	-1.45
Isyna1	8232	-1.45
Diexf	4459	-1.45
Psmd8	13730	-1.45
Cfl2	3143	-1.45
Uhrf1bp1	18203	-1.45
Pdlim4	12681	-1.45
Itga1	8237	-1.45
Gtpbp8	7230	-1.45
1700001J03Rik	48	-1.45
Oxt	12339	-1.45
Krtap19-9b	8787	-1.45
Fcer1a	5708	-1.45
Fam208b	5484	-1.45
Aadacl3	552	-1.45
1700031F05Rik	128	-1.45
Vamp1	18359	-1.45
Rbx1	14180	-1.45
Fads2	5350	-1.45
Gjb6	6317	-1.45
Vps37d	18752	-1.45
Klhl42	8631	-1.45
Kctd3	8472	-1.45
Khdc1c	8509	-1.45
E430025E21Rik	4828	-1.45
Gng12	6900	-1.45
Acadm	662	-1.45
Zfp174	19221	-1.45
Aoc3	1322	-1.45
Rnf111	14460	-1.45
Gpr33	7040	-1.45
Slamf7	15406	-1.45
Stard4	16377	-1.45
Myrfl	10355	-1.45
Gif	6282	-1.45
Nexn	10613	-1.45
Naip1	10404	-1.45
Tpo	17622	-1.45
Fes	5747	-1.44
Adora2a	910	-1.44
Olfr173	11583	-1.44
Ndufb5	10536	-1.44
Defb29	4343	-1.44
Rps13	14645	-1.44
Saa3	14822	-1.44
Grin3b	7127	-1.44
Gatad1	6159	-1.44
Ndufc1	10541	-1.44
Bsx	2228	-1.44
Smarcd1	15841	-1.44
Pop4	13243	-1.44
Nr2c2	10881	-1.44
Amy2a2	1190	-1.44
Cyp2c29	4021	-1.44
Dcdc2a	4214	-1.44
Larp1b	8876	-1.44
Shisa9	15319	-1.44
Efemp1	4907	-1.44
Fam3a	5519	-1.44
1810030O07Rik	173	-1.44
Vbp1	18380	-1.44
Olfr292	11658	-1.44
App	1417	-1.44
Rps27rt	14664	-1.44
Utp14a	18340	-1.44
Emd	5059	-1.44
Olfr1151	11254	-1.44
Ext1	5312	-1.44
Rpl9	14624	-1.44
Tph2	17614	-1.44
Recql	14217	-1.44
Rtn4	14756	-1.44
Cyp2d12	4038	-1.44
Cyp2d22	4039	-1.44
Nos1	10798	-1.43
Adh4	893	-1.43
Tal2	16698	-1.43
Card6	2475	-1.43
Spc24	16121	-1.43
Krt79	8760	-1.43
Atl1	1712	-1.43
Asxl3	1674	-1.43
Sulf2	16497	-1.43
Phf13	12824	-1.43
Olfr1036	11169	-1.43
Crym	3792	-1.43
Vmn1r122	18433	-1.43
Ap3s2	1346	-1.43
Msh5	10126	-1.43
Slc15a1	15435	-1.43
Casp14	2495	-1.43
Cyp3a57	4067	-1.43
Dab1	4154	-1.43
Gm3488	6642	-1.43
Rdh14	14205	-1.43
Ckap5	3294	-1.43
Itm2a	8271	-1.43
Sf3b6	15214	-1.43
Dcbld2	4212	-1.43
4930549C01Rik	369	-1.43
Dok3	4635	-1.42
Smarcc2	15840	-1.42
Dnm1l	4607	-1.42
Rbl2	14126	-1.42
Vcam1	18381	-1.42
Olfr419	11754	-1.42
Ppp3ca	13386	-1.42
Prcp	13427	-1.42
Olfr345	11702	-1.42
Ugt2b1	18191	-1.42
Plod3	13094	-1.42
Plcz1	13041	-1.42
Zfp931	19501	-1.42
Cyp3a44	4066	-1.42
Optn	12255	-1.42
Arpc5l	1583	-1.42
Kcng2	8393	-1.42
Lefty1	8960	-1.42
Arl14epl	1536	-1.42
Fads1	5349	-1.42
Daxx	4179	-1.42
Nsl1	10936	-1.42
Tshz2	17860	-1.42
Ndufaf1	10525	-1.42
Psmb4	13705	-1.42
Hdac7	7403	-1.42
Kif3c	8547	-1.42
Zfp873	19491	-1.42
Olfr970	12197	-1.42
Taar5	16643	-1.42
Fam129a	5391	-1.42
Fchsd2	5721	-1.42
Mrps22	10081	-1.42
1110008L16Rik	15	-1.42
Arih1	1528	-1.42
Cyp1b1	4004	-1.42
Afap1	941	-1.42
Spin2c	16156	-1.42
Pth	13785	-1.42
Arrdc3	1591	-1.42
Lppr1	9133	-1.42
Sdf2	15006	-1.42
Rhobtb1	14343	-1.41
Gm3776	6653	-1.41
Matr3	9539	-1.41
Mtmr11	10192	-1.41
Tmem19	17308	-1.41
Med7	9660	-1.41
Gm15023	6536	-1.41
Tmprss2	17471	-1.41
Olfr125	11340	-1.41
Nkx6-2	10716	-1.41
Cep170b	3069	-1.41
Cd163	2780	-1.41
Zdbf2	19156	-1.41
Chp1	3213	-1.41
Vmn2r97	18722	-1.41
H1fx	7277	-1.41
D8Ertd738e	4148	-1.41
Ifnar2	7915	-1.41
Cutc	3934	-1.41
1700011A15Rik	68	-1.41
Figla	5815	-1.41
Lta4h	9278	-1.41
Zfp763	19445	-1.41
Timm50	17113	-1.41
Olfr847	12105	-1.41
Trim68	17756	-1.41
Tsx	17911	-1.41
Dnajb9	4565	-1.41
2700081O15Rik	265	-1.41
Timp4	17122	-1.41
Gtf2a2	7204	-1.41
Plcxd1	13038	-1.41
Zmat1	19572	-1.41
Nsun2	10942	-1.4
Usp49	18325	-1.4
Prl7c1	13522	-1.4
Pomgnt1	13233	-1.4
4933406J08Rik	419	-1.4
Map2k3	9451	-1.4
Hmgb3	7596	-1.4
Cort	3626	-1.4
Npc1	10826	-1.4
Dhrs7b	4434	-1.4
Hcrt	7392	-1.4
Rarb	14065	-1.4
Mrps25	10084	-1.4
Gm9994	6857	-1.4
Adgrb2	871	-1.4
Ermap	5207	-1.4
Tbc1d23	16782	-1.4
Cd8a	2862	-1.4
Psme4	13735	-1.4
Zbtb22	19085	-1.4
Atp6ap1	1767	-1.4
Gbp11	6173	-1.4
Dkk1	4476	-1.4
Tmx3	17491	-1.4
Tbpl2	16811	-1.4
Klrg2	8686	-1.4
Akt3	1083	-1.4
Cep170	3068	-1.4
Zfp318	19264	-1.4
Nptx1	10857	-1.4
Ifi203	7880	-1.4
Lmf1	9074	-1.4
Ufd1l	18171	-1.4
Skap2	15381	-1.4
Serpina1d	15125	-1.4
Ankhd1	1229	-1.4
Rgsl1	14325	-1.4
Tmem106b	17226	-1.4
Arhgef26	1507	-1.4
Exoc4	5295	-1.4
Mvb12b	10251	-1.4
Hrct1	7717	-1.4
Olfr914	12155	-1.4
Vmn1r174	18468	-1.4
BC048609	1987	-1.39
Acsf2	725	-1.39
Olfr352	11708	-1.39
Gm2a	6632	-1.39
Pydc3	13881	-1.39
Alms1	1135	-1.39
Kif27	8541	-1.39
BC004004	1957	-1.39
Nbl1	10449	-1.39
Gap43	6133	-1.39
H2-M10.6	7293	-1.39
Map3k14	9460	-1.39
Vmn2r10	18610	-1.39
Scp2d1	14978	-1.39
Pcid2	12578	-1.39
Eif4b	4990	-1.39
Serpina3i	15132	-1.39
Nr2c2ap	10882	-1.39
Ttc21b	17921	-1.39
Npy6r	10867	-1.39
Gprasp2	7064	-1.39
Hdac3	7399	-1.39
Agmo	969	-1.39
Krtap31-1	8798	-1.39
Kcnip4	8407	-1.39
Gpr89	7062	-1.39
Rrp7a	14713	-1.39
Synj1	16600	-1.39
Sez6l	15203	-1.39
Cmah	3427	-1.39
Uox	18237	-1.39
Vmn1r69	18582	-1.39
Zak	19063	-1.39
H2-Aa	7278	-1.39
Slco2a1	15779	-1.39
Idnk	7867	-1.38
Tmem39b	17391	-1.38
Lim2	9023	-1.38
Cgref1	3150	-1.38
Fuom	6010	-1.38
Pdgfrl	12662	-1.38
Zfp804a	19464	-1.38
Cdca5	2906	-1.38
Vtn	18786	-1.38
Fkbp1b	5832	-1.38
Ccser1	2764	-1.38
Gm6460	6781	-1.38
Ppp1r13b	13335	-1.38
Prrg3	13616	-1.38
Chd1l	3170	-1.38
Robo1	14540	-1.38
Bop1	2162	-1.38
Zfp239	19237	-1.38
Pak4	12402	-1.38
Creb3l2	3727	-1.38
Cd2ap	2812	-1.38
Mlxipl	9862	-1.38
Clic6	3383	-1.38
Lhx3	9008	-1.38
1700067P10Rik	145	-1.38
Nck1	10470	-1.38
Ifna12	7902	-1.38
Srp54b	16262	-1.38
Gga1	6256	-1.38
Gngt1	6908	-1.38
Pxk	13871	-1.38
B3gnt7	1885	-1.38
Gpr21	7034	-1.38
Wars	18803	-1.37
Dsc2	4706	-1.37
[truncated: 17,649 more rows]

## Sheet: 1c
protein	rank	ES
Tmed4	2592	-0.0981977
Tmed5	13831	-0.717837
Tmed8	14906	-0.718175
Tmed3	15373	-0.674075
Tmed6	15671	-0.613238
Tmed2	16646	-0.500652
Tmed9	16694	-0.295903
Tmed10	16725	0.000956

## Sheet: 1d
gene_target	rank	LFC	pdcd1	tmed10	tmed9	tmed2	nontargeting
Pdcd1	1	-4.4188	-4.4188
Pdcd1	2	-3.3633	-3.3633
Pdcd1	3	-3.2148	-3.2148
Kif11	4	-3.0453
Serpina3f	5	-3.0155
Tsr1	6	-2.9751
Fkbp6	7	-2.8936
Hist1h3h	8	-2.8211
Gm5127	9	-2.7689
Prr11	10	-2.7666
Slc2a9	11	-2.7666
Vmn1r24	12	-2.7466
Fam175a	13	-2.7401
Pdcd1	14	-2.7151	-2.7151
Slc35c1	15	-2.6366
2310039H08Rik	16	-2.6343
Psg23	17	-2.6343
Lgals1	18	-2.6246
Arpc4	19	-2.5022
Ift20	20	-2.4964
Tbc1d16	21	-2.4944
Vps39	22	-2.4869
Ranbp9	23	-2.4721
Dyrk1a	24	-2.4517
Arpc2	25	-2.4414
Xrn2	26	-2.4377
Zfp934	27	-2.4245
Pstpip1	28	-2.4142
Cerk	29	-2.4074
Srp9	30	-2.4026
Zfp607	31	-2.392
Ccdc37	32	-2.375
Dnase1l3	33	-2.3681
Slc35c1	34	-2.359
Ywhab	35	-2.3487
Lrriq3	36	-2.337
Gm5635	37	-2.3181
Ep300	38	-2.262
Tbx22	39	-2.1876
Irf4	40	-2.1695
Ganab	41	-2.1454
Taf12	42	-2.1123
Rps27a	43	-2.0757
Gm8298	44	-2.0714
Nuak1	45	-2.0566
Mapk8ip2	46	-2.0442
Fndc9	47	-2.038
4933430I17Rik	48	-2.0216
Canx	49	-2.0198
Hpcal4	50	-2.012
Tnfrsf26	51	-1.9991
Rps4x	52	-1.9988
Ibsp	53	-1.9933
Dph7	54	-1.9556
Nsa2	55	-1.9511
Gnl3	56	-1.9488
Tmed10	57	-1.9308		-1.9308
Cr2	58	-1.9217
Smarce1	59	-1.9173
6330403A02Rik	60	-1.9051
Smarce1	61	-1.8936
Naa35	62	-1.8849
Stim1	63	-1.8823
Irf4	64	-1.8805
Atp6v0c	65	-1.8489
Trat1	66	-1.8447
Asb16	67	-1.8346
Gmds	68	-1.8298
Cd3d	69	-1.8176
Slc44a4	70	-1.8111
Nelfb	71	-1.7665
Smarcb1	72	-1.7612
Srp9	73	-1.7437
Nelfa	74	-1.7392
Ep300	75	-1.7126
Cct4	76	-1.7124
Bub3	77	-1.7105
Tmed10	78	-1.7064		-1.7064
Psmb4	79	-1.7061
Ldoc1l	80	-1.7058
Gm11568	81	-1.6998
Canx	82	-1.6986
Col4a3bp	83	-1.6923
Stim1	84	-1.6886
Clec10a	85	-1.6823
Actl6a	86	-1.6707
Cct2	87	-1.663
Ttc23	88	-1.6518
Gpn2	89	-1.6509
Ift81	90	-1.6424
Ifnar1	91	-1.6414
Bcl11b	92	-1.6317
Nefm	93	-1.6295
Srp9	94	-1.6272
Tlr9	95	-1.6218
Cd3d	96	-1.588
Ipmk	97	-1.5878
Cd247	98	-1.5843
Lgals1	99	-1.5828
Prodh	100	-1.5828
Cds2	101	-1.5606
Slc35c1	102	-1.5589
Irf4	103	-1.5583
Fam32a	104	-1.5496
Bcl11b	105	-1.5291
Cap2	106	-1.5244
Snrpd3	107	-1.5216
Ppp6c	108	-1.5156
Speg	109	-1.5147
Ctdp1	110	-1.5052
Rps15a	111	-1.5049
Lrrc61	112	-1.5036
2610507B11Rik	113	-1.5034
Tex9	114	-1.4966
Nup155	115	-1.4959
Spcs3	116	-1.4912
Arid1a	117	-1.4874
Ppbp	118	-1.4857
Ppp1r3g	119	-1.4857
Tbc1d17	120	-1.4837
Top2b	121	-1.481
Rbm33	122	-1.4796
NonTargeting	123	-1.4596					-1.4596
Gm6034	124	-1.4593
Spcs3	125	-1.4516
Gfap	126	-1.4426
Junb	127	-1.4314
Eif3i	128	-1.4288
Olfr437	129	-1.4247
Vmn1r139	130	-1.4228
Ccdc78	131	-1.419
Als2cr12	132	-1.4069
Polr2j	133	-1.4036
Nek7	134	-1.4005
Olfr644	135	-1.3963
Sys1	136	-1.396
Ogt	137	-1.3928
Rpl26	138	-1.3875
Slmo2	139	-1.386
Taf11	140	-1.3816
Ankhd1	141	-1.3782
Gpn2	142	-1.3751
Wdr48	143	-1.3746
Cdipt	144	-1.3677
Pcnxl4	145	-1.3586
Apol11a	146	-1.3563
Dync1i2	147	-1.3499
Zfp446	148	-1.3498
Dynlrb1	149	-1.349
Rpl15	150	-1.3377
Atp6v1g1	151	-1.3371
Smarca4	152	-1.3359
Olfr1093	153	-1.3298
Rnf182	154	-1.3292
Hdac1	155	-1.3263
Srprb	156	-1.3228
Olfr64	157	-1.3224
Ankrd33b	158	-1.3204
Smarcb1	159	-1.315
Smarce1	160	-1.3128
Cnot7	161	-1.3096
Gm9125	162	-1.3074
Eef2	163	-1.2961
Tsr2	164	-1.2945
Dut	165	-1.2942
Huwe1	166	-1.2942
Prkcsh	167	-1.2926
Dyrk1a	168	-1.29
Wdr1	169	-1.2892
1700042G07Rik	170	-1.2872
Ints1	171	-1.2811
Nos1ap	172	-1.2755
Tbcc	173	-1.2749
Rps6	174	-1.2742
Zc3h10	175	-1.2711
Ric8	176	-1.2672
Arid1a	177	-1.2667
Dmtn	178	-1.2663
Olfr552	179	-1.2628
Rrnad1	180	-1.2586
Snrnp200	181	-1.2533
Fam83b	182	-1.2501
Sec62	183	-1.2489
Crebbp	184	-1.2475
Ep300	185	-1.2341
Zfp335	186	-1.2242
Orm2	187	-1.2234
Arf1	188	-1.2197
Usp11	189	-1.2192
Srf	190	-1.2189
Cdk9	191	-1.2181
Rpl17	192	-1.21
Spcs2	193	-1.2051
Trnt1	194	-1.2021
Taf11	195	-1.2011
Supt6	196	-1.2005
Dpf2	197	-1.1982
Zscan21	198	-1.1937
Bhlhe40	199	-1.1928
Polr2h	200	-1.1913
Nsl1	201	-1.1912
Smek2	202	-1.1855
Ric8	203	-1.1842
Usp1	204	-1.1766
Tnfaip3	205	-1.1748
Lhfpl5	206	-1.1729
Ncbp1	207	-1.1679
Brd2	208	-1.1676
Srp72	209	-1.1631
Foxs1	210	-1.1628
Ncbp2	211	-1.1604
Kcnc1	212	-1.1598
Nlrp9a	213	-1.155
Srp72	214	-1.1533
2410131K14Rik	215	-1.1513
Psmb7	216	-1.1489
Tomm20	217	-1.1484
Zfp592	218	-1.1484
Card6	219	-1.136
Tshb	220	-1.1329
Chst1	221	-1.1318
Lcp2	222	-1.1316
9030624G23Rik	223	-1.1303
Defb2	224	-1.1249
Gm13128	225	-1.1203
Gm4724	226	-1.1163
Gmds	227	-1.116
Polr2h	228	-1.114
Rps14	229	-1.1139
Dgkq	230	-1.1129
Tada2a	231	-1.1108
Rpl8	232	-1.1092
Pex16	233	-1.1059
Rps14	234	-1.1043
Ywhae	235	-1.1043
Rps2	236	-1.1008
Nelfb	237	-1.1007
Tmed9	238	-1.1005			-1.1005
Plk1	239	-1.1001
Rad50	240	-1.1001
Slu7	241	-1.098
Il2rg	242	-1.096
Slc35b4	243	-1.0958
Rabl6	244	-1.095
Stx2	245	-1.0947
Tecpr2	246	-1.094
Tada3	247	-1.0928
Psip1	248	-1.0911
Vmn2r33	249	-1.0911
Rpl9	250	-1.0831
Ganab	251	-1.0821
Trmt112	252	-1.0817
Cd3d	253	-1.0795
Mogs	254	-1.0761
Triap1	255	-1.0753
Actr2	256	-1.0737
Atad2b	257	-1.0729
Gm1979	258	-1.0727
Rgl3	259	-1.0696
Ist1	260	-1.0694
Mogs	261	-1.0693
Zbtb7a	262	-1.0684
Mfsd7b	263	-1.0675
Rnmt	264	-1.0649
Med25	265	-1.0645
Pdxk	266	-1.0605
Lemd3	267	-1.0584
Defb38	268	-1.0582
Olfr568	269	-1.0523
Dpf2	270	-1.0501
Mdn1	271	-1.0479
Olfr643	272	-1.0456
Ift46	273	-1.0448
Arid1a	274	-1.0435
Eif3b	275	-1.0409
Snrpd1	276	-1.0407
Ccdc6	277	-1.0397
Sec61b	278	-1.0396
Smarce1	279	-1.0393
D8Ertd738e	280	-1.0392
Polr2l	281	-1.0384
Hp	282	-1.0375
Hist1h4j	283	-1.0361
Vmn1r54	284	-1.0343
Pkn1	285	-1.0337
Caml	286	-1.033
Gm10696	287	-1.0324
Ppp3r1	288	-1.0321
Vmn2r8	289	-1.0316
Smarcd2	290	-1.0303
Pcdhga8	291	-1.0296
Gna13	292	-1.0294
Vmn2r38	293	-1.0258
Olfr1309	294	-1.0252
Gosr2	295	-1.0242
Junb	296	-1.0239
Zfp830	297	-1.0205
Tmem41b	298	-1.019
Col6a3	299	-1.0187
1810037I17Rik	300	-1.0183
Cd3g	301	-1.0179
Strip1	302	-1.0179
Gm14632	303	-1.0171
Hjurp	304	-1.0153
B3gnt5	305	-1.0151
Def8	306	-1.014
Cbfb	307	-1.0138
Hist1h3f	308	-1.0137
Vmp1	309	-1.0123
Mcm8	310	-1.0115
Smarcc1	311	-1.0101
Dcun1d4	312	-1.0088
Rps6	313	-1.0079
Brk1	314	-1.0076
Clec4e	315	-1.0069
Nova1	316	-1.0065
Ap1ar	317	-1.0061
Eif4e	318	-1.0061
Irf4	319	-1.006
Cltc	320	-1.0059
Gpatch2l	321	-1.0053
Brd4	322	-1.0046
Wdr74	323	-1.004
H3f3a	324	-1.0036
Junb	325	-1.0021
Stim1	326	-1.0021
Psmd11	327	-1.0013
Rpl35a	328	-1.0009
Eif3d	329	-1
Samd9l	330	-0.99914
Canx	331	-0.99728
Atpaf1	332	-0.99198
Junb	333	-0.99172
Rpl32	334	-0.9914
Rps17	335	-0.991
Atp6v1a	336	-0.9883
Wdr3	337	-0.98759
4930549C01Rik	338	-0.98713
NonTargeting	339	-0.98713					-0.98713
Vmn1r112	340	-0.98475
Csnk2a1	341	-0.98391
Zap70	342	-0.98358
Vmn1r119	343	-0.98346
Kdsr	344	-0.98309
Bpnt1	345	-0.9818
Pdyn	346	-0.97833
Rpl8	347	-0.97795
Trappc4	348	-0.97795
Olfr11	349	-0.97785
Gm21693	350	-0.97763
Cyp3a11	351	-0.97748
Nfatc3	352	-0.97706
Gen1	353	-0.97705
Supt4a	354	-0.97705
Upb1	355	-0.97705
Rps25	356	-0.97634
Olfr1502	357	-0.97587
B3gnt7	358	-0.97512
Pwwp2a	359	-0.97394
Golt1b	360	-0.97196
Rbm33	361	-0.97184
Wasf2	362	-0.97093
Eif3k	363	-0.97077
Tal2	364	-0.96928
Pfn1	365	-0.9662
Tpr	366	-0.9653
Tab3	367	-0.96504
Zap70	368	-0.96458
Rpl3	369	-0.96149
Skint10	370	-0.96134
Tmem108	371	-0.96084
Nop16	372	-0.96081
Tfap4	373	-0.9597
Dolpp1	374	-0.95969
Rps28	375	-0.95733
Srp19	376	-0.95566
Gbp7	377	-0.95381
Stat1	378	-0.95357
Gm5134	379	-0.95114
Galk2	380	-0.95008
2700060E02Rik	381	-0.94934
Agps	382	-0.94899
Cby1	383	-0.94863
Kcnq4	384	-0.948
Rpl27a	385	-0.94747
Rrn3	386	-0.94743
Hdac1	387	-0.94627
Tpbpb	388	-0.94593
Pom121l2	389	-0.94448
Copg1	390	-0.94405
Spcs2	391	-0.94299
Ms4a6d	392	-0.94029
2310034C09Rik	393	-0.9364
Ric8	394	-0.93432
Myl1	395	-0.93363
Trmt112	396	-0.93316
Copa	397	-0.93254
Rpl23	398	-0.93219
Tfrc	399	-0.92995
Bex2	400	-0.92983
Ighmbp2	401	-0.92949
Olfr1412	402	-0.9292
Zbtb8os	403	-0.92891
Mmachc	404	-0.92464
Nhp2l1	405	-0.92456
Ap3m1	406	-0.92389
Hmgcs1	407	-0.92276
Cldn22	408	-0.91992
Aurkc	409	-0.9188
Ankrd66	410	-0.91606
Tmem199	411	-0.91549
1700061G19Rik	412	-0.91526
Pfdn2	413	-0.9151
Gm10220	414	-0.9137
Tuba1c	415	-0.91319
Dpp4	416	-0.91104
Olfr951	417	-0.91021
Ybx1	418	-0.90852
Pappa2	419	-0.90794
Trip11	420	-0.90763
Taf3	421	-0.907
Ppp2r1a	422	-0.90689
Bhlhe40	423	-0.90662
Pex7	424	-0.9064
Srp72	425	-0.90604
Cbfb	426	-0.90558
Pim1	427	-0.90522
Tnip1	428	-0.90446
Igsf6	429	-0.9028
Hist1h2bj	430	-0.90269
Cxcl1	431	-0.90253
A4gnt	432	-0.90212
Olfr836	433	-0.90212
Rae1	434	-0.90074
Khdc1b	435	-0.90045
Gabbr1	436	-0.90007
Ric3	437	-0.89911
Klra10	438	-0.89891
6030498E09Rik	439	-0.89857
Rpl7	440	-0.89822
Olfr142	441	-0.89659
Cdk19	442	-0.89628
Atp6v1g3	443	-0.89545
Slmo2	444	-0.89294
Commd4	445	-0.89227
Ric8	446	-0.89215
Ms4a4c	447	-0.89149
Ing3	448	-0.89148
Ifna14	449	-0.89049
Cyp2c44	450	-0.89019
Ccndbp1	451	-0.88755
Heatr6	452	-0.88753
Olfr1378	453	-0.88749
Pola1	454	-0.8872
Bglap	455	-0.88643
Srp9	456	-0.88621
Creb1	457	-0.88524
C87977	458	-0.88466
AU019823	459	-0.8846
Gna13	460	-0.88374
Hist1h2ag	461	-0.88354
Il10ra	462	-0.88341
Fam50b	463	-0.8829
Cnep1r1	464	-0.88209
Plcz1	465	-0.88173
Ddx24	466	-0.88161
Slfn3	467	-0.88072
Gsk3b	468	-0.88048
Tpt1	469	-0.88046
Prkar2a	470	-0.88006
Pcdhb22	471	-0.87996
Stfa3	472	-0.87879
Urgcp	473	-0.87842
Pes1	474	-0.87716
Pcyt2	475	-0.87707
Hpgd	476	-0.87471
Olfr768	477	-0.87394
Idh1	478	-0.87379
Hc	479	-0.87294
1700012B09Rik	480	-0.87231
Cct8	481	-0.87208
Arf1	482	-0.87178
Fopnl	483	-0.87166
Rpl6	484	-0.87163
Prpf6	485	-0.87121
Syce2	486	-0.87118
Cyp2d12	487	-0.87062
Psma6	488	-0.87005
Cgref1	489	-0.87003
Zc3h7b	490	-0.86979
Fam122a	491	-0.86953
Rpl18	492	-0.86757
Snrpb	493	-0.86748
Cep126	494	-0.86732
Vps33b	495	-0.86682
Ppp1r17	496	-0.86571
Jak1	497	-0.86515
NonTargeting	498	-0.86486					-0.86486
Ehd1	499	-0.86483
Hnrnpa3	500	-0.86457
Rpl32	501	-0.86417
NonTargeting	502	-0.8634					-0.8634
Cct8	503	-0.86256
Lrrc8c	504	-0.86214
Hist1h3d	505	-0.86199
Heatr1	506	-0.86108
Vps18	507	-0.86015
Ap1m1	508	-0.85996
Plac1	509	-0.85987
Krtap20-2	510	-0.85924
Ran	511	-0.85889
Ep300	512	-0.85866
Psrc1	513	-0.85814
NonTargeting	514	-0.85806					-0.85806
Rpgr	515	-0.85753
Tmem140	516	-0.85702
Nupl1	517	-0.85591
Pabpc1	518	-0.85543
Il21r	519	-0.85455
Gmps	520	-0.85426
Pcgf3	521	-0.85397
Srp19	522	-0.85366
Txnl4b	523	-0.8533
Il10ra	524	-0.85224
Rpl18	525	-0.85173
Pak4	526	-0.8514
Osbpl1a	527	-0.85106
Clp1	528	-0.85097
Rbmxl1	529	-0.85072
Ndst4	530	-0.84985
Tut1	531	-0.84965
Cdk17	532	-0.84933
Amd1	533	-0.84926
Rplp0	534	-0.84811
Sec61b	535	-0.8476
Sec62	536	-0.84673
Safb2	537	-0.84633
Gm3259	538	-0.84632
Actl6a	539	-0.84501
Olfr1019	540	-0.84445
Cytip	541	-0.84438
Sys1	542	-0.84359
Immt	543	-0.84354
Klhl33	544	-0.84295
Abcf3	545	-0.84294
Crebbp	546	-0.84289
Zbtb7a	547	-0.84267
Mettl5	548	-0.84168
Fhl2	549	-0.84138
Rpl6	550	-0.83991
Esr1	551	-0.83989
Ino80b	552	-0.83881
Taf10	553	-0.83836
Adra1d	554	-0.83813
Zfp618	555	-0.83792
Pcm1	556	-0.83756
Aadacl3	557	-0.83736
Eif3l	558	-0.83696
Serpinb9	559	-0.83678
Atxn7l3	560	-0.83566
Cbx2	561	-0.83438
Itgb3bp	562	-0.83307
Bysl	563	-0.83287
Rc3h1	564	-0.83263
Smarca4	565	-0.83157
Actr6	566	-0.83099
Jagn1	567	-0.83086
Mapk1	568	-0.83078
Csnk2b	569	-0.83045
Mrps18a	570	-0.82995
Cdk2ap2	571	-0.82977
Olfr484	572	-0.82944
Suv39h1	573	-0.82761
Shpk	574	-0.82666
Nostrin	575	-0.8265
Olfr914	576	-0.82593
Klhl13	577	-0.82571
Pbx2	578	-0.82503
Nrp2	579	-0.82478
Daxx	580	-0.82466
Cyp4f16	581	-0.82461
Pik3c2b	582	-0.82447
Polr2g	583	-0.82433
Srp19	584	-0.82414
Hcst	585	-0.82384
Rps13	586	-0.8228
Arid5a	587	-0.82227
Cog3	588	-0.82119
B4galt3	589	-0.8209
Sumo1	590	-0.81973
NonTargeting	591	-0.81953					-0.81953
Sec14l4	592	-0.81903
Slc39a7	593	-0.81828
Ugt1a2	594	-0.81777
Plgrkt	595	-0.81726
Sema3a	596	-0.81717
Grwd1	597	-0.81713
Pim2	598	-0.81688
Stk4	599	-0.81597
Traip	600	-0.81589
Slc35b4	601	-0.81564
Rhox3e	602	-0.8139
Snrnp35	603	-0.81379
Phc2	604	-0.81288
Msh2	605	-0.81259
Ppp2r1a	606	-0.81227
Nrl	607	-0.81122
Hspa13	608	-0.81058
Tmed2	609	-0.81055				-0.81055
Rplp0	610	-0.81048
Itgb1	611	-0.80979
Eif5	612	-0.8095
Zfp558	613	-0.80902
Nipsnap1	614	-0.80877
Xpo6	615	-0.80823
Rtn4	616	-0.8079
Gabra6	617	-0.80773
Glod5	618	-0.80765
2210408I21Rik	619	-0.80761
Acr	620	-0.807
BC048546	621	-0.80648
Acadm	622	-0.80636
Olfr372	623	-0.80632
Ccdc115	624	-0.80514
Gchfr	625	-0.80426
Sap30bp	626	-0.80255
Taf5	627	-0.80184
Arid5a	628	-0.80144
Lman1	629	-0.80039
Cd151	630	-0.79965
Dbnl	631	-0.79906
Runx3	632	-0.79899
Rpl32	633	-0.79892
Gar1	634	-0.7975
Prep	635	-0.79746
Ifngr2	636	-0.79727
Rhot2	637	-0.79695
Rps7	638	-0.79594
Polr2g	639	-0.79556
Cirh1a	640	-0.79544
Kifc3	641	-0.7951
Zrsr1	642	-0.79507
Ddhd2	643	-0.79459
Skint2	644	-0.79443
Cxxc4	645	-0.7941
Try4	646	-0.79352
1110004E09Rik	647	-0.79322
Skiv2l2	648	-0.79278
Ccdc159	649	-0.79104
Calr3	650	-0.79052
Htr1b	651	-0.79043
Lsm2	652	-0.79007
Emc6	653	-0.78974
Stim1	654	-0.78946
Efr3a	655	-0.78936
Hcrt	656	-0.78843
Vmn1r176	657	-0.78807
Rab2a	658	-0.78798
Sppl3	659	-0.7867
Lgr5	660	-0.78654
Vmn1r202	661	-0.78576
Atxn7l3	662	-0.78562
Med14	663	-0.78532
Slmap	664	-0.7847
Fgfr1	665	-0.78409
Slxl1	666	-0.78384
Nudt16	667	-0.78374
2610015P09Rik	668	-0.7826
Med17	669	-0.78244
A4galt	670	-0.78216
Ankmy2	671	-0.78168
Nelfcd	672	-0.78125
Tmed9	673	-0.78117			-0.78117
3110007F17Rik	674	-0.78101
Pdrg1	675	-0.78085
Atpaf2	676	-0.78052
Cd1d1	677	-0.78044
Asnsd1	678	-0.78036
Tpt1	679	-0.78026
Hmgb1	680	-0.7789
Ildr1	681	-0.77889
Taf7	682	-0.77748
Thap1	683	-0.77731
Gm7978	684	-0.77721
Tinf2	685	-0.77687
Zzef1	686	-0.77637
Olfr1100	687	-0.77624
Olfr1133	688	-0.77581
Psmd1	689	-0.7755
Osbp	690	-0.77515
Srpr	691	-0.77499
Olfr1317	692	-0.77437
Psmb2	693	-0.77353
Ighmbp2	694	-0.77303
Skiv2l2	695	-0.77295
Fxyd2	696	-0.77229
Pde3b	697	-0.77229
Mepe	698	-0.77169
Olfr1463	699	-0.77144
Top2b	700	-0.77119
Brd2	701	-0.77117
Prss54	702	-0.77079
Gnai2	703	-0.77061
Eprs	704	-0.77044
Arpc4	705	-0.77025
Vmn1r185	706	-0.76989
Eif4a1	707	-0.7695
Ggnbp2	708	-0.76936
Rpap3	709	-0.76916
Diexf	710	-0.76912
Pfdn6	711	-0.76862
Sox30	712	-0.76845
Sf3b6	713	-0.76807
Tshz2	714	-0.76788
Vma21	715	-0.7675
Arpc2	716	-0.76746
Med8	717	-0.76721
Ap1b1	718	-0.76699
Slmap	719	-0.76657
Stk16	720	-0.76611
Gli2	721	-0.76604
Nkrf	722	-0.76586
Calr	723	-0.76542
Olfr1085	724	-0.76541
Xpo6	725	-0.7651
Paf1	726	-0.76504
Lemd3	727	-0.76461
H6pd	728	-0.76417
Fads2	729	-0.7639
Otud6b	730	-0.76363
Olfr787	731	-0.76326
Eapp	732	-0.76322
Rplp2	733	-0.76313
Cox7c	734	-0.7618
Eif5b	735	-0.76137
Tas2r116	736	-0.76118
Aes	737	-0.76095
Tfg	738	-0.76005
Fam53c	739	-0.75935
Atf6b	740	-0.7585
Ccdc40	741	-0.7584
Svs5	742	-0.75812
Cst12	743	-0.75763
Rbbp6	744	-0.75759
Figla	745	-0.75662
Serpina3n	746	-0.75644
Eif3c	747	-0.75606
Olfr138	748	-0.75583
Rpl34	749	-0.75541
Pik3c2b	750	-0.75538
Vmn2r78	751	-0.75488
Casp7	752	-0.75471
Vmn1r41	753	-0.75447
Actr3	754	-0.75443
Samd1	755	-0.754
1700066B19Rik	756	-0.75394
Polr2i	757	-0.75367
Vimp	758	-0.7524
Asxl3	759	-0.75234
Dpysl4	760	-0.75015
Fam21	761	-0.75
Ggps1	762	-0.74989
Itch	763	-0.74967
Cct5	764	-0.74879
Cfap69	765	-0.74874
Olfr955	766	-0.7487
Adcy7	767	-0.74863
Rbpj	768	-0.74861
Cmah	769	-0.7483
Srp54a	770	-0.74815
Osbp	771	-0.74766
Vmn1r73	772	-0.74727
Mfsd7b	773	-0.74717
1600012H06Rik	774	-0.74677
Golt1b	775	-0.74653
1700015F17Rik	776	-0.74626
Olfr1475	777	-0.74624
Glb1l	778	-0.74585
Tnrc6a	779	-0.74584
Smad4	780	-0.74518
Ddx47	781	-0.74502
Lrrc39	782	-0.74426
Zfp36	783	-0.74372
Cep70	784	-0.74366
Lyrm4	785	-0.74362
Rfx1	786	-0.74362
Gabra3	787	-0.74261
Birc5	788	-0.74252
Tbc1d20	789	-0.74206
2310035C23Rik	790	-0.7418
Olfr1436	791	-0.74133
Strip1	792	-0.74126
Hist1h1b	793	-0.74106
Fstl5	794	-0.74037
Hist1h2bb	795	-0.73936
Klra1	796	-0.73898
Asxl1	797	-0.73893
Gykl1	798	-0.73886
Pfn1	799	-0.73872
Cd81	800	-0.73797
Arf1	801	-0.73722
Smad4	802	-0.73715
Crebbp	803	-0.73662
Olfr1090	804	-0.73649
Slc16a4	805	-0.73649
Bcl2l13	806	-0.73644
6030458C11Rik	807	-0.7364
Rsph3b	808	-0.73626
Fam71f2	809	-0.73599
Ufd1l	810	-0.73572
Ndufa9	811	-0.73548
H2afy	812	-0.73536
Car12	813	-0.73512
Far1	814	-0.73506
Skap2	815	-0.73469
Ccp110	816	-0.73422
Fpr-rs4	817	-0.73402
1700011H14Rik	818	-0.73395
Tmem120a	819	-0.73365
Sec62	820	-0.73304
Gpatch11	821	-0.733
1700001L19Rik	822	-0.73298
Tuba3a	823	-0.73247
Col4a1	824	-0.73231
Vmn2r10	825	-0.73221
Eif2s1	826	-0.73162
Usp18	827	-0.73035
Spire2	828	-0.7302
Batf3	829	-0.73016
Tfdp2	830	-0.72983
Batf3	831	-0.72982
Eef1a1	832	-0.72955
Prdx4	833	-0.72917
Tulp3	834	-0.72915
Adam26a	835	-0.72882
Nat6	836	-0.72803
Aldh4a1	837	-0.72785
Emc8	838	-0.7277
Ebag9	839	-0.72696
Cct7	840	-0.72644
Vmn2r13	841	-0.72613
Igflr1	842	-0.72611
Taf1b	843	-0.72602
Prss35	844	-0.72568
Gm4937	845	-0.72559
Defb14	846	-0.72555
Map3k14	847	-0.72531
Tbcb	848	-0.72506
Ctps2	849	-0.72462
Mprip	850	-0.7245
Runx3	851	-0.72424
Cml1	852	-0.72423
Gm14458	853	-0.72402
Nexn	854	-0.72379
Impa1	855	-0.7235
Fgb	856	-0.72329
Dmxl1	857	-0.72287
Gm3776	858	-0.72283
Vmn2r41	859	-0.72245
Olfr30	860	-0.72222
Cdca5	861	-0.7221
Olfr340	862	-0.72202
Bola3	863	-0.72184
Hspa8	864	-0.72179
Olfr339	865	-0.72177
Fosl1	866	-0.72171
Mcm5	867	-0.72156
Polr2c	868	-0.72138
Hist1h1e	869	-0.72128
Cabin1	870	-0.72099
Cdipt	871	-0.72072
Dst	872	-0.72059
H2-Aa	873	-0.72057
Il10ra	874	-0.72024
Gnb2	875	-0.72
Heatr6	876	-0.71996
Tas2r110	877	-0.71973
Vmn2r120	878	-0.71928
Slc29a1	879	-0.71891
1700020A23Rik	880	-0.71884
Oaf	881	-0.71845
Adss	882	-0.71841
Ruvbl1	883	-0.71818
Wdtc1	884	-0.71814
Arl4c	885	-0.71786
Mgll	886	-0.71779
Ak7	887	-0.71769
Rmdn2	888	-0.71753
Mtss1	889	-0.7171
Gm3238	890	-0.71703
Gja4	891	-0.71646
Gpr65	892	-0.71582
Ncbp1	893	-0.71562
Baz1a	894	-0.71551
Pitpnb	895	-0.71541
Rpl27a	896	-0.71516
Klk1b8	897	-0.71499
Paqr5	898	-0.71493
Crym	899	-0.71472
Rpl9	900	-0.71453
Ddx39b	901	-0.7134
Ift140	902	-0.71317
Zfp715	903	-0.71281
Bad	904	-0.7128
Lta	905	-0.71271
Trim24	906	-0.71247
Wdr73	907	-0.71203
Gpn1	908	-0.71175
Gm7073	909	-0.71149
Pcdhgb7	910	-0.71126
Wdr92	911	-0.71117
Tmem11	912	-0.71108
Defb42	913	-0.71084
Olfr600	914	-0.71079
Olfr960	915	-0.71072
Tas2r144	916	-0.7103
Zmynd10	917	-0.71008
Gtf2e2	918	-0.70991
Gm5591	919	-0.70948
Nudt12	920	-0.70899
Taf6	921	-0.70878
Arih1	922	-0.70861
Rps25	923	-0.70847
Armc9	924	-0.70831
Ube2f	925	-0.70828
Prom1	926	-0.70758
Minos1	927	-0.70754
Olfr1509	928	-0.70683
Orai1	929	-0.70668
Cdc37	930	-0.70617
Bcl2l13	931	-0.70609
Gm11757	932	-0.70578
Farsb	933	-0.70547
Cic	934	-0.70543
Cd3d	935	-0.70538
Awat1	936	-0.70535
Zfp318	937	-0.70502
Cyp2c29	938	-0.70489
Trim69	939	-0.70435
Kpna4	940	-0.70398
Cpa1	941	-0.70379
Ppp2r2a	942	-0.70372
Ttc17	943	-0.70349
Lyn	944	-0.70262
Pex6	945	-0.70255
Tes	946	-0.70236
Speer4f	947	-0.7022
Zdhhc8	948	-0.70168
Ppp1r13b	949	-0.70163
Plp1	950	-0.70161
Wbscr22	951	-0.70161
4930447A16Rik	952	-0.70153
Fam84a	953	-0.70147
Olfr1052	954	-0.70101
Fut8	955	-0.70051
Ccdc152	956	-0.70049
Zfp647	957	-0.70044
BC048609	958	-0.70031
Pacsin2	959	-0.70009
Olfr1287	960	-0.70005
Zfp91	961	-0.69987
Arhgef3	962	-0.6997
Calhm2	963	-0.6997
Krt72	964	-0.6997
Cmss1	965	-0.69963
Get4	966	-0.69955
Sult2a6	967	-0.69944
Atp6v1d	968	-0.6991
Evc2	969	-0.69908
B3galt6	970	-0.69875
Ces4a	971	-0.69866
Milr1	972	-0.69813
Spice1	973	-0.69813
Itpk1	974	-0.69795
Tsen34	975	-0.69787
Sntg2	976	-0.69742
Obfc1	977	-0.69685
Tmem41a	978	-0.6968
Fggy	979	-0.69666
Cd200r4	980	-0.69616
Prss45	981	-0.69616
Rgsl1	982	-0.69611
Vpreb1	983	-0.69549
Hist1h3h	984	-0.69548
Mreg	985	-0.69546
Ksr1	986	-0.69537
Tmsb10	987	-0.69534
C5ar2	988	-0.69486
Lrrc45	989	-0.69484
1810009A15Rik	990	-0.69452
Srsf1	991	-0.69432
Med30	992	-0.69427
Trap1a	993	-0.69427
4430402I18Rik	994	-0.69419
Cux2	995	-0.69405
Frk	996	-0.69405
Polr3f	997	-0.69404
Tcp1	998	-0.69403
Fastkd1	999	-0.69394
Eif3d	1000	-0.69381
Olfr1532-ps1	1001	-0.69348
Canx	1002	-0.69276
Ptchd4	1003	-0.69259
Pdpn	1004	-0.69198
Cnot4	1005	-0.6919
Tjap1	1006	-0.69179
Psmc5	1007	-0.69169
Med11	1008	-0.69168
Olfr292	1009	-0.69167
Nadk2	1010	-0.69153
Medag	1011	-0.69149
Rsbn1	1012	-0.69123
Nat10	1013	-0.69118
Bhlhe40	1014	-0.69095
Klk1b4	1015	-0.69086
Gpr89	1016	-0.69057
Fmo9	1017	-0.69043
Plagl2	1018	-0.6904
Ogdh	1019	-0.69035
Gpr157	1020	-0.69026
C5ar2	1021	-0.68998
Vmn1r210	1022	-0.68985
Uso1	1023	-0.68914
Ppp2r3c	1024	-0.68896
Tas2r125	1025	-0.68879
Tfdp2	1026	-0.68871
Ncoa3	1027	-0.68869
Wbp2	1028	-0.68865
Otub2	1029	-0.68828
Wars	1030	-0.68803
Pabpc1	1031	-0.6879
Cldn23	1032	-0.68739
1110032A03Rik	1033	-0.68703
Iqcf1	1034	-0.68675
1810046K07Rik	1035	-0.68664
Dkk4	1036	-0.68633
Pafah1b1	1037	-0.68603
Dgkq	1038	-0.68567
Atg16l1	1039	-0.68538
Fam129b	1040	-0.68527
Krt79	1041	-0.68524
Helz	1042	-0.68518
Pstpip2	1043	-0.68492
Vps37a	1044	-0.68454
Yy1	1045	-0.68435
Rnf8	1046	-0.68432
Rnf7	1047	-0.68415
Spag8	1048	-0.68399
Med18	1049	-0.68353
Rpa3	1050	-0.68326
Rps3	1051	-0.68322
Cnep1r1	1052	-0.6832
Tmprss11e	1053	-0.68301
Stmn2	1054	-0.68281
Stmn2	1055	-0.68274
Polr2e	1056	-0.68269
Mau2	1057	-0.68253
Slc2a2	1058	-0.68244
Lamp3	1059	-0.68233
4930480E11Rik	1060	-0.68192
Adh4	1061	-0.68186
Lcmt2	1062	-0.6815
Bcdin3d	1063	-0.68141
Ncbp2	1064	-0.68134
Nfasc	1065	-0.68114
Zfp521	1066	-0.68068
Pot1b	1067	-0.68056
St14	1068	-0.68054
Rps24	1069	-0.68043
Dnttip1	1070	-0.68037
Atrn	1071	-0.68006
Olfr970	1072	-0.68005
Cct7	1073	-0.68001
Manf	1074	-0.67953
Kcnk5	1075	-0.67937
Habp4	1076	-0.6791
Ltbr	1077	-0.67907
Eaf1	1078	-0.67896
Cenpm	1079	-0.67891
Dscr3	1080	-0.67878
Vwa5a	1081	-0.67878
Rexo4	1082	-0.67828
Fam161a	1083	-0.67812
Mis18bp1	1084	-0.67789
Hirip3	1085	-0.67731
Sepw1	1086	-0.67729
Hoxc5	1087	-0.67727
Pdlim7	1088	-0.67688
Kif2a	1089	-0.67663
C8b	1090	-0.67635
Zfp648	1091	-0.67632
Dgkd	1092	-0.67626
Olfr739	1093	-0.67621
Gtf2ird1	1094	-0.67586
Cux1	1095	-0.6758
Zfp169	1096	-0.67546
Bfar	1097	-0.67513
Ap5s1	1098	-0.67512
Vmn1r78	1099	-0.67482
Gm2a	1100	-0.67441
Polr2m	1101	-0.67408
Ganab	1102	-0.67404
Mob3b	1103	-0.67379
Pnpla7	1104	-0.67327
Olfr967	1105	-0.6732
Trim80	1106	-0.67319
Zfp65	1107	-0.673
Pramel7	1108	-0.67275
Pax3	1109	-0.6724
C230052I12Rik	1110	-0.67194
Chordc1	1111	-0.67171
Haus5	1112	-0.67171
Ssrp1	1113	-0.67171
Klhl6	1114	-0.67151
Thoc3	1115	-0.67148
Kcna1	1116	-0.67128
Cse1l	1117	-0.67115
Sec16a	1118	-0.67113
Lrrn4cl	1119	-0.67112
Mogs	1120	-0.67091
Nbeal2	1121	-0.67075
Vps41	1122	-0.67069
Uri1	1123	-0.67061
Vmn1r56	1124	-0.67036
Hspe1	1125	-0.67011
Adss	1126	-0.67008
Ifna9	1127	-0.66999
Kcna7	1128	-0.66991
Ambra1	1129	-0.66987
Rnf144a	1130	-0.66979
Prl7c1	1131	-0.66946
Preb	1132	-0.66935
Olfr472	1133	-0.66932
Cwh43	1134	-0.66929
Nfatc1	1135	-0.66919
Eif5b	1136	-0.66918
Ksr1	1137	-0.66906
Tceal8	1138	-0.66889
Tssk4	1139	-0.66886
Slc8a3	1140	-0.66863
Ubxn2b	1141	-0.66839
Btbd9	1142	-0.6682
Phf13	1143	-0.66818
Ido2	1144	-0.66815
Aimp1	1145	-0.66781
Cdc37l1	1146	-0.66781
Ttc30a2	1147	-0.66774
Enpp4	1148	-0.66746
NonTargeting	1149	-0.66679					-0.66679
Bhlhe40	1150	-0.66667
Hmha1	1151	-0.66605
Olfr734	1152	-0.66577
Trim12a	1153	-0.66564
Taar5	1154	-0.66559
Cct3	1155	-0.66516
Nlrp4f	1156	-0.66474
Nup153	1157	-0.66469
Robo1	1158	-0.66458
Ralgapb	1159	-0.66445
Arnt	1160	-0.66435
Exo1	1161	-0.6642
Ss18	1162	-0.66414
4933409G03Rik	1163	-0.66406
Zbtb8os	1164	-0.66386
Uggt1	1165	-0.66382
Anxa7	1166	-0.66376
Med14	1167	-0.66372
Ccne2	1168	-0.66364
Scap	1169	-0.66346
Glod5	1170	-0.66327
Olfr1231	1171	-0.66318
Nol8	1172	-0.66311
Romo1	1173	-0.66278
Adarb2	1174	-0.66252
Smarcb1	1175	-0.66252
BC030867	1176	-0.66251
Nfe2l2	1177	-0.66248
Sec16a	1178	-0.66242
Olfr888	1179	-0.66231
Ppp1r3f	1180	-0.66226
Vmn2r65	1181	-0.66189
Zbed5	1182	-0.66168
Vmn1r233	1183	-0.66159
Bola3	1184	-0.66092
Gm12887	1185	-0.66088
Tmem41b	1186	-0.66069
Lrrc45	1187	-0.66041
Sbk2	1188	-0.66021
Galntl5	1189	-0.66003
Olfr125	1190	-0.65984
Adnp2	1191	-0.65975
Ifnl3	1192	-0.65965
Ppan	1193	-0.65953
Fam166a	1194	-0.65908
Best1	1195	-0.65905
Olfr744	1196	-0.65894
Ctla2b	1197	-0.65873
Vps39	1198	-0.65873
Fam83d	1199	-0.65855
Acot10	1200	-0.65851
Gnai1	1201	-0.6585
Vmn2r31	1202	-0.65843
Olfr653	1203	-0.65832
Pptc7	1204	-0.65806
Fbxo48	1205	-0.65774
Atox1	1206	-0.65766
Fat3	1207	-0.65757
Arpc3	1208	-0.65756
Fam89b	1209	-0.65748
Olfr780	1210	-0.65746
Arhgdib	1211	-0.65743
Ehmt1	1212	-0.65728
Olfr867	1213	-0.65701
Samm50	1214	-0.65679
Smim19	1215	-0.65661
Kcnab3	1216	-0.65649
Plekhg6	1217	-0.65648
Mrpl18	1218	-0.65637
Fam3c	1219	-0.65618
Xkr8	1220	-0.65599
Gpr88	1221	-0.65582
Gmds	1222	-0.65578
Ager	1223	-0.65572
Spats2	1224	-0.65549
Fat3	1225	-0.65546
Sec61a1	1226	-0.65535
Olfr1153	1227	-0.65521
Nfyc	1228	-0.65493
Srgap2	1229	-0.65467
Cage1	1230	-0.65432
NonTargeting	1231	-0.65373					-0.65373
Slc16a5	1232	-0.65369
Lipo1	1233	-0.65332
Fxr2	1234	-0.65329
Gk5	1235	-0.65307
Tubgcp5	1236	-0.65244
Rps27rt	1237	-0.65243
Hspa8	1238	-0.65237
Psmc5	1239	-0.65227
Tmem25	1240	-0.65225
Rps12	1241	-0.6521
Rpl36	1242	-0.65207
Gm5416	1243	-0.65176
Dlgap3	1244	-0.6514
Asb1	1245	-0.6508
Polr2g	1246	-0.65059
2310079G19Rik	1247	-0.65055
Ptar1	1248	-0.65001
Rps9	1249	-0.64967
Pkp3	1250	-0.64952
Cltc	1251	-0.64941
Hdac3	1252	-0.64938
3110001I22Rik	1253	-0.64923
Med30	1254	-0.64894
Tmem190	1255	-0.64881
Crygb	1256	-0.64879
Gon4l	1257	-0.64862
Armc10	1258	-0.6485
Tep1	1259	-0.64842
2610528J11Rik	1260	-0.64841
Zfp790	1261	-0.64819
Med1	1262	-0.64795
Pmpcb	1263	-0.64792
AK010878	1264	-0.64791
Eda	1265	-0.64765
Jmjd1c	1266	-0.6472
Olfr1417	1267	-0.64717
Tfap4	1268	-0.64715
Pan2	1269	-0.64711
Sox13	1270	-0.64701
Olfr1269	1271	-0.64692
Noc3l	1272	-0.64671
Gm10024	1273	-0.64668
Srpx	1274	-0.64666
Eif2s3x	1275	-0.64653
Map1lc3a	1276	-0.64653
Rnase2b	1277	-0.64653
Exosc4	1278	-0.64617
Hs3st5	1279	-0.64598
Olfr862	1280	-0.64574
Sntn	1281	-0.64557
Hmgcr	1282	-0.6455
Trim68	1283	-0.64536
Klrg2	1284	-0.64498
Pms1	1285	-0.64491
Clic6	1286	-0.64481
Fam96b	1287	-0.64474
Copz1	1288	-0.64444
Fancg	1289	-0.6444
Suco	1290	-0.6444
Rps3	1291	-0.64431
1700009N14Rik	1292	-0.6443
Abhd8	1293	-0.64422
Cort	1294	-0.64419
Sash3	1295	-0.64415
Bst2	1296	-0.64376
Tecr	1297	-0.6436
Vopp1	1298	-0.64358
Chd8	1299	-0.64325
Vmn1r69	1300	-0.6427
Atrx	1301	-0.64258
Trpm4	1302	-0.64226
Rprd1a	1303	-0.64221
Rnf111	1304	-0.64218
Nelfa	1305	-0.64181
Nfrkb	1306	-0.64161
Mroh7	1307	-0.64153
Zdhhc20	1308	-0.64135
Aspa	1309	-0.64117
Zc3h10	1310	-0.64109
Eif3j2	1311	-0.64069
Creb3l2	1312	-0.64029
Snrpe	1313	-0.64028
Pi4ka	1314	-0.64006
Pold1	1315	-0.63993
D10Jhu81e	1316	-0.63967
Tipin	1317	-0.63955
Tcirg1	1318	-0.63949
Gsk3a	1319	-0.63886
Arxes1	1320	-0.63885
Ezh2	1321	-0.6387
Tmcc2	1322	-0.63834
Btbd11	1323	-0.63818
Mgmt	1324	-0.63807
Prdm12	1325	-0.63807
Ggta1	1326	-0.63804
Olfr1467	1327	-0.63791
Tmem192	1328	-0.63781
Sh3bgr	1329	-0.63774
Amd2	1330	-0.6376
Shc4	1331	-0.63744
Drd1	1332	-0.63737
Xiap	1333	-0.63728
St7	1334	-0.63726
Capn3	1335	-0.63717
Srbd1	1336	-0.63712
Slc47a2	1337	-0.6371
Sugct	1338	-0.6371
Ppp3ca	1339	-0.63705
Clvs1	1340	-0.63698
Tubgcp2	1341	-0.63675
Aggf1	1342	-0.63664
Ppp1r12c	1343	-0.63661
Olfr398	1344	-0.63639
Radil	1345	-0.63625
Kif16b	1346	-0.63608
Hspa2	1347	-0.63576
Tmem184c	1348	-0.63569
Pole	1349	-0.63554
Fosl2	1350	-0.63551
Olfr776	1351	-0.63551
Olfr173	1352	-0.63546
BC005537	1353	-0.6354
Araf	1354	-0.63509
Tsr2	1355	-0.63498
Ddx18	1356	-0.63426
Vmn1r114	1357	-0.63415
Zfp65	1358	-0.63404
Capsl	1359	-0.634
Rwdd1	1360	-0.63368
Gtf3c1	1361	-0.63334
Fam53c	1362	-0.6333
Traip	1363	-0.63308
Sowahb	1364	-0.63292
Tmem147	1365	-0.63292
Rps9	1366	-0.63285
Phlpp1	1367	-0.63272
Rraga	1368	-0.63259
Vmn2r52	1369	-0.63208
Rnaset2a	1370	-0.63204
V1rd19	1371	-0.63203
E430025E21Rik	1372	-0.63188
Spc24	1373	-0.63183
Avpr1b	1374	-0.63171
Gm6026	1375	-0.63169
4930504O13Rik	1376	-0.63158
Col12a1	1377	-0.63158
B3galt6	1378	-0.63156
Gosr2	1379	-0.6314
Clec7a	1380	-0.63134
Ctdnep1	1381	-0.63132
Il16	1382	-0.63132
Grid2	1383	-0.63111
Zfp169	1384	-0.63107
Nudcd3	1385	-0.63106
Eif4b	1386	-0.63098
Rnf185	1387	-0.63091
Scgb1b29	1388	-0.63091
Trmt5	1389	-0.63073
Utp11l	1390	-0.63064
Zak	1391	-0.63057
Tsen34	1392	-0.63043
Rps9	1393	-0.63025
Ttc4	1394	-0.63019
Tdpoz2	1395	-0.63008
Ptbp2	1396	-0.62998
Nt5c	1397	-0.62944
Gm9994	1398	-0.62925
Ccl8	1399	-0.62905
Zfp451	1400	-0.62904
Trpm4	1401	-0.62892
NonTargeting	1402	-0.62882					-0.62882
Suz12	1403	-0.62878
Ndufaf1	1404	-0.62867
Cd3e	1405	-0.62845
4921524L21Rik	1406	-0.6284
Sncg	1407	-0.62836
Dhx15	1408	-0.62832
Grm5	1409	-0.6283
Psma2	1410	-0.62827
Olfr202	1411	-0.62814
Hydin	1412	-0.62813
Pcdhac2	1413	-0.62812
Mdm2	1414	-0.62807
Esp36	1415	-0.628
Chd4	1416	-0.62788
Slc25a25	1417	-0.62779
Adamts8	1418	-0.62767
Vmn2r97	1419	-0.62756
Synm	1420	-0.62748
Krtap19-9b	1421	-0.6271
Lcat	1422	-0.62703
Ept1	1423	-0.62698
Vim	1424	-0.62688
Vnn1	1425	-0.62678
Wee1	1426	-0.6266
A1bg	1427	-0.62659
Lta4h	1428	-0.62647
Hykk	1429	-0.62644
Ttll2	1430	-0.62644
Vmn1r174	1431	-0.62636
Gm4175	1432	-0.62626
Brd3	1433	-0.62624
Mylk3	1434	-0.62624
Hdac1	1435	-0.62604
Tbc1d10b	1436	-0.62601
Irf7	1437	-0.62586
Atf7ip	1438	-0.62579
Olfr1233	1439	-0.62577
Emg1	1440	-0.62565
Rbm25	1441	-0.6256
Igf2bp3	1442	-0.62553
Lamtor4	1443	-0.62551
Cfap45	1444	-0.62544
Hps4	1445	-0.62535
Commd3	1446	-0.6249
1700067K01Rik	1447	-0.62484
Olfr476	1448	-0.62478
Olfr1097	1449	-0.62443
Zmat3	1450	-0.62426
Gstt4	1451	-0.62422
Zfp932	1452	-0.62402
Ccnt2	1453	-0.62399
Xrn1	1454	-0.62399
Tmprss5	1455	-0.62396
Med4	1456	-0.62378
Irf8	1457	-0.62363
Olfr1289	1458	-0.62353
Dck	1459	-0.62341
Rangap1	1460	-0.62339
Gltscr2	1461	-0.62332
Tmem19	1462	-0.62325
Vrtn	1463	-0.62289
Fkbp7	1464	-0.62282
Zswim7	1465	-0.62268
Klf16	1466	-0.62251
Vps18	1467	-0.62251
Rpl30	1468	-0.62242
Map2k4	1469	-0.6222
Serpinb9e	1470	-0.6221
Olfr512	1471	-0.62193
Whrn	1472	-0.62179
Aco1	1473	-0.62173
Ctu1	1474	-0.62104
Gpihbp1	1475	-0.62077
Olfr175-ps1	1476	-0.62076
Cd80	1477	-0.62073
Tmed2	1478	-0.62048				-0.62048
Bin2	1479	-0.62035
Il2rb	1480	-0.62035
Lrrtm3	1481	-0.62035
Psd3	1482	-0.62035
Tmed4	1483	-0.62035
Reg4	1484	-0.62027
Trim38	1485	-0.62027
Lcp2	1486	-0.62025
Olfr1317	1487	-0.62008
Rnaseh1	1488	-0.6199
Sval1	1489	-0.61979
Trappc8	1490	-0.61959
Itm2b	1491	-0.61926
Cypt12	1492	-0.61919
Mme	1493	-0.61884
Sesn2	1494	-0.61855
Olfr965	1495	-0.61843
Rrp9	1496	-0.61791
Nppb	1497	-0.61789
Tph2	1498	-0.61769
Olfr1424	1499	-0.61758
Ccdc84	1500	-0.61753
Nap1l2	1501	-0.61739
Rab11a	1502	-0.6172
Olfr1215	1503	-0.61719
Parg	1504	-0.61712
Smarca4	1505	-0.61712
Pde6b	1506	-0.61711
Hemgn	1507	-0.61699
Myh7	1508	-0.6169
Ints9	1509	-0.61647
Ago2	1510	-0.61622
Rpl38	1511	-0.61614
Nsdhl	1512	-0.61589
Olfr659	1513	-0.61589
Pnp2	1514	-0.61588
Ggta1	1515	-0.61581
Usp34	1516	-0.61577
2810428I15Rik	1517	-0.61573
Rasd1	1518	-0.61572
Tas2r143	1519	-0.61551
Cry2	1520	-0.61532
Tnfrsf26	1521	-0.6153
Samd1	1522	-0.61521
Cnot1	1523	-0.6152
Hdhd1a	1524	-0.61514
Olfr913	1525	-0.61514
Krit1	1526	-0.61503
Fam184a	1527	-0.61495
Taf5	1528	-0.61483
Chrng	1529	-0.61453
Ngp	1530	-0.61437
Rnf4	1531	-0.61427
Nt5c	1532	-0.61415
Sec23ip	1533	-0.61392
Gprin3	1534	-0.61375
Ffar1	1535	-0.61363
Zdhhc21	1536	-0.61359
1700009N14Rik	1537	-0.61354
Agmat	1538	-0.61332
Hrc	1539	-0.61324
Entpd7	1540	-0.6132
Nat9	1541	-0.61311
Pdcd5	1542	-0.6131
Dnaaf5	1543	-0.61298
Emc7	1544	-0.61284
Sec31a	1545	-0.61282
Plekhf1	1546	-0.61279
Cln3	1547	-0.61258
Rin1	1548	-0.61251
Eif3j1	1549	-0.61246
Hdc	1550	-0.61236
Prg4	1551	-0.61223
Ccdc115	1552	-0.61214
Rasa2	1553	-0.61213
Vmn1r81	1554	-0.61205
Samt4	1555	-0.61186
Pglyrp4	1556	-0.61175
Olfr1229	1557	-0.61162
Grik3	1558	-0.61161
Gm13103	1559	-0.6115
Ndufb9	1560	-0.61125
Olfr832	1561	-0.61113
Itga2	1562	-0.61084
Mapk11	1563	-0.6105
Smarcc1	1564	-0.61048
Cd209b	1565	-0.61047
Sec22b	1566	-0.61034
Wfdc15a	1567	-0.61032
Supt6	1568	-0.60985
Jak2	1569	-0.60981
Reg4	1570	-0.60978
Zfp735	1571	-0.60959
Dnaic2	1572	-0.60941
Flt4	1573	-0.60938
Armc8	1574	-0.60934
Olfr346	1575	-0.60916
3110057O12Rik	1576	-0.60914
Fam163b	1577	-0.60906
Dmap1	1578	-0.60885
Gm1979	1579	-0.60884
Mndal	1580	-0.60876
Sugp1	1581	-0.60849
Npc2	1582	-0.60844
Lpcat2	1583	-0.60834
Fam111a	1584	-0.60824
Gm1123	1585	-0.60818
Synj1	1586	-0.60806
Gm17677	1587	-0.60802
Neil2	1588	-0.60788
Stard7	1589	-0.60781
Tmed8	1590	-0.60764
Vmn2r98	1591	-0.60752
Hddc2	1592	-0.60741
Cdsn	1593	-0.60739
Zfp94	1594	-0.6071
Csn2	1595	-0.60673
Ppp6r1	1596	-0.60662
Igbp1	1597	-0.60654
Cope	1598	-0.6065
Rpl4	1599	-0.6064
Emc1	1600	-0.60624
Gprasp2	1601	-0.60623
Zfp42	1602	-0.60615
Ranbp2	1603	-0.6061
Zmynd11	1604	-0.6061
Dph2	1605	-0.6059
Ap5s1	1606	-0.60543
Kcnj6	1607	-0.60543
Ambra1	1608	-0.60537
Coro2b	1609	-0.60498
Trim44	1610	-0.60459
Ctu1	1611	-0.60448
Ikzf5	1612	-0.60444
Srsf10	1613	-0.60444
Chac2	1614	-0.60439
Nelfcd	1615	-0.60421
Mlxip	1616	-0.60412
Reps2	1617	-0.60393
Srprb	1618	-0.60393
Rpl24	1619	-0.6036
Tpr	1620	-0.60357
Fam187b	1621	-0.60335
Zfp804a	1622	-0.60327
Emc8	1623	-0.60306
Vmn2r108	1624	-0.60296
Abcc5	1625	-0.60295
0610040J01Rik	1626	-0.60288
Taf10	1627	-0.60276
Mina	1628	-0.60268
Abtb2	1629	-0.60254
Vps41	1630	-0.60251
She	1631	-0.6025
Klra1	1632	-0.60244
Gdpd5	1633	-0.60239
Parp2	1634	-0.60223
Cd207	1635	-0.60219
Trappc6a	1636	-0.60218
Ehd2	1637	-0.60206
Ddx43	1638	-0.602
Rhox2d	1639	-0.60193
Hbb-y	1640	-0.60177
Krt75	1641	-0.60164
Pnliprp2	1642	-0.6015
Skiv2l2	1643	-0.60144
Ss18	1644	-0.60135
Gm13306	1645	-0.60133
Myo18b	1646	-0.60127
Ppib	1647	-0.60127
Gbp11	1648	-0.60107
Stpg2	1649	-0.60079
Itsn2	1650	-0.60067
Magohb	1651	-0.60035
Asxl1	1652	-0.60029
Tmed9	1653	-0.60019			-0.60019
Svep1	1654	-0.60012
Trmt1	1655	-0.60011
Fmo4	1656	-0.60008
Saa4	1657	-0.59998
Hnrnpa0	1658	-0.59996
Hspa13	1659	-0.59982
Rpp21	1660	-0.59979
Tmem220	1661	-0.59975
Suv39h2	1662	-0.59963
Poldip3	1663	-0.59947
Nts	1664	-0.59946
Fam207a	1665	-0.59932
Galnt9	1666	-0.59924
Olfr1094	1667	-0.59907
Vdac1	1668	-0.59903
Gm3488	1669	-0.59902
Pdgfc	1670	-0.59902
Pcp4	1671	-0.59897
Tuba1b	1672	-0.59889
Ikbip	1673	-0.59872
Tiprl	1674	-0.59857
Sgca	1675	-0.59856
Tcstv3	1676	-0.59846
Tex26	1677	-0.59845
Esco2	1678	-0.59835
Wdr33	1679	-0.59835
Cdk19	1680	-0.59832
Psap	1681	-0.59832
Skint2	1682	-0.59828
Uqcc2	1683	-0.59822
Olfr1412	1684	-0.59806
Olfr248	1685	-0.59791
Tbpl1	1686	-0.59779
Gm4787	1687	-0.59778
Tnfsf12	1688	-0.59756
Tyk2	1689	-0.59738
Wwp1	1690	-0.59731
Lancl1	1691	-0.59717
Tcp1	1692	-0.59716
Vmn1r42	1693	-0.5971
Usp1	1694	-0.59706
Kin	1695	-0.59687
Utp15	1696	-0.59684
Tmem150a	1697	-0.59671
Npc1	1698	-0.59669
Nmi	1699	-0.59659
Pdzd7	1700	-0.5965
Il12rb2	1701	-0.59639
Klhdc4	1702	-0.59627
Fnta	1703	-0.59606
Gfpt2	1704	-0.59579
Zfp40	1705	-0.59566
Minpp1	1706	-0.59556
Ssrp1	1707	-0.59556
Gh	1708	-0.59551
Ppp6r3	1709	-0.59535
Sugp1	1710	-0.595
Vmn1r86	1711	-0.59486
Atp1b4	1712	-0.59481
Ntf5	1713	-0.59475
Vps8	1714	-0.59466
Pvrl2	1715	-0.59428
Dact1	1716	-0.59395
Sphkap	1717	-0.59391
Tuba3b	1718	-0.59371
Hcrtr1	1719	-0.59317
Ctu2	1720	-0.59315
Smu1	1721	-0.5931
Bpifb2	1722	-0.59309
Cd151	1723	-0.59306
Slc9a4	1724	-0.59285
Pyroxd1	1725	-0.5928
Pdlim5	1726	-0.59272
Gulp1	1727	-0.59268
Runx3	1728	-0.59266
Rnf157	1729	-0.59259
Guk1	1730	-0.59254
Olfr963	1731	-0.59253
Luc7l	1732	-0.59252
Srsf1	1733	-0.59249
Sec62	1734	-0.5924
Smc2	1735	-0.59239
Ptpdc1	1736	-0.59234
Ube2b	1737	-0.59222
Pth	1738	-0.59204
Adgre4	1739	-0.59183
Prc1	1740	-0.59169
Msh2	1741	-0.59166
Nms	1742	-0.59157
Igfbp6	1743	-0.59156
Tnfsf11	1744	-0.59155
Churc1	1745	-0.5914
Clta	1746	-0.59084
Olfr1491	1747	-0.59084
Trappc1	1748	-0.59079
Naa50	1749	-0.59076
9130011E15Rik	1750	-0.59073
Olfr308	1751	-0.59063
Hnrnpd	1752	-0.59022
Xlr3a	1753	-0.59019
Med18	1754	-0.59017
Golga1	1755	-0.59016
Gpr173	1756	-0.59014
Rfk	1757	-0.5901
Actn3	1758	-0.59006
Angel2	1759	-0.58998
Ankar	1760	-0.58988
Olfr398	1761	-0.58974
Hist1h2bh	1762	-0.58944
Nol8	1763	-0.58944
Olfr108	1764	-0.58933
Psme4	1765	-0.58933
Vmn1r35	1766	-0.58926
Olfr1249	1767	-0.58924
Thoc7	1768	-0.58921
Mgst3	1769	-0.58917
Zfc3h1	1770	-0.58912
Fpgt	1771	-0.58909
Gm4177	1772	-0.58901
Tmem219	1773	-0.589
Tomm34	1774	-0.58892
Olfr631	1775	-0.58873
Spef1	1776	-0.58848
Cel	1777	-0.58847
Lalba	1778	-0.58838
Serpina1e	1779	-0.58833
Lztr1	1780	-0.58823
Sfmbt1	1781	-0.58822
Prr27	1782	-0.58814
Zscan4f	1783	-0.58794
Cntnap5a	1784	-0.58788
Nop10	1785	-0.58778
Sva	1786	-0.58774
Olfr1193	1787	-0.58772
Mtmr11	1788	-0.58756
Olfr362	1789	-0.58754
Ktn1	1790	-0.58737
Rnf149	1791	-0.58723
Nkapl	1792	-0.58722
NonTargeting	1793	-0.58712					-0.58712
Srp54b	1794	-0.58711
Sirt1	1795	-0.58701
Atf6b	1796	-0.5869
Bop1	1797	-0.58674
Icos	1798	-0.58653
Taf7	1799	-0.58648
Dmxl1	1800	-0.58645
Dgki	1801	-0.58642
Lce3f	1802	-0.58636
Cdk7	1803	-0.58616
Asphd1	1804	-0.58613
Gm1110	1805	-0.5861
Plcb3	1806	-0.58574
Baiap2l2	1807	-0.58569
Clasp2	1808	-0.58569
Pcdhga6	1809	-0.58548
Trim63	1810	-0.58547
Msto1	1811	-0.58533
Ch25h	1812	-0.58527
Emp1	1813	-0.58518
Gtf2h3	1814	-0.58516
Mmgt2	1815	-0.58485
Hcst	1816	-0.58484
Vmn2r63	1817	-0.58481
Plac8l1	1818	-0.58476
4921536K21Rik	1819	-0.58468
Ankrd32	1820	-0.58457
Taf11	1821	-0.58441
Trmt1l	1822	-0.58437
Psg17	1823	-0.58435
Tbcd	1824	-0.58428
Stx19	1825	-0.58427
Onecut1	1826	-0.5842
Hey1	1827	-0.58415
Insl5	1828	-0.58409
Bcl2l2	1829	-0.58392
Ppp2r2a	1830	-0.58379
Prr16	1831	-0.58374
Mrpl52	1832	-0.58356
Oser1	1833	-0.58354
Rps11	1834	-0.58354
Nlrp14	1835	-0.58349
Pex12	1836	-0.58347
Dbi	1837	-0.58325
Gstm2	1838	-0.58302
Znrf1	1839	-0.58292
Mapk8ip3	1840	-0.58289
Mc2r	1841	-0.58282
Tas2r143	1842	-0.58281
Ssxb1	1843	-0.58277
Arl14epl	1844	-0.58268
B3galt5	1845	-0.58266
Tfcp2l1	1846	-0.58265
Dmbt1	1847	-0.58261
Fsd2	1848	-0.58261
Jade3	1849	-0.58252
Cdkn1a	1850	-0.58247
Fgfrl1	1851	-0.58244
Vmn1r6	1852	-0.58224
Pbx2	1853	-0.58199
Gm13051	1854	-0.58194
Polr1d	1855	-0.58184
Asb9	1856	-0.58167
Sqle	1857	-0.58152
Copb2	1858	-0.58142
Sntg2	1859	-0.58142
Igdcc3	1860	-0.5814
Il10rb	1861	-0.58127
Il17f	1862	-0.58089
Dok1	1863	-0.58077
Apol9b	1864	-0.5807
Fam129a	1865	-0.58066
Park2	1866	-0.58052
Trim14	1867	-0.5805
Krt26	1868	-0.58035
Spats2	1869	-0.58027
Rtcb	1870	-0.58018
Doc2b	1871	-0.58014
Ly6f	1872	-0.58014
Crygd	1873	-0.58003
Gm13212	1874	-0.57947
Zfp326	1875	-0.57947
Col6a6	1876	-0.57927
Insr	1877	-0.57924
Ccnf	1878	-0.57911
Hist1h3h	1879	-0.57888
Efemp2	1880	-0.57887
Ccdc22	1881	-0.57883
Klhl33	1882	-0.57874
Nova1	1883	-0.57851
Cacnb3	1884	-0.5785
Mtmr2	1885	-0.57849
AI987944	1886	-0.57846
Olfml3	1887	-0.57843
Cd247	1888	-0.5784
Rps6ka2	1889	-0.57831
Fbxo4	1890	-0.57825
Prpf6	1891	-0.57822
Wdr70	1892	-0.57818
Gabrb3	1893	-0.57801
2700081O15Rik	1894	-0.57799
Bcl2a1c	1895	-0.57799
Thop1	1896	-0.57798
Dennd1c	1897	-0.57783
Cep55	1898	-0.57755
Egr1	1899	-0.57754
Cystm1	1900	-0.57745
Hnrnpu	1901	-0.57745
Zfyve1	1902	-0.57744
Foxr2	1903	-0.57743
Hoxd11	1904	-0.57742
Scx	1905	-0.57741
Cars	1906	-0.57723
Cenpc1	1907	-0.57723
Vmn2r19	1908	-0.57711
Scaf1	1909	-0.57707
Naprt	1910	-0.57677
Pcsk6	1911	-0.57667
Lect1	1912	-0.57665
4933428G20Rik	1913	-0.57655
Casd1	1914	-0.57646
Mcpt2	1915	-0.57642
Vmn1r52	1916	-0.57615
Slc26a7	1917	-0.57602
Epx	1918	-0.57583
Vps9d1	1919	-0.57566
Gm4133	1920	-0.57554
Uba6	1921	-0.57548
Lmbrd2	1922	-0.57547
Treml4	1923	-0.57508
Gsk3a	1924	-0.57507
Saxo1	1925	-0.57507
Blm	1926	-0.57495
1700001K19Rik	1927	-0.57458
Adcyap1r1	1928	-0.57456
Rasal3	1929	-0.57453
Rpl27a	1930	-0.57437
Krt35	1931	-0.57436
Dimt1	1932	-0.57434
Kcnip4	1933	-0.57421
Olfr1218	1934	-0.57408
Psenen	1935	-0.57398
Ccz1	1936	-0.57383
Vmn2r20	1937	-0.57375
Snrpb	1938	-0.57374
Pex13	1939	-0.57364
Aldh3b1	1940	-0.5736
Sgcd	1941	-0.5736
Tlr6	1942	-0.57334
Kctd16	1943	-0.57332
Zfp91	1944	-0.57325
Ccnt1	1945	-0.57321
Cpeb3	1946	-0.57313
Sla2	1947	-0.57302
Krt86	1948	-0.57299
Reep5	1949	-0.57293
Tas2r117	1950	-0.57292
Tacr2	1951	-0.57282
Nrxn1	1952	-0.57277
Epha4	1953	-0.57267
Olfr1184	1954	-0.57267
Rps5	1955	-0.57264
Timm23	1956	-0.57246
Aadacl2	1957	-0.57242
Atrnl1	1958	-0.57242
Pstk	1959	-0.57229
Nfkbid	1960	-0.57216
Ccdc22	1961	-0.57205
Rrp7a	1962	-0.57196
Hras	1963	-0.57189
Slco2a1	1964	-0.57187
Gpx4	1965	-0.57156
Usp14	1966	-0.57141
Zfp534	1967	-0.57135
Arf4	1968	-0.57117
Olfr1373	1969	-0.57105
Dxo	1970	-0.57102
Ceacam16	1971	-0.57099
Rab11b	1972	-0.57088
Tex19.1	1973	-0.57086
Olfr598	1974	-0.57064
Rnf26	1975	-0.57051
Helq	1976	-0.5704
Sdccag8	1977	-0.57027
Plat	1978	-0.57005
Ccdc157	1979	-0.57003
Zscan4c	1980	-0.5699
Etnk1	1981	-0.56989
Kdm3a	1982	-0.56982
Slc35g1	1983	-0.56978
Tescl	1984	-0.56973
Tmprss13	1985	-0.56958
Ppapdc1a	1986	-0.56956
Lars	1987	-0.56954
Il2rg	1988	-0.56933
Rbpj	1989	-0.56933
Snx2	1990	-0.56857
Kbtbd2	1991	-0.56849
Gzmd	1992	-0.5681
Oas1a	1993	-0.56797
Rtkn2	1994	-0.56791
Gap43	1995	-0.56784
Mroh7	1996	-0.56767
Tfap4	1997	-0.56748
9430020K01Rik	1998	-0.56746
Lamtor3	1999	-0.56741
[truncated: 77,377 more rows]

## Sheet: 1e
N/A

## Sheet: 1f
sgCtrl	sgPdcd1	sgTmed2-1	sgTmed2-2	sgTmed9-1	sgTmed9-2	sgTmed10-1	sgTmed10-2
3529	333	2720	2011	3060	3196	1505	1655
3528	328	2545	1876	2435	2668	1437	1508
3470	314	2299	1815	2286	2362	1242	1513
Dunnett's multiple comparisons test	Mean Diff.	95.00% CI of diff.	Below threshold?	Summary	Adjusted P Value	A-?
sgCtrl vs. sgPdcd1	3184	2632 to 3736	Yes	****	<0.0001	B	sgPdcd1
sgCtrl vs. sgTmed2-1	987.7	435.3 to 1540	Yes	***	0.0005	C	sgTmed2-1
sgCtrl vs. sgTmed2-2	1608	1056 to 2161	Yes	****	<0.0001	D	sgTmed2-2
sgCtrl vs. sgTmed9-1	915.3	362.9 to 1468	Yes	**	0.0011	E	sgTmed9-1
sgCtrl vs. sgTmed9-2	767	214.6 to 1319	Yes	**	0.0051	F	sgTmed9-2
sgCtrl vs. sgTmed10-1	2114	1562 to 2667	Yes	****	<0.0001	G	sgTmed10-1
sgCtrl vs. sgTmed10-2	1950	1398 to 2503	Yes	****	<0.0001	H	sgTmed10-2

## Sheet: 1g
sgCtrl	sgPdcd1	sgTmed2-1	sgTmed2-2	sgTmed9-1	sgTmed9-2	sgTmed10-1	sgTmed10-2
12483	11451	10395	12662	12300	12186	13115	12282
12642	11375	11676	13023	12325	11719	12970	12723
12581	9981	10967	11880	11101	9530	11243	11582
Dunnett's multiple comparisons test	Mean Diff.	95.00% CI of diff.	Below threshold?	Summary	Adjusted P Value	A-?
sgCtrl vs. sgPdcd1	1633	-321.2 to 3587	No	ns	0.1228	B	sgPdcd1
sgCtrl vs. sgTmed2-1	1556	-398.2 to 3510	No	ns	0.1507	C	sgTmed2-1
sgCtrl vs. sgTmed2-2	47	-1907 to 2001	No	ns	>0.9999	D	sgTmed2-2
sgCtrl vs. sgTmed9-1	660	-1294 to 2614	No	ns	0.8579	E	sgTmed9-1
sgCtrl vs. sgTmed9-2	1424	-530.6 to 3378	No	ns	0.2111	F	sgTmed9-2
sgCtrl vs. sgTmed10-1	126	-1828 to 2080	No	ns	>0.9999	G	sgTmed10-1
sgCtrl vs. sgTmed10-2	373	-1581 to 2327	No	ns	0.9901	H	sgTmed10-2

## Sheet: 1h
See Western Blot Source Data

## Sheet: 2a
PD-1 WT	PD-1 OST
54771.9	109369
9313.81	59080.9
20144.1	98047.8
Unpaired t test
P value	0.0414
P value summary	*
Significantly different (P < 0.05)?	Yes
One- or two-tailed P value?	Two-tailed
t, df	t=2.965, df=4

## Sheet: 2b
N/A

[truncated: 103 more sheets: 2c, 2d, 2e, 2f, 2g, 2h, 2i, 3a, 3b, 3c, 3d, 3e, 3f, 3g, 3h, 3i, 3j, 4a, 4b, 4c …]
